# Supplementary material for: Protein length distribution is remarkably uniform across the tree of life
Source: Genome Biol. 2023 Jun 8;24:135. doi: 10.1186/s13059-023-02973-2 (PMC10251718; doi:10.1186/s13059-023-02973-2)
Supplement: Supplementary file 3 — Additional file 3: Table S3. Mapping of species in our original dataset to the species in Hug et al., 2016 [19], and associated data used in MvMorph. [file 13059_2023_2973_MOESM3_ESM.csv]

Original Dataset Name	Original Dataset Taxid	Original Dataset Code	Hug Tree - Corresponding leaf name		Domain	Log Genome Size	Log Proteome Size	Mean length	Median length	FirstQuartile_length	ThirdQuartile_length	Mean GC content	Mean number of exons	Log mean Gene length	Mean number of domains	Mean isolectric point	Deuterostome	Bilateria	Vertebrata
Korarchaeum cryptofilum (strain OPF8)	374847	KORCO	Archaea_Korarchaeota_Candidatus_Korarchaeum_cryptofilum_OPF8		Archaea	14.279716161095	7.3790081276283	296.501248439451	262	161	379	0.494483096200675	1	6.79290963843666	1.09488139825218	6.96287296476138	False	False	False
Acidilobus saccharovorans (strain DSM 16705 / JCM 18335 / VKM B-2471 / 345-15)	666510	ACIS3	Archaea_Crenarchaeota_Thermoprotei_Acidilobales_Acidilobaceae_Acidilobus_saccharovorans_345_15_chromosome		Archaea	14.218196474361	7.3125534981026	299.764509673115	265	158	395.5	0.572533047685673	1	6.80383098592863	1.06804536357572	7.17907218131485	False	False	False
Caldisphaera lagunensis (strain DSM 15908 / JCM 11604 / IC-154)	1056495	CALLD	Archaea_Crenarchaeota_Thermoprotei_Acidilobales_Caldisphaeraceae_Caldisphaera_lagunensis_IC_154_DSM_15908		Archaea	14.2517188798902	7.29776828253138	299.550440081246	268	157	391	0.304677851804553	1	6.80311819074729	1.16249153689912	7.50509261736292	False	False	False
Ignicoccus hospitalis (strain KIN4/I / DSM 18386 / JCM 14125)	453591	IGNH4	Archaea_Crenarchaeota_Thermoprotei_Desulfurococcales_Desulfurococcaceae_Ignicoccus_hospitalis_KIN4I		Archaea	14.0759760979178	7.26822302115957	278.312412831241	240	148	357	0.562577661474123	1	6.72974908379958	1.01743375174338	7.30579778386625	False	False	False
Ignisphaera aggregans (strain DSM 17230 / JCM 13409 / AQ1.S1)	583356	IGNAA	Archaea_Crenarchaeota_Thermoprotei_Desulfurococcales_Desulfurococcaceae_Ignisphaera_aggregans_DSM_17230_chromosome		Archaea	14.4446113629298	7.56475701290573	278.582685329186	246	136	366	0.358087621934856	1.00155520995334	6.73071678729259	0.893727319854847	7.38842797692172	False	False	False
Staphylothermus hellenicus (strain DSM 12710 / JCM 10830 / BK20S6-10-b1 / P8)	591019	STAHD	Archaea_Crenarchaeota_Thermoprotei_Desulfurococcales_Desulfurococcaceae_Staphylothermus_hellenicus_DSM_12710_chromosome		Archaea	14.273122096436	7.37713371283395	286.168855534709	250	143	381	0.369708084494737	1	6.75752124677196	0.971232020012508	8.18976086598027	False	False	False
Thermogladius calderae (strain DSM 22663 / VKM B-2946 / 1633)	1184251	THEC1	Archaea_Crenarchaeota_Thermoprotei_Desulfurococcales_Desulfurococcaceae_Thermogladius_cellulolyticus_1633		Archaea	14.1202812840976	7.25417784645652	289.818246110325	254	153	381	0.556243087543574	1	6.77016392824819	1.04314002828854	7.61382076824571	False	False	False
Thermosphaera aggregans (strain DSM 11486 / M11TL)	633148	THEAM	Archaea_Crenarchaeota_Thermoprotei_Desulfurococcales_Desulfurococcaceae_Thermosphaera_aggregans_DSM_11486_chromosome		Archaea	14.0905320727138	7.23489842031483	286.434751261716	248	147.5	376.5	0.467384578672389	1	6.75844781457911	1	7.53037635085389	False	False	False
Hyperthermus butylicus (strain DSM 5456 / JCM 9403 / PLM1-5)	415426	HYPBU	Archaea_Crenarchaeota_Thermoprotei_Desulfurococcales_Pyrodictiaceae_Hyperthermus_butylicus_DSM_5456		Archaea	14.3225696974254	7.3790081276283	280.772784019975	241	148.25	363	0.537209437851187	1	6.73852961785984	0.99250936329588	7.62731107980869	False	False	False
Pyrolobus fumarii (strain DSM 11204 / 1A)	694429	PYRF1	Archaea_Crenarchaeota_Thermoprotei_Desulfurococcales_Pyrodictiaceae_Pyrolobus_fumarii_1A_DSM_11204		Archaea	14.4270115793425	7.59387784460512	271.993454179255	234	138	353	0.547698869612232	1.0055387713998	6.70681370650939	0.893756294058409	7.65877829183865	False	False	False
Fervidicoccus fontis (strain DSM 19380 / JCM 18336 / VKM B-2539 / Kam940)	1163730	FERFK	Archaea_Crenarchaeota_Thermoprotei_Fervidicoccales_Fervidicoccaceae_Fervidicoccus_fontis_Kam940		Archaea	14.0924996638773	7.23273313617761	275.546242774566	239	138	372.25	0.377294743832025	1	6.71978426801967	1.05635838150289	7.50692928457536	False	False	False
Acidianus hospitalis (strain W1)	933801	ACIHW	Archaea_Crenarchaeota_Thermoprotei_Sulfolobales_Sulfolobaceae_Acidianus_hospitalis_W1_chromosome		Archaea	14.5750319175604	7.75319426988434	266.359811077716	222	131	355	0.343183297681962	1	6.68596010973354	0.969944182052383	7.29753941322612	False	False	False
Metallosphaera sedula (strain ATCC 51363 / DSM 5348 / JCM 9185 / NBRC 15509 / TH2)	399549	METS5	Archaea_Crenarchaeota_Thermoprotei_Sulfolobales_Sulfolobaceae_Metallosphaera_sedula_DSM_5348		Archaea	14.5999580714456	7.72134861261795	283.832003546099	245	150	375.25	0.464736497786124	1	6.74934086810324	1.0531914893617	7.29843375868831	False	False	False
Thermofilum pendens (strain DSM 2475 / Hrk 5)	368408	THEPD	Archaea_Crenarchaeota_Thermoprotei_Thermoproteales_Thermofilaceae_Thermofilum_pendens_Hrk_5		Archaea	14.4106617050419	7.53689712956617	290.032515991471	255	148.75	382	0.577581359678316	1	6.77090128459547	0.979211087420043	7.5032024355077	False	False	False
Caldivirga maquilingensis (strain ATCC 700844 / DSM 13496 / JCM 10307 / IC-167)	397948	CALMQ	Archaea_Crenarchaeota_Thermoprotei_Thermoproteales_Thermoproteaceae_Caldivirga_maquilingensis_IC_167		Archaea	14.5466387412463	7.58171964012531	306.310907237513	279	170	390	0.4356214374657	1	6.82538698441503	1.05963302752294	7.46092811957776	False	False	False
Pyrobaculum aerophilum (strain ATCC 51768 / IM2 / DSM 7523 / JCM 9630 / NBRC 100827)	178306	PYRAE	Archaea_Crenarchaeota_Thermoprotei_Thermoproteales_Thermoproteaceae_Pyrobaculum_aerophilum_IM2		Archaea	14.614028054134	7.86326672400957	252.073076923077	208	122	332	0.5150763363206	1.00038461538462	6.63095785578608	0.818461538461538	7.89917918161245	False	False	False
Vulcanisaeta distributa (strain DSM 14429 / JCM 11212 / NBRC 100878 / IC-017)	572478	VULDI	Archaea_Crenarchaeota_Thermoprotei_Thermoproteales_Thermoproteaceae_Vulcanisaeta_distributa_DSM_14429_chromosome		Archaea	14.6801416125514	7.82084087990734	284.385232744783	251	150	375	0.456287265833609	1	6.75128355555606	0.941813804173355	7.38054727535952	False	False	False
Aciduliprofundum boonei (strain DSM 19572 / T469)	439481	ACIB4	Archaea_Euryarchaeota_unclassified_Euryarchaeota_Aciduliprofundum_boonei_T469_chromosome		Archaea	14.2121057779974	7.33888813383888	303.495776478233	253	154.5	386.5	0.392991824999684	1	6.81617419980923	1.16894087069526	7.36361268163115	False	False	False
Ferroglobus placidus (strain DSM 10642 / AEDII12DO)	589924	FERPA	Archaea_Euryarchaeota_Archaeoglobi_Archaeoglobales_Archaeoglobaceae_Ferroglobus_placidus_DSM_10642_chromosome		Archaea	14.6022632844472	7.80913539812054	268.208282582217	229	136	350.5	0.44185812453766	1.00081201786439	6.69285969418781	1.04222492894844	6.98261279904934	False	False	False
Haloredivivus sp. (strain G17)	1072681	HALSG	Archaea_Nanohaloarchaeota_Nanohaloarchaea_Candidatus_Haloredivivus_sp._G17		Archaea	13.9739022320488	7.70885960104718	148.586624775583	104	65	173.25	0.424185251035393	1	6.10376479595859	0.5991921005386	5.54885299655223	False	False	False
Haloarcula marismortui (strain ATCC 43049 / DSM 3752 / JCM 8966 / VKM B-1809)	272569	HALMA	Archaea_Euryarchaeota_Halobacteria_Halobacteriales_Halobacteriaceae_Haloarcula_marismortui_ATCC_43049		Archaea	15.2671264929309	8.35019365072007	283.771921531553	241	139	373	0.616067358795363	1	6.74912966022792	0.937130701961711	4.97748709178033	False	False	False
Halomicrobium mukohataei (strain ATCC 700874 / DSM 12286 / JCM 9738 / NCIMB 13541)	485914	HALMD	Archaea_Euryarchaeota_Halobacteria_Halobacteriales_Halobacteriaceae_Halomicrobium_mukohataei_DSM_12286		Archaea	14.9502744317499	8.06085575293432	283.175505050505	249	141	372.25	0.661707264585225	1	6.74703063896204	0.971275252525252	4.94136871183762	False	False	False
Halorhabdus utahensis (strain DSM 12940 / JCM 11049 / AX-2)	519442	HALUD	Archaea_Euryarchaeota_Halobacteria_Halobacteriales_Halobacteriaceae_Halorhabdus_utahensis_DSM_12940		Archaea	14.9523064837466	8.00570067866254	304.116077384923	254	148	393	0.632966642891211	1	6.818211496874	1.01134089392929	4.8927966904847	False	False	False
Natronomonas pharaonis (strain ATCC 35678 / DSM 2160 / CIP 103997 / NBRC 14720 / NCIMB 2260 / Gabara)	348780	NATPD	Archaea_Euryarchaeota_Halobacteria_Halobacteriales_Halobacteriaceae_Natronomonas_pharaonis_Gabara_DSM_2160		Archaea	14.8267415830613	7.94590959861313	291.245042492918	244	141	388	0.634719801279129	1.00070821529745	6.77499170158893	1.04001416430595	4.89706183533493	False	False	False
Halalkalicoccus jeotgali (strain DSM 18796 / CECT 7217 / JCM 14584 / KCTC 4019 / B3)	795797	HALJB	Archaea_Euryarchaeota_Halobacteria_Halobacteriales_Halobacteriaceae_Halalkalicoccus_jeotgali_B3_chromosome		Archaea	15.1222978595922	8.23721470334949	267.741995236835	231	125	359.5	0.636060428697054	1.00052924053983	6.70628246248907	0.935961894681133	5.09851679295956	False	False	False
Halobacterium salinarum (strain ATCC 700922 / JCM 11081 / NRC-1)	64091	HALSA	Archaea_Euryarchaeota_Halobacteria_Halobacteriales_Halobacteriaceae_Halobacterium_sp._NRC_1		Archaea	14.7568610545324	7.79069603117474	280.462365591398	240	138	374.75	0.666600533363278	1	6.73742604213709	0.99586435070306	5.17090829008369	False	False	False
Haloferax mediterranei (strain ATCC 33500 / DSM 1411 / JCM 8866 / NBRC 14739 / NCIMB 2177 / R-4)	523841	HALMT	Archaea_Euryarchaeota_Halobacteria_Halobacteriales_Halobacteriaceae_Haloferax_mediterranei_R_4_ATCC_33500		Archaea	15.1766601730469	8.25868149626424	285.310541310541	244	140	377	0.610071443922977	1	6.75452440392497	0.945091945091945	4.95740863881065	False	False	False
Halogeometricum borinquense (strain ATCC 700274 / DSM 11551 / JCM 10706 / PR3)	469382	HALBP	Archaea_Euryarchaeota_Halobacteria_Halobacteriales_Halobacteriaceae_Halogeometricum_borinquense_DSM_11551_chromosome		Archaea	15.1876593404724	8.26719218593215	290.194144838213	252.5	140.25	382	0.605786016759989	1	6.77145713043262	0.951977401129943	5.06605432997254	False	False	False
Haloquadratum walsbyi (strain DSM 16790 / HBSQ001)	362976	HALWD	Archaea_Euryarchaeota_Halobacteria_Halobacteriales_Halobacteriaceae_Haloquadratum_walsbyi_HBSQ001_DSM_16790		Archaea	14.9572682200165	7.94413749111411	282.22738559773	236	130	369	0.490742124689394	1	6.74334862682455	0.934373891450869	5.15348488231549	False	False	False
Halorubrum lacusprofundi (strain ATCC 49239 / DSM 5036 / JCM 8891 / ACAM 34)	416348	HALLT	Archaea_Euryarchaeota_Halobacteria_Halobacteriales_Halobacteriaceae_Halorubrum_lacusprofundi_ATCC_49239		Archaea	15.1217143560989	8.15851624480683	289.321500143143	249	138	384	0.648494031003	1.00028628685943	6.76845273579075	0.937875751503006	4.90471163082696	False	False	False
Halopiger xanaduensis (strain DSM 18323 / JCM 14033 / SH-6)	797210	HALXS	Archaea_Euryarchaeota_Halobacteria_Halobacteriales_Halobacteriaceae_Halopiger_xanaduensis_SH_6		Archaea	15.2866261912107	8.3478273457825	291.950959488273	255	142	386	0.656672723873401	1	6.77747901520377	0.959251362236437	4.79240199673998	False	False	False
Haloterrigena turkmenica (strain ATCC 51198 / DSM 5511 / NCIMB 13204 / VKM B-1734)	543526	HALTV	Archaea_Euryarchaeota_Halobacteria_Halobacteriales_Halobacteriaceae_Haloterrigena_turkmenica_DSM_5511		Archaea	15.1733506591112	8.22657347497711	290.792457876438	256	146	383	0.663725372088969	1	6.77351206007432	0.985825086921637	4.8086837794571	False	False	False
Halovivax ruber (strain DSM 18193 / JCM 13892 / XH-70)	797302	HALRX	Archaea_Euryarchaeota_Halobacteria_Halobacteriales_Halobacteriaceae_Halovivax_ruber_XH_70_DSM_18193		Archaea	14.98606669304	8.03883475778775	294.96224588577	254	146	387	0.646111178356522	1	6.78771728267641	0.954501452081317	4.86484655033738	False	False	False
Natrialba magadii (strain ATCC 43099 / DSM 3394 / CIP 104546 / JCM 8861/ NBRC 102185 / NCIMB 2190 / MS3)	547559	NATMM	Archaea_Euryarchaeota_Halobacteria_Halobacteriales_Halobacteriaceae_Natrialba_magadii_ATCC_43099_chromosome		Archaea	15.1376575214478	8.17695386822578	294.126475548061	260	145	389	0.618024698588112	1.00056211354694	6.78488555060935	0.927768409218662	4.7926442041767	False	False	False
Natrinema pellirubrum (strain DSM 15624 / CIP 106293 / JCM 10476 / NCIMB 786 / 157)	797303	NATP1	Archaea_Euryarchaeota_Halobacteria_Halobacteriales_Halobacteriaceae_Natrinema_pellirubrum_157_JCM_10476		Archaea	15.2865276583058	8.32796785830549	285.140164330594	246	136	383	0.646575900292539	1.00072498791687	6.75392817334977	0.912276462058966	4.90067645681832	False	False	False
Natronobacterium gregoryi (strain ATCC 43098 / DSM 3393 / CCM 3738 / CIP 104747 / JCM 8860 / NBRC 102187 / NCIMB 2189 / SP2)	797304	NATGS	Archaea_Euryarchaeota_Halobacteria_Halobacteriales_Halobacteriaceae_Natronobacterium_gregoryi_SP2_DSM_3393		Archaea	15.1473862193859	8.19533366716287	283.692328918322	244	134	379	0.625570091993922	1	6.74884979752801	0.919150110375276	4.84487500464416	False	False	False
Methanobacterium paludis (strain DSM 25820 / JCM 18151 / SWAN1)	868131	METPW	Archaea_Euryarchaeota_Methanobacteria_Methanobacteriales_Methanobacteriaceae_Methanobacterium_sp._SWAN_1_chromosome		Archaea	14.7501652356697	7.78072088611792	276.631578947368	233	140	366	0.378042880324906	1	6.72370591459848	1.06683375104428	6.65360674941749	False	False	False
Methanobrevibacter smithii (strain ATCC 35061 / DSM 861 / OCM 144 / PS)	420247	METS3	Archaea_Euryarchaeota_Methanobacteria_Methanobacteriales_Methanobacteriaceae_Methanobrevibacter_smithii_ATCC_35061		Archaea	14.4321842785011	7.48605261786314	309.356702187325	248	146.5	381	0.318847875114234	1	6.83525996670609	1.05832865956254	6.07730719063032	False	False	False
Methanosphaera stadtmanae (strain ATCC 43021 / DSM 3091 / JCM 11832 / MCB-3)	339860	METST	Archaea_Euryarchaeota_Methanobacteria_Methanobacteriales_Methanobacteriaceae_Methanosphaera_stadtmanae_DSM_3091		Archaea	14.3849952024297	7.33498187887181	322.014350945858	261	161	386	0.289915762260999	1	6.87527656235942	1.12459230267449	6.38684489989856	False	False	False
Methanothermobacter thermautotrophicus (strain ATCC 29096 / DSM 1053 / JCM 10044 / NBRC 100330 / Delta H)	187420	METTH	Archaea_Euryarchaeota_Methanobacteria_Methanobacteriales_Methanobacteriaceae_Methanothermobacter_thermautotrophicus_Delta_H		Archaea	14.3759071838235	7.53262361878879	280.208779443255	241	145	364	0.498725018701973	1.00160599571734	6.73652170151629	1.1365096359743	6.17900068989658	False	False	False
Methanothermus fervidus (strain ATCC 43054 / DSM 2088 / JCM 10308 / V24 S)	523846	METFV	Archaea_Euryarchaeota_Methanobacteria_Methanobacteriales_Methanothermaceae_Methanothermus_fervidus_DSM_2088_chromosome		Archaea	14.0332861274092	7.15695636461564	299.101325019486	261	167	380	0.314105827161066	1	6.80162110308023	1.27357755261107	8.29682006791338	False	False	False
Methanocaldococcus jannaschii (strain ATCC 43067 / DSM 2661 / JAL-1 / JCM 10045 / NBRC 100440)	243232	METJA	Archaea_Euryarchaeota_Methanococci_Methanococcales_Methanocaldococcaceae_Methanocaldococcus_jannaschii_DSM_2661		Archaea	14.3687144046986	7.48549160803075	283.287878787879	240.5	148.25	365	0.316236198731871	1.00280583613917	6.74742580405073	1.12401795735129	7.23626367010251	False	False	False
Methanotorris igneus (strain DSM 5666 / JCM 11834 / Kol 5)	880724	METIK	Archaea_Euryarchaeota_Methanococci_Methanococcales_Methanocaldococcaceae_Methanotorris_igneus_Kol_5_chromosome		Archaea	14.4328824541007	7.46851327149634	286.159817351598	255	153	372	0.331122399365368	1.00171232876712	6.75748708299254	1.16324200913242	7.19169452919808	False	False	False
Methanococcus maripaludis (strain S2 / LL)	267377	METMP	Archaea_Euryarchaeota_Methanococci_Methanococcales_Methanococcaceae_Methanococcus_maripaludis_S2		Archaea	14.3230080496375	7.45124168498768	284.91231126597	251	158	373	0.337276747076024	1	6.75313090974599	1.16492450638792	6.44570025400833	False	False	False
Methanothermococcus okinawensis (strain DSM 14208 / JCM 11175 / IH1)	647113	METOI	Archaea_Euryarchaeota_Methanococci_Methanococcales_Methanococcaceae_Methanothermococcus_okinawensis_IH1_chromosome		Archaea	14.3325623588005	7.36707705988101	287.924826279217	252	149	380	0.310131199760146	1	6.76362445760143	1.16045483259634	7.41969520209789	False	False	False
Methanocorpusculum labreanum (strain ATCC 43576 / DSM 4855 / Z)	410358	METLZ	Archaea_Euryarchaeota_Methanomicrobia_Methanomicrobiales_Methanocorpusculaceae_Methanocorpusculum_labreanum_Z		Archaea	14.4059908141123	7.46106551435428	300.470960322024	262	168	384.5	0.50849210721005	1	6.80617968143862	1.14376078205865	6.24055590539091	False	False	False
Methanoculleus bourgensis (strain ATCC 43281 / DSM 3045 / OCM 15 / MS2)	1201294	METBM	Archaea_Euryarchaeota_Methanomicrobia_Methanomicrobiales_Methanomicrobiaceae_Methanoculleus_bourgensis_MS2		Archaea	14.8413309823876	7.85360481309784	298.551067961165	251	150	386	0.610681369852294	1	6.79978380650057	1.11456310679612	6.28599328961419	False	False	False
Methanoregula boonei (strain DSM 21154 / JCM 14090 / 6A8)	456442	METB6	Archaea_Euryarchaeota_Methanomicrobia_Methanomicrobiales_Methanoregulaceae_Candidatus_Methanoregula_boonei_6A8		Archaea	14.7488031358608	7.80384330353877	296.915918367347	251	154	386	0.551531009478244	1	6.79430407188393	1.17387755102041	6.69403423060203	False	False	False
Methanosphaerula palustris (strain ATCC BAA-1556 / DSM 19958 / E1-9c)	521011	METPE	Archaea_Euryarchaeota_Methanomicrobia_Methanomicrobiales_Methanoregulaceae_Candidatus_Methanosphaerula_palustris_E1_9c		Archaea	14.8879978753726	7.88419993367604	308.132956685499	256	151	396	0.560297553190402	1	6.8313048871035	1.26629001883239	6.24713055131126	False	False	False
Methanospirillum hungatei JF-1 (strain ATCC 27890 / DSM 864 / NBRC 100397 / JF-1)	323259	METHJ	Archaea_Euryarchaeota_Methanomicrobia_Methanomicrobiales_Methanospirillaceae_Methanospirillum_hungatei_JF_1		Archaea	15.0809666271319	8.0375431851187	322.206785137318	263	159	410	0.459196100887713	1	6.87587274504044	1.2	6.1512710334026	False	False	False
Methanococcoides burtonii (strain DSM 6242 / NBRC 107633 / OCM 468 / ACE-M)	259564	METBU	Archaea_Euryarchaeota_Methanomicrobia_Methanosarcinales_Methanosarcinaceae_Methanococcoides_burtonii_DSM_6242		Archaea	14.7612808656407	7.71512360363211	301.759143621766	261	158	389	0.419569066247216	1	6.81044828081417	1.14852809991079	5.99484306951382	False	False	False
Methanohalobium evestigatum (strain ATCC BAA-1072 / DSM 3721 / NBRC 107634 / OCM 161 / Z-7303)	644295	METEZ	Archaea_Euryarchaeota_Methanomicrobia_Methanosarcinales_Methanosarcinaceae_Methanohalobium_evestigatum_Z_7303_chromosome		Archaea	14.6933028437875	7.71779621101358	296.468416370107	252	147.75	391	0.371040758307181	1	6.79279914910889	1.10053380782918	6.14654017122615	False	False	False
Methanohalophilus mahii (strain ATCC 35705 / DSM 5219 / SLP)	547558	METMS	Archaea_Euryarchaeota_Methanomicrobia_Methanosarcinales_Methanosarcinaceae_Methanohalophilus_mahii_DSM_5219_chromosome		Archaea	14.5145791721804	7.59387784460512	296.94058408862	255	147	386	0.430143500579169	1	6.79438695542731	1.21399798590131	5.99946400103612	False	False	False
Methanomethylovorans hollandica (strain DSM 15978 / NBRC 107637 / DMS1)	867904	METHD	Archaea_Euryarchaeota_Methanomicrobia_Methanosarcinales_Methanosarcinaceae_Methanomethylovorans_hollandica_DSM_15978		Archaea	14.8138644780427	7.84424071814181	302.362210897687	254	144	389	0.426820070471602	1.00117600940808	6.81243910151184	1.07840062720502	6.32184476616896	False	False	False
Methanosalsum zhilinae (strain DSM 4017 / NBRC 107636 / OCM 62 / WeN5)	679901	METZD	Archaea_Euryarchaeota_Methanomicrobia_Methanosarcinales_Methanosarcinaceae_Methanosalsum_zhilinae_WeN5_DSM_404017		Archaea	14.5753575162134	7.58629630715272	309.615423642821	264	161	398	0.399903044050401	1.0050735667174	6.83608869061386	1.21664129883308	6.10543824335695	False	False	False
Methanosarcina barkeri (strain Fusaro / DSM 804)	269797	METBF	Archaea_Euryarchaeota_Methanomicrobia_Methanosarcinales_Methanosarcinaceae_Methanosarcina_barkeri_Fusaro_DSM_804		Archaea	10.4863733388385	8.19174002127746	311.287454998615	260	152	395	0.41725456126945	1	6.84146841972067	1.14621988368873	6.58332996590254	False	False	False
Methanopyrus kandleri (strain AV19 / DSM 6324 / JCM 9639 / NBRC 100938)	190192	METKA	Archaea_Euryarchaeota_Methanopyri_Methanopyrales_Methanopyraceae_Methanopyrus_kandleri_AV19		Archaea	14.3428982700292	7.43248380791712	296.990532544379	257	173	370.75	0.608293431070957	1.00828402366864	6.79454417256128	0.995857988165681	6.24555376289864	False	False	False
Pyrococcus furiosus (strain ATCC 43587 / DSM 3638 / JCM 8422 / Vc1)	186497	PYRFU	Archaea_Euryarchaeota_Thermococci_Thermococcales_Thermococcaceae_Pyrococcus_furiosus_DSM_3638		Archaea	14.4616630864578	7.62657020629066	281.578460038986	253	151.75	366	0.408516115837693	1.00243664717349	6.74138016808805	1.11744639376218	7.39462238445617	False	False	False
Thermococcus kodakarensis (strain ATCC BAA-918 / JCM 12380 / KOD1)	69014	THEKO	Archaea_Euryarchaeota_Thermococci_Thermococcales_Thermococcaceae_Thermococcus_kodakarensis_KOD1		Archaea	14.5518517974738	7.74153358928183	277.028670721112	235	142.25	360.75	0.523906097966457	1.00043440486533	6.72532315545009	1.02997393570808	6.91581965561642	False	False	False
Methanomethylophilus alvus (strain Mx1201)	1236689	METAX	Archaea_Euryarchaeota_Thermoplasmata_Methanomassiliicoccales_Methanomassiliicoccaceae_Candidatus_Methanomethylophilus_alvus_Mx1201		Archaea	14.3264131787659	7.40610338123702	298.955650060753	255.5	151	391.75	0.562108297248443	1	6.80113502594633	1.11057108140948	6.03387494069838	False	False	False
Methanomassiliicoccus intestinalis (strain Issoire-Mx1)	1295009	METII	Archaea_Euryarchaeota_Methanomicrobia_unclassified_Methanomicrobia_Candidatus_Methanomassiliicoccus_intestinalis_Issoire_Mx1		Archaea	14.473885635615	7.50988306115491	308.150602409639	259	149	387.75	0.419686864408611	1	6.83136202842965	1.13526834611172	6.08308011104087	False	False	False
Picrophilus torridus (strain ATCC 700027 / DSM 9790 / JCM 10055 / NBRC 100828)	263820	PICTO	Archaea_Euryarchaeota_Thermoplasmata_Thermoplasmatales_Picrophilaceae_Picrophilus_torridus_DSM_9790		Archaea	14.2473371292591	7.3362856600213	307.011726384365	271	170	392	0.36840220353943	1	6.82766734770188	1.19218241042345	7.10897910661729	False	False	False
Thermoplasma acidophilum (strain ATCC 25905 / DSM 1728 / JCM 9062 / NBRC 15155 / AMRC-C165)	273075	THEAC	Archaea_Euryarchaeota_Thermoplasmata_Thermoplasmatales_Thermoplasmataceae_Thermoplasma_acidophilum_DSM_1728		Archaea	14.2631727147722	7.3004728142678	305.944632005402	266	168	394	0.467104716115824	1	6.8241931059339	1.2086428089129	6.93084219791533	False	False	False
Thermoplasmatales archaeon (strain BRNA1)	1054217	THEXX	Archaea_Euryarchaeota_Thermoplasmata_Thermoplasmatales_Thermoplasmatales_archaeon_BRNA1		Archaea	14.1946802864035	7.33171496972647	290.115837696335	246.5	144.75	380	0.58790310430569	1	6.77118786870395	1.09358638743456	5.98366729726342	False	False	False
Nanoarchaeum equitans (strain Kin4-M)	228908	NANEQ	Archaea_Nanoarchaeota_Nanoarchaeum_equitans_Kin4_M		Archaea	13.0959413702729	6.2841341610708	282.563432835821	230	152	353	0.310980296933772	1.00186567164179	6.74480305056622	1.05783582089552	8.15266164025264	False	False	False
Nanobsidianus stetteri	1294122	NANST	Archaea_unclassified_Candidatus_Nanobsidianus_stetteri_Final_anotation_based_on_arCOG		Archaea	13.2927911493946	6.4723462945009	276.463678516229	224	135	365	0.242188486940196	1	6.72309466724705	0.941267387944359	7.49150273147654	False	False	False
Cenarchaeum symbiosum (strain A)	414004	CENSY	Archaea_Thaumarchaeota_Cenarchaeales_Cenarchaeaceae_Cenarchaeum_symbiosum_A.		Archaea	14.5309337750086	7.60738142563979	308.000993541977	212	117	348	0.56973320312507	1	6.83095309259007	0.912071535022355	7.2336835855521	False	False	False
Acidobacterium capsulatum (strain ATCC 51196 / DSM 11244 / JCM 7670 / NBRC 15755 / NCIMB 13165 / 161)	240015	ACIC5	Bacteria_Fibrobacteres_Acidobacteria_group_Acidobacteria_Acidobacteriia_Acidobacteriales_Acidobacteriaceae_Acidobacterium_capsulatum_ATCC_51196		Bacteria	15.2330024264584	8.12058871174027	351.779661016949	298	169.5	451.5	0.607854376523437	1.00029735355338	6.96351091866514	1.22598870056497	7.34255924962157	False	False	False
Koribacter versatilis (strain Ellin345)	204669	KORVE	Bacteria_Fibrobacteres_Acidobacteria_group_Acidobacteria_Acidobacteriia_Acidobacteriales_Acidobacteriaceae_Candidatus_Koribacter_versatilis_Ellin345		Bacteria	15.5471524747112	8.47010158388239	351.615932914046	291.5	175	448	0.585678723031253	1	6.96304538677989	1.17651991614256	7.16027548672018	False	False	False
Terriglobus saanensis (strain ATCC BAA-1853 / DSM 23119 / SP1PR4)	401053	TERSS	Bacteria_Fibrobacteres_Acidobacteria_group_Acidobacteria_Acidobacteriia_Acidobacteriales_Acidobacteriaceae_Terriglobus_saanensis_SP1PR4		Bacteria	15.4437364654823	8.33734856449718	363.751017476658	306	185	451	0.577005055939464	1.00023940627244	6.99691320134383	1.23413933445056	7.19568927706444	False	False	False
Solibacter usitatus (strain Ellin6076)	234267	SOLUE	Bacteria_Fibrobacteres_Acidobacteria_group_Acidobacteria_Solibacteres_Solibacterales_Solibacteraceae_Solibacter_usitatus_Ellin6076		Bacteria	16.1146275440217	8.95647984799991	384.044083526682	314	192	479	0.618870432475625	1	7.05110404239087	1.19940706367621	7.52805412201022	False	False	False
Acidimicrobium ferrooxidans (strain DSM 10331 / JCM 15462 / NBRC 103882 / ICP)	525909	ACIFD	Bacteria_Actinobacteria_Actinobacteria_Acidimicrobidae_Acidimicrobiales_Acidimicrobineae_Acidimicrobiaceae_Acidimicrobium_ferrooxidans_DSM_10331		Bacteria	14.5847225448285	7.56786260546388	326.851679586563	289	180	419.5	0.68269415010027	1	6.89015636126824	1.2640826873385	6.80593265139163	False	False	False
Acidothermus cellulolyticus (strain ATCC 43068 / 11B)	351607	ACIC1	Bacteria_Actinobacteria_Actinobacteria_Actinobacteridae_Actinomycetales_Frankineae_Acidothermaceae_Acidothermus_cellulolyticus_11B		Bacteria	14.7087586353183	7.67647364638916	338.3625405656	303	198	423	0.667377732047164	1	6.92469854936459	1.33518776077886	7.19331260180661	False	False	False
Thermobispora bispora (strain ATCC 19993 / DSM 43833 / CBS 139.67 / JCM 10125 / NBRC 14880 / R51)	469371	THEBD	Bacteria_Actinobacteria_Actinobacteria_Actinobacteridae_Actinomycetales_Pseudonocardineae_Pseudonocardiaceae_Thermobispora_bispora_DSM_43833		Bacteria	15.2481430318121	8.17329343896623	327.645698166432	291	184	419	0.720262962926947	1	6.89257777568024	1.23638928067701	7.29797313227472	False	False	False
Arcanobacterium haemolyticum (strain ATCC 9345 / DSM 20595 / NBRC 15585 / NCTC 8452 / 11018)	644284	ARCHD	Bacteria_Actinobacteria_Actinobacteria_Actinobacteridae_Actinomycetales_Actinomycineae_Actinomycetaceae_Arcanobacterium_haemolyticum_DSM_20595		Bacteria	14.5015832734022	7.44833386089748	331.8782760629	285	183	433	0.533362594615362	1.00058241118229	6.90538672194174	1.21083284799068	6.48698216751001	False	False	False
Mobiluncus curtisii (strain ATCC 43063 / DSM 2711 / V125)	548479	MOBCV	Bacteria_Actinobacteria_Actinobacteria_Actinobacteridae_Actinomycetales_Actinomycineae_Actinomycetaceae_MobiluncusFalcivibrio_group_Mobiluncus_curtisii_ATCC_43063		Bacteria	14.5793389173513	7.55276208421415	336.715634837356	294	170	438	0.553839187846772	1	6.91982900187368	1.14585519412382	6.64051070138265	False	False	False
Bifidobacterium animalis subsp. animalis (strain ATCC 25527 / DSM 20104 / JCM 1190 / R101-8)	703613	BIFAR	Bacteria_Actinobacteria_Actinobacteria_Actinobacteridae_Bifidobacteriales_Bifidobacteriaceae_Bifidobacterium_animalis_animalis_ATCC_25527		Bacteria	14.4743141926318	7.3356339819272	357.133637548892	312	200	459.75	0.609362884462871	1	6.97858730998149	1.30508474576271	6.22377540235258	False	False	False
Gardnerella vaginalis (strain 409-05)	553190	GARV4	Bacteria_Actinobacteria_Actinobacteria_Actinobacteridae_Bifidobacteriales_Bifidobacteriaceae_Gardnerella_vaginalis_409_05		Bacteria	14.2961542553872	7.13568734702814	363.391719745223	310	187	461.25	0.424966518784147	1	6.99592654567225	1.2515923566879	6.90569094305585	False	False	False
Catenulispora acidiphila (strain DSM 44928 / NRRL B-24433 / NBRC 102108 / JCM 14897)	479433	CATAD	Bacteria_Actinobacteria_Actinobacteria_Actinobacteridae_Actinomycetales_Catenulisporineae_Catenulisporaceae_Catenulispora_acidiphila_DSM_44928		Bacteria	16.1638078449386	9.09470502837726	346.377413560844	295	188	428	0.699428574860392	1	6.94806409290298	1.15985630893579	6.45806990924522	False	False	False
Atopobium parvulum (strain ATCC 33793 / DSM 20469 / JCM 10300 / VPI 0546)	521095	ATOPD	Bacteria_Actinobacteria_Actinobacteria_Coriobacteridae_Coriobacteriales_Coriobacterineae_Coriobacteriaceae_Atopobium_parvulum_DSM_20469		Bacteria	14.2496868600046	7.21007962817079	339.413895048041	297	186	434	0.458633241880675	1	6.92779482443072	1.35550628233555	6.09274970334455	False	False	False
Olsenella uli (strain ATCC 49627 / DSM 7084 / CIP 109912 / JCM 12494 / NCIMB 702895 / VPI D76D-27C)	633147	OLSUV	Bacteria_Actinobacteria_Actinobacteria_Coriobacteridae_Coriobacteriales_Coriobacterineae_Coriobacteriaceae_Olsenella_uli_DSM_7084		Bacteria	14.5342445853143	7.46106551435428	340.588269120184	296	194.5	430	0.647402625802835	1	6.93124209890693	1.32777458309373	6.08675637434378	False	False	False
Coriobacterium glomerans (strain ATCC 49209 / DSM 20642 / JCM 10262 / PW2)	700015	CORGP	Bacteria_Actinobacteria_Actinobacteria_Coriobacteridae_Coriobacteriales_Coriobacterineae_Coriobacteriaceae_Coriobacterium_glomerans_PW2_DSM_20642		Bacteria	14.5648012764407	7.47760424319759	347.173642533937	305	200.75	444	0.603238569149375	1	6.95035578151674	1.30769230769231	6.51485004209285	False	False	False
Cryptobacterium curtum (strain ATCC 700683 / DSM 15641 / 12-3)	469378	CRYCD	Bacteria_Actinobacteria_Actinobacteria_Coriobacteridae_Coriobacteriales_Coriobacterineae_Coriobacteriaceae_Cryptobacterium_curtum_DSM_15641		Bacteria	14.2965406714756	7.2115567333138	346.956457564576	303	185.5	444	0.511235687023685	1.00073800738007	6.94973191292273	1.36605166051661	6.12836642374412	False	False	False
Eggerthella lenta (strain ATCC 25559 / DSM 2243 / JCM 9979 / NCTC 11813 / VPI 0255)	479437	EGGLE	Bacteria_Actinobacteria_Actinobacteria_Coriobacteridae_Coriobacteriales_Coriobacterineae_Coriobacteriaceae_Eggerthella_lenta_DSM_2243		Bacteria	15.1051263284326	8.02420748577858	341.600851342502	297	188	445	0.643492513515837	1	6.93420493635999	1.19482645710544	6.04967522486878	False	False	False
Eggerthella sp. (strain YY7918)	502558	EEGSY	Bacteria_Actinobacteria_Actinobacteria_Coriobacteridae_Coriobacteriales_Coriobacterineae_Coriobacteriaceae_Eggerthella_sp._YY7918		Bacteria	14.9544829745087	7.8935720735049	341.146641791045	296	173.75	444.25	0.56222698091983	1	6.93287699498046	1.27313432835821	6.04666489743475	False	False	False
Slackia heliotrinireducens (strain ATCC 29202 / DSM 20476 / NCTC 11029 / RHS 1)	471855	SLAHD	Bacteria_Actinobacteria_Actinobacteria_Coriobacteridae_Coriobacteriales_Coriobacterineae_Coriobacteriaceae_Slackia_heliotrinireducens_DSM_20476		Bacteria	14.9676645614273	7.91935619066062	326.848	277.5	178.25	420	0.605371553774705	1.00036363636364	6.89014549655237	1.156	5.76724951962558	False	False	False
Gordonia bronchialis (strain ATCC 25592 / DSM 43247 / JCM 3198 / NCTC 10667)	526226	GORB4	Bacteria_Actinobacteria_Actinobacteria_Corynebacteriales_Gordoniaceae_Gordonia_bronchialis_DSM_43247		Bacteria	15.465779808875	8.42200300441249	326.12010558733	284	179	408	0.672946492199051	1.00021997360317	6.88792039863614	1.15926088869336	6.38063398152262	False	False	False
Segniliparus rotundus (strain ATCC BAA-972 / CDC 1076 / CIP 108378 / DSM 44985 / JCM 13578)	640132	SEGRD	Bacteria_Actinobacteria_Actinobacteria_Actinobacteridae_Actinomycetales_Corynebacterineae_Segniliparaceae_Segniliparus_rotundus_DSM_44985		Bacteria	14.965139736157	8.00636756765025	315.249	274	164	413	0.667605124398121	1	6.85408758899972	1.047	6.73399292767843	False	False	False
Tsukamurella paurometabola (strain ATCC 8368 / DSM 20162 / JCM 10117 / NBRC 16120 / NCTC 13040)	521096	TSUPD	Bacteria_Actinobacteria_Actinobacteria_Actinobacteridae_Actinomycetales_Corynebacterineae_Tsukamurellaceae_Tsukamurella_paurometabola_DSM_20162		Bacteria	15.314961714619	8.3354314778808	321.910290237467	281	186	405	0.686008976211611	1	6.8749540224966	1.16766610698009	6.52977176413716	False	False	False
Frankia alni (strain ACN14a)	326424	FRAAA	Bacteria_Actinobacteria_Actinobacteria_Actinobacteridae_Actinomycetales_Frankineae_Frankiaceae_Frankia_alni_ACN14a		Bacteria	15.830049912388	8.81328976246904	321.221329763498	267	141	409.5	0.721015445562087	1	6.87281177765807	1.07228915662651	7.31009903320081	False	False	False
Blastococcus saxobsidens (strain DD2)	1146883	BLASD	Bacteria_Actinobacteria_Actinobacteria_Actinobacteridae_Actinomycetales_Frankineae_Geodermatophilaceae_Blastococcus_saxobsidens_DD2		Bacteria	15.3996056364599	8.47928361834302	302.561071873702	270.5	154	395	0.727543050026834	1	6.81308820351762	1.08662235147487	6.63064371916482	False	False	False
Geodermatophilus obscurus (strain ATCC 25078 / DSM 43160 / JCM 3152 / G-20)	526225	GEOOG	Bacteria_Actinobacteria_Actinobacteria_Actinobacteridae_Actinomycetales_Frankineae_Geodermatophilaceae_Geodermatophilus_obscurus_DSM_43160		Bacteria	15.4874005038336	8.47532898731754	311.174765380605	276	163	400	0.740159702721957	1.00166840458811	6.84110711666692	1.12200208550574	6.6015185182112	False	False	False
Stackebrandtia nassauensis (strain DSM 44728 / NRRL B-16338 / NBRC 102104 / LLR-40K-21)	446470	STANL	Bacteria_Actinobacteria_Actinobacteria_Actinobacteridae_Actinomycetales_Glycomycineae_Glycomycetaceae_Stackebrandtia_nassauensis_DSM_44728		Bacteria	15.7384690352548	8.76076662424196	324.160213199561	283	185	402	0.682658648396301	1	6.88190465174019	1.11224329832262	6.44979637497027	False	False	False
Kineococcus radiotolerans (strain ATCC BAA-149 / DSM 14245 / SRS30216)	266940	KINRD	Bacteria_Actinobacteria_Actinobacteria_Actinobacteridae_Actinomycetales_Kineosporiineae_Kineosporiaceae_Kineococcus_radiotolerans_SRS30216		Bacteria	15.4161105306088	8.44955654270043	318.540980098438	281	179	403	0.740164237475828	1	6.86445410998785	1.11084956130965	6.89073417597452	False	False	False
Beutenbergia cavernae (strain ATCC BAA-8 / DSM 12333 / NBRC 16432)	471853	BEUC1	Bacteria_Actinobacteria_Actinobacteria_Actinobacteridae_Actinomycetales_Micrococcineae_Beutenbergiaceae_Beutenbergia_cavernae_DSM_12333		Bacteria	15.3564458358685	8.34164861890131	341.837187127533	302	200	422	0.730225841440966	1	6.93489519826095	1.23504171632896	6.25603124866326	False	False	False
Brevibacterium linens	1703	BRELN	Bacteria_Actinobacteria_Actinobacteria_Actinobacteridae_Actinomycetales_Micrococcineae_Brevibacteriaceae_Brevibacterium_linens_BL2		Bacteria	15.1586118867073	8.14148104145742	335.01776354106	302	195	430	0.64360945789504	1	6.91478323316804	1.20413511939429	5.92852885391244	False	False	False
Cellulomonas flavigena (strain ATCC 482 / DSM 20109 / NCIB 8073 / NRS 134)	446466	CELFN	Bacteria_Actinobacteria_Actinobacteria_Actinobacteridae_Actinomycetales_Micrococcineae_Cellulomonadaceae_Cellulomonas_flavigena_DSM_20109		Bacteria	15.2320219997585	8.20876404581967	335.854887013341	289	183	425	0.741658833124922	1	6.9172744882425	1.1677103185407	6.52133446960075	False	False	False
Brachybacterium faecium (strain ATCC 43885 / DSM 4810 / NCIB 9860)	446465	BRAFD	Bacteria_Actinobacteria_Actinobacteria_Actinobacteridae_Actinomycetales_Micrococcineae_Dermabacteraceae_Brachybacterium_faecium_DSM_4810		Bacteria	15.1005044834688	8.02682357621763	349.696276943174	314	214.25	437	0.719223211748134	1.00130633572828	6.95758188759982	1.24689745264533	6.26218715670216	False	False	False
Kytococcus sedentarius (strain ATCC 14392 / DSM 20547 / CCM 314 / 541)	478801	KYTSD	Bacteria_Actinobacteria_Actinobacteria_Actinobacteridae_Actinomycetales_Micrococcineae_Dermacoccaceae_Kytococcus_sedentarius_DSM_20547		Bacteria	14.8397042108431	7.83636976054512	321.419992097985	281	176	418	0.714991886443106	1	6.87343292460275	1.14500197550375	6.26450035211269	False	False	False
Intrasporangium calvum (strain ATCC 23552 / DSM 43043 / JCM 3097 / NBRC 12989 / 7 KIP)	710696	INTC7	Bacteria_Actinobacteria_Actinobacteria_Actinobacteridae_Actinomycetales_Micrococcineae_Intrasporangiaceae_Intrasporangium_calvum_DSM_43043		Bacteria	15.2077944460023	8.17835816560584	336.783889980354	300	193	424.5	0.706660177477277	1	6.92003128942505	1.21021611001965	6.58936159148365	False	False	False
Jonesia denitrificans (strain ATCC 14870 / DSM 20603 / CIP 55134)	471856	JONDD	Bacteria_Actinobacteria_Actinobacteria_Actinobacteridae_Actinomycetales_Micrococcineae_Jonesiaceae_Jonesia_denitrificans_DSM_20603		Bacteria	14.8268507083748	7.82204400818562	328.518236472946	292	176.5	423	0.583408061781896	1	6.89523189718377	1.18997995991984	6.37161203258262	False	False	False
Clavibacter michiganensis subsp. michiganensis (strain NCPPB 382)	443906	CLAM3	Bacteria_Actinobacteria_Actinobacteria_Actinobacteridae_Actinomycetales_Micrococcineae_Microbacteriaceae_Clavibacter_michiganensis_subsp._michiganensis_NCPPB_382		Bacteria	15.0375830698531	8.04141290939305	326.340843257161	286	188	412	0.72562655712637	1	6.88857442808868	1.15384615384615	6.47254194935534	False	False	False
Leifsonia xyli subsp. xyli (strain CTCB07)	281090	LEIXX	Bacteria_Actinobacteria_Actinobacteria_Actinobacteridae_Actinomycetales_Micrococcineae_Microbacteriaceae_Leifsonia_xyli_xyli_CTCB07		Bacteria	14.764824375776	7.60240133566582	296.438841737394	262	155	393.5	0.680199104063525	1	6.7926996115372	1.15027458811782	6.81832794450368	False	False	False
Kocuria rhizophila (strain ATCC 9341 / DSM 348 / NBRC 103217 / DC2201)	378753	KOCRD	Bacteria_Actinobacteria_Actinobacteria_Actinobacteridae_Actinomycetales_Micrococcineae_Micrococcaceae_Kocuria_rhizophila_DC2201		Bacteria	14.8076806350413	7.76344638872736	337.244793880153	300	189	434	0.709509908553616	1	6.92139619879105	1.24096897577561	6.60352902969704	False	False	False
Micrococcus luteus (strain ATCC 4698 / DSM 20030 / JCM 1464 / NBRC 3333 / NCIMB 9278 / NCTC 2665 / VKM Ac-2230)	465515	MICLC	Bacteria_Actinobacteria_Actinobacteria_Actinobacteridae_Actinomycetales_Micrococcineae_Micrococcaceae_Micrococcus_luteus_NCTC_2665		Bacteria	14.7322052082524	7.69893619981345	331.400271985494	297	186	426	0.730305370795763	1	6.90394885970779	1.21713508612874	6.46730438398429	False	False	False
Renibacterium salmoninarum (strain ATCC 33209 / DSM 20767 / JCM 11484 / NBRC 15589 / NCIMB 2235)	288705	RENSM	Bacteria_Actinobacteria_Actinobacteria_Actinobacteridae_Actinomycetales_Micrococcineae_Micrococcaceae_Renibacterium_salmoninarum_ATCC_33209		Bacteria	14.9645377219895	8.13739583005665	271.588304093567	237	140	354.25	0.562644468536163	1	6.70535130838699	1.12397660818713	6.77770070996201	False	False	False
Rothia dentocariosa (strain ATCC 17931 / CDC X599 / XDIA)	762948	ROTDC	Bacteria_Actinobacteria_Actinobacteria_Micrococcales_Micrococcaceae_Rothia_dentocariosa_ATCC_17931		Bacteria	14.7340060575509	7.69984240739699	322.14356884058	267	163	412	0.539250545500928	1.00045289855072	6.87547218472079	1.01675724637681	6.49905790712522	False	False	False
Isoptericola variabilis (strain 225)	743718	ISOV2	Bacteria_Actinobacteria_Actinobacteria_Actinobacteridae_Actinomycetales_Micrococcineae_Promicromonosporaceae_Isoptericola_variabilis_225		Bacteria	15.0117179896763	7.96589273508453	342.935091981951	300	191	428	0.739540855936843	1	6.93809559706726	1.24644220756682	6.32183350116501	False	False	False
Xylanimonas cellulosilytica (strain DSM 15894 / CECT 5975 / LMG 20990 / XIL07)	446471	XYLCX	Bacteria_Actinobacteria_Actinobacteria_Actinobacteridae_Actinomycetales_Micrococcineae_Promicromonosporaceae_Xylanimonas_cellulosilytica_DSM_15894		Bacteria	15.135256913618	8.11222795834972	339.166716641679	297	183	429	0.724805671833191	1	6.92706773707192	1.1568215892054	6.44050681261466	False	False	False
Sanguibacter keddieii (strain ATCC 51767 / DSM 10542 / NCFB 3025 / ST-74)	446469	SANKS	Bacteria_Actinobacteria_Actinobacteria_Actinobacteridae_Actinomycetales_Micrococcineae_Sanguibacteraceae_Sanguibacter_keddieii_DSM_10542		Bacteria	15.2631556301751	8.21878715560148	343.451752021563	301	195	423.75	0.718337393652992	1	6.93959812717715	1.1822102425876	6.06222764315952	False	False	False
Actinoplanes missouriensis (strain ATCC 14538 / DSM 43046 / CBS 188.64 / JCM 3121 / NCIMB 12654 / NBRC 102363 / 431)	512565	ACTM4	Bacteria_Actinobacteria_Actinobacteria_Actinobacteridae_Actinomycetales_Micromonosporineae_Micromonosporaceae_Actinoplanes_missouriensis_NBRC_102363		Bacteria	15.9871935985871	9.00109972583097	325.128328402367	279	174	407	0.708311639305889	1	6.88488062274456	1.13153353057199	6.77020031296055	False	False	False
Micromonospora sp. (strain L5)	648999	MICSL	Bacteria_Actinobacteria_Actinobacteria_Actinobacteridae_Actinomycetales_Micromonosporineae_Micromonosporaceae_Micromonospora_sp._L5		Bacteria	15.7560161285607	8.72078688348573	337.791646271822	286	181	412	0.728143680284467	1.00016315875347	6.92301306042486	1.16430086474139	7.06664744968573	False	False	False
Salinispora arenicola (strain CNS-205)	391037	SALAI	Bacteria_Actinobacteria_Actinobacteria_Actinobacteridae_Actinomycetales_Micromonosporineae_Micromonosporaceae_Salinispora_arenicola_CNS_205		Bacteria	15.5709144323316	8.48611523584538	338.305549824634	287	179	417	0.695624189745152	1	6.92453043543708	1.19475964514132	6.96236600980135	False	False	False
Verrucosispora maris (strain AB-18-032)	263358	VERMA	Bacteria_Actinobacteria_Actinobacteria_Actinobacteridae_Actinomycetales_Micromonosporineae_Micromonosporaceae_Verrucosispora_maris_AB_18_032		Bacteria	15.7222994974871	8.69884785922249	328.185623749166	281	176	405	0.708929156859269	1	6.89422097331696	1.1314209472982	6.94020131043071	False	False	False
Nakamurella multipartita (strain ATCC 700099 / DSM 44233 / CIP 104796 / JCM 9543 / NBRC 105858 / Y-104)	479431	NAKMY	Bacteria_Actinobacteria_Actinobacteria_Actinobacteridae_Actinomycetales_Frankineae_Nakamurellaceae_Nakamurella_multipartita_DSM_44233		Bacteria	15.6172284438214	8.54090971803355	334.3712890625	297	185	423	0.710191205846928	1	6.91285611475922	1.1255859375	6.78507308721542	False	False	False
Kribbella flavida (strain DSM 17836 / JCM 10339 / NBRC 14399)	479435	KRIFD	Bacteria_Actinobacteria_Actinobacteria_Actinobacteridae_Actinomycetales_Propionibacterineae_Nocardioidaceae_Kribbella_flavida_DSM_17836		Bacteria	15.8409285024223	8.84505705350085	325.453602305475	285	189	402	0.706214540509906	1.00014409221902	6.88587867250602	1.17795389048991	6.62268562432325	False	False	False
Nocardioides sp. (strain ATCC BAA-499 / JS614)	196162	NOCSJ	Bacteria_Actinobacteria_Actinobacteria_Actinobacteridae_Actinomycetales_Propionibacterineae_Nocardioidaceae_Nocardioides_sp._JS614		Bacteria	15.481588316472	8.49371983523059	325.683865683866	287	189	412	0.715724128866574	1	6.88658434497378	1.18468468468468	6.32459930799517	False	False	False
Microlunatus phosphovorus (strain ATCC 700054 / DSM 10555 / JCM 9379 / NBRC 101784 / NCIMB 13414 / VKM Ac-1990 / NM-1)	1032480	MICPN	Bacteria_Actinobacteria_Actinobacteria_Actinobacteridae_Actinomycetales_Propionibacterineae_Propionibacteriaceae_Microlunatus_phosphovorus_NM_1		Bacteria	15.5529301669076	8.57602797713713	321.317367527814	277	174	411	0.672591671880464	1	6.87311424973628	1.11597209126909	6.65005554189867	False	False	False
Actinosynnema mirum (strain ATCC 29888 / DSM 43827 / NBRC 14064 / IMRU 3971)	446462	ACTMD	Bacteria_Actinobacteria_Actinobacteria_Actinobacteridae_Actinomycetales_Pseudonocardineae_Pseudonocardiaceae_Actinosynnema_mirum_DSM_43827		Bacteria	15.9254582685261	8.8408696240914	345.619447257995	283	181	410	0.735246607828107	1.00028939372016	6.9458776408742	1.18709304008103	6.62953495916522	False	False	False
Pseudonocardia dioxanivorans (strain ATCC 55486 / DSM 44775 / JCM 13855 / CB1190)	675635	PSEUX	Bacteria_Actinobacteria_Actinobacteria_Actinobacteridae_Actinomycetales_Pseudonocardineae_Pseudonocardiaceae_Pseudonocardia_dioxanivorans_CB1190		Bacteria	15.8034781894388	8.79769958011892	320.016618824596	282	182	403	0.730849223476529	1	6.86906627517912	1.18643299592083	6.58797325054168	False	False	False
Saccharomonospora viridis (strain ATCC 15386 / DSM 43017 / JCM 3036 / NBRC 12207 / P101)	471857	SACVD	Bacteria_Actinobacteria_Actinobacteria_Actinobacteridae_Actinomycetales_Pseudonocardineae_Pseudonocardiaceae_Saccharomonospora_viridis_DSM_43017		Bacteria	15.2760602196702	8.25009775257285	325.01776384535	284	182	403	0.674005267306199	1.00026123301985	6.88454092928319	1.19984326018809	6.38979095670248	False	False	False
Saccharopolyspora erythraea (strain ATCC 11635 / DSM 40517 / JCM 4748 / NBRC 13426 / NCIMB 8594 / NRRL 2338)	405948	SACEN	Bacteria_Actinobacteria_Actinobacteria_Actinobacteridae_Actinomycetales_Pseudonocardineae_Pseudonocardiaceae_Saccharopolyspora_erythraea_NRRL_2338		Bacteria	15.9211267841548	8.87430803858335	322.852924713126	275	169	402	0.71342475199469	1.00125944584383	6.87787369165361	1.18765743073048	6.60144807685833	False	False	False
Saccharothrix espanaensis (strain ATCC 51144 / DSM 44229 / JCM 9112 / NBRC 15066 / NRRL 15764)	1179773	SACES	Bacteria_Actinobacteria_Actinobacteria_Actinobacteridae_Actinomycetales_Pseudonocardineae_Pseudonocardiaceae_Saccharothrix_espanaensis_DSM_44229		Bacteria	16.0519787114403	9.03860260872187	330.93695084303	275	172	403	0.719816015133048	1	6.90255262112697	1.11600569935882	6.92995847440677	False	False	False
Rubrobacter xylanophilus (strain DSM 9941 / NBRC 16129)	266117	RUBXD	Bacteria_Actinobacteria_Actinobacteria_Rubrobacteridae_Rubrobacterales_Rubrobacterineae_Rubrobacteraceae_Rubrobacter_xylanophilus_DSM_9941		Bacteria	14.9866738692738	8.04590874227078	313.872476770266	284	184	403	0.708231833031587	1	6.84972081950238	1.27395065684076	7.0533205837823	False	False	False
Kitasatospora setae (strain ATCC 33774 / DSM 43861 / JCM 3304 / KCC A-0304 / NBRC 14216 / KM-6054)	452652	KITSK	Bacteria_Actinobacteria_Actinobacteria_Actinobacteridae_Actinomycetales_Streptomycineae_Streptomycetaceae_Kitasatospora_setae_KM_6054_NBRC_14216		Bacteria	15.9883168656302	8.91476052739726	336.511759172154	286	179	415	0.741367588259234	1	6.91922453243706	1.12256417148233	6.97016796314048	False	False	False
Streptomyces coelicolor (strain ATCC BAA-471 / A3(2) / M145)	100226	STRCO	Bacteria_Actinobacteria_Actinobacteria_Actinobacteridae_Actinomycetales_Streptomycineae_Streptomycetaceae_Streptomyces_coelicolor_A32		Bacteria	12.5334717022031	8.99863119828764	326.429065743945	281	179	410	0.719573794788647	1.00271873455264	6.87468471608686	1.1217251606525	6.85013304996538	False	False	False
Nocardiopsis alba (strain ATCC BAA-2165 / BE74)	1205910	NOCAA	Bacteria_Actinobacteria_Actinobacteria_Actinobacteridae_Actinomycetales_Streptosporangineae_Nocardiopsaceae_Nocardiopsis_alba_ATCC_BAA_2165		Bacteria	15.5809897048576	8.61776224633793	305.629589437511	265	148	403	0.694852774228682	1	6.8231418532962	1.04087538433713	6.59486830872294	False	False	False
Thermobifida fusca (strain YX)	269800	THEFY	Bacteria_Actinobacteria_Actinobacteria_Actinobacteridae_Actinomycetales_Streptosporangineae_Nocardiopsaceae_Thermobifida_fusca_YX		Bacteria	15.1079488066114	8.04173471148754	331.395752895753	286	184	416	0.676554950030498	1	6.90393525064298	1.21138996138996	6.69650942018133	False	False	False
Streptosporangium roseum (strain ATCC 12428 / DSM 43021 / JCM 3005 / NI 9100)	479432	STRRD	Bacteria_Actinobacteria_Actinobacteria_Actinobacteridae_Actinomycetales_Streptosporangineae_Streptosporangiaceae_Streptosporangium_roseum_DSM_43021		Bacteria	16.151641929532	9.09672364518922	329.715326013892	287	185	409	0.707849242099712	1.00033609679588	6.89886171422444	1.18238852789603	6.91343634415442	False	False	False
Thermomonospora curvata (strain ATCC 19995 / DSM 43183 / JCM 3096 / NBRC 15933 / NCIMB 10081 / Henssen B9)	471852	THECD	Bacteria_Actinobacteria_Actinobacteria_Actinobacteridae_Actinomycetales_Streptosporangineae_Thermomonosporaceae_Thermomonospora_curvata_DSM_43183		Bacteria	15.5451025595511	8.49453850085143	320.789893617021	278	171	407	0.716962403766691	1	6.87147470745847	1.13175122749591	7.38148952701088	False	False	False
Conexibacter woesei (strain DSM 14684 / JCM 11494 / NBRC 100937 / ID131577)	469383	CONWI	Bacteria_Actinobacteria_Actinobacteria_Rubrobacteridae_Solirubrobacterales_Conexibacteraceae_Conexibacter_woesei_DSM_14684		Bacteria	15.6653958433181	8.68473946262804	335.776894451962	296	199	415.25	0.725984049742042	1	6.91704270041275	1.21667794316644	6.69693331357107	False	False	False
Aquifex aeolicus (strain VF5)	224324	AQUAE	Bacteria_Aquificae_Aquificae_Aquificales_Aquificaceae_Aquifex_aeolicus_VF5		Bacteria	14.2786966253577	7.34729970074316	315.009664948454	272	182	398.25	0.433240567977624	1.00515463917526	6.85332834955385	1.39239690721649	7.44927008152008	False	False	False
Hydrogenobacter thermophilus (strain DSM 6534 / IAM 12695 / TK-6)	608538	HYDTT	Bacteria_Aquificae_Aquificae_Aquificales_Aquificaceae_Hydrogenobacter_thermophilus_TK_6		Bacteria	14.3711372571973	7.54538974961182	293.492071881607	251.5	149	388.25	0.438137432294983	1	6.78273183733358	1.24894291754757	7.51104313989522	False	False	False
Thermocrinis albus (strain DSM 14484 / JCM 11386 / HI 11/12)	638303	THEAH	Bacteria_Aquificae_Aquificae_Aquificales_Aquificaceae_Thermocrinis_albus_DSM_14484		Bacteria	14.2184518171769	7.37274636640433	301.293341708543	261.5	159	392	0.469150805809959	1	6.80890687467569	1.31909547738693	7.39651417229044	False	False	False
Persephonella marina (strain DSM 14350 / EX-H1)	123214	PERMH	Bacteria_Aquificae_Aquificae_Aquificales_Hydrogenothermaceae_Persephonella_marina_EX_H1		Bacteria	14.5002762114546	7.62413058566129	304.134342940889	256	152	392	0.368459188706509	1	6.81827142483586	1.24035173424524	7.27497842683406	False	False	False
Sulfurihydrogenibium azorense (strain Az-Fu1 / DSM 15241 / OCM 825)	204536	SULAA	Bacteria_Aquificae_Aquificae_Aquificales_Hydrogenothermaceae_Sulfurihydrogenibium_azorense_Az_Fu1		Bacteria	14.3107389752431	7.44249272279444	299.289982425308	260	154.5	389	0.325662838493224	1	6.80225024985599	1.30345635618043	7.30727212824316	False	False	False
Desulfurobacterium thermolithotrophum (strain DSM 11699 / BSA)	868864	DESTD	Bacteria_Aquificae_Aquificae_Aquificales_Desulfurobacteriaceae_Desulfurobacterium_thermolithotrophum_DSM_11699		Bacteria	14.2485551645056	7.30988148582479	316.709030100334	286	182.5	402.5	0.345001124155144	1.00267558528428	6.85869641650919	1.33377926421405	7.86453908594954	False	False	False
Thermovibrio ammonificans (strain DSM 15698 / JCM 12110 / HB-1)	648996	THEA1	Bacteria_Aquificae_Aquificae_Aquificales_Desulfurobacteriaceae_Thermovibrio_ammonificans_HB_1		Bacteria	14.3803867712833	7.50218648660292	305.326158940397	264	162	396.25	0.519760215373524	1.00055187637969	6.82217454580353	1.1953642384106	7.62431218587273	False	False	False
Chthonomonas calidirosea (strain DSM 23976 / ICMP 18418 / T49)	1303518	CHTCT	Bacteria_Armatimonadetes_Chthonomonadetes_Chthonomonadales_Chthonomonadaceae_Chthonomonas_calidirosea_T49_EMBL_Bank_version_circular_IHQD		Bacteria	15.0503588701099	7.94129557090653	362.52009960868	317	207	444.5	0.548485045954562	1	6.99352949826487	1.27321237993597	6.9890002773479	False	False	False
Rhodothermus marinus (strain ATCC 43812 / DSM 4252 / R-10)	518766	RHOM4	Bacteria_Bacteroidetes_Chlorobi_group_Bacteroidetes_Bacteroidetes_Order_II._Incertae_sedis_Rhodothermaceae_Rhodothermus_marinus_DSM_4252		Bacteria	15.0352682232796	7.95892649305011	358.106256553653	308	187	452	0.646765887503967	1.00034952813702	6.98130227592284	1.31667249213562	7.09816036477701	False	False	False
Bacteroides fragilis (strain ATCC 25285 / DSM 2151 / JCM 11019 / NCTC 9343)	272559	BACFN	Bacteria_Bacteroidetes_Chlorobi_group_Bacteroidetes_Bacteroidia_Bacteroidales_Bacteroidaceae_Bacteroides_fragilis_NCTC_9343		Bacteria	15.4720787815832	8.36753241686183	361.125667828107	310	182	455	0.432498279473075	1.00836236933798	6.98963280730075	1.16794425087108	6.99701112137993	False	False	False
Odoribacter splanchnicus (strain ATCC 29572 / DSM 20712 / CIP 104287 / JCM 15291 / NCTC 10825 / 1651/6)	709991	ODOSD	Bacteria_Bacteroidetes_Chlorobi_group_Bacteroidetes_Bacteroidia_Bacteroidales_Porphyromonadaceae_Odoribacter_splanchnicus_DSM_20712		Bacteria	15.2952788685945	8.15363748638528	361.723532796318	317	189	455	0.43546094003875	1.00028768699655	6.9913340836667	1.1728998849252	6.93375051441346	False	False	False
Paludibacter propionicigenes (strain DSM 17365 / JCM 13257 / WB4)	694427	PALPW	Bacteria_Proteobacteria_Betaproteobacteria_Neisseriales_Neisseriaceae_Paludibacterium_yongneupense_DSM_18731		Bacteria	15.1198519087772	8.01301211036892	353.340728476821	293	183.75	441	0.391750778341155	1.00033112582781	6.96793040360753	1.25397350993377	7.36251652117597	False	False	False
Porphyromonas gingivalis (strain ATCC BAA-308 / W83)	242619	PORGI	Bacteria_Bacteroidetes_Chlorobi_group_Bacteroidetes_Bacteroidia_Bacteroidales_Porphyromonadaceae_Porphyromonas_gingivalis_W83		Bacteria	14.666859060555	7.52940645783701	339.187969924812	293	170	435.75	0.488159493732534	1	6.92712869516438	1.18206229860365	7.23113949465316	False	False	False
Prevotella dentalis (strain ATCC 49559 / DSM 3688 / JCM 13448 / NCTC 12043 / ES 2772)	908937	PREDD	Bacteria_Bacteroidetes_Chlorobi_group_Bacteroidetes_Bacteroidia_Bacteroidales_Prevotellaceae_Prevotella_dentalis_ES_2772_DSM_3688		Bacteria	15.0229449640277	7.84149292446001	381.731132075472	321	186	489	0.557671629787599	1	7.04507371340133	1.15998427672956	7.21232034440311	False	False	False
Alistipes finegoldii (strain DSM 17242 / JCM 16770 / AHN 2437 / CCUG 46020 / CIP 107999)	679935	ALIFI	Bacteria_Bacteroidetes_Chlorobi_group_Bacteroidetes_Bacteroidia_Bacteroidales_Rikenellaceae_Alistipes_finegoldii_AHN_2437_DSM_17242		Bacteria	15.1330069393189	8.02387999273488	346.920406157877	297	175	443	0.568836085854619	1	6.94962749156498	1.08123157549951	7.02460441033332	False	False	False
Parabacteroides distasonis (strain ATCC 8503 / DSM 20701 / CIP 104284 / JCM 5825 / NCTC 11152)	435591	PARD8	Bacteria_Bacteroidetes_Chlorobi_group_Bacteroidetes_Bacteroidia_Bacteroidales_Porphyromonadaceae_Parabacteroides_distasonis_ATCC_8503		Bacteria	15.3864182228189	8.25088114470065	375.362829548421	325	199	466	0.454191032783805	1	7.02827987636172	1.25319759853824	6.82121497477604	False	False	False
Tannerella forsythia (strain ATCC 43037 / JCM 10827 / FDC 338)	203275	TANFA	Bacteria_Bacteroidetes_Chlorobi_group_Bacteroidetes_Bacteroidia_Bacteroidales_Porphyromonadaceae_Tannerella_forsythensis_ATCC_43037		Bacteria	15.0406988146083	7.99799931797973	328.611428571429	275	125	438	0.461328687971551	1	6.89551495667029	1.03831932773109	7.50485703777666	False	False	False
Azobacteroides pseudotrichonymphae genomovar. CFP2	511995	AZOPC	Bacteria_Bacteroidetes_Chlorobi_group_Bacteroidetes_Bacteroidia_Bacteroidales_Candidatus_Azobacteroides_pseudotrichonymphae_genomovar._CFP2		Bacteria	14.0152724769778	6.74170069465206	336.757969303424	290	177	436	0.340438860253073	1	6.91995447321599	1.52892561983471	7.91733646212671	False	False	False
Chitinophaga pinensis (strain ATCC 43595 / DSM 2588 / NCIB 11800 / UQM 2034)	485918	CHIPD	Bacteria_Bacteroidetes_Chlorobi_group_Bacteroidetes_Sphingobacteriia_Sphingobacteriales_Chitinophagaceae_Chitinophaga_pinensis_DSM_2588		Bacteria	16.0267606496522	8.87891537657648	373.214096670846	292	180	446	0.455488378390928	1.00027859033292	7.02254909645629	1.19083437804708	7.19579681551113	False	False	False
Niastella koreensis (strain DSM 17620 / KACC 11465 / GR20-10)	700598	NIAKG	Bacteria_Bacteroidetes_Chlorobi_group_Bacteroidetes_Sphingobacteriia_Sphingobacteriales_Chitinophagaceae_Niastella_koreensis_GR20_10_DSM_17620		Bacteria	16.0163714049402	8.87780039388258	366.956630874355	293	180	457	0.447877181563742	1.00013945056477	7.00567118100861	1.14851485148515	7.53083305558372	False	False	False
Amoebophilus asiaticus (strain 5a2)	452471	AMOA5	Bacteria_Bacteroidetes_Chlorobi_group_Bacteroidetes_Cytophagia_Cytophagales_Amoebophilaceae_Candidatus_Amoebophilus_asiaticus_5a2		Bacteria	14.44907120271	7.12367278520461	377.722804190169	280	156	469	0.355023971525948	1.01128122481869	7.0345313310499	1.232070910556	7.79943252904678	False	False	False
Belliella baltica (strain DSM 15883 / CIP 108006 / LMG 21964 / BA134)	866536	BELBD	Bacteria_Bacteroidetes_Chlorobi_group_Bacteroidetes_Cytophagia_Cytophagales_Cyclobacteriaceae_Belliella_baltica_BA134_DSM_15883		Bacteria	15.2497621173862	8.19035440376326	327.074875207987	273	157.25	416	0.367982764752692	1	6.89083760434171	1.10427066001109	6.66450469164602	False	False	False
Cyclobacterium marinum (strain ATCC 25205 / DSM 745)	880070	CYCMS	Bacteria_Bacteroidetes_Chlorobi_group_Bacteroidetes_Cytophagia_Cytophagales_Cyclobacteriaceae_Cyclobacterium_marinum_DSM_745		Bacteria	15.6434614772705	8.51298434664218	356.659971881904	303	179	451.5	0.3838266395124	1.00040168708576	6.97726298076517	1.13838120104439	6.79214914260224	False	False	False
Echinicola vietnamensis (strain DSM 17526 / LMG 23754 / KMM 6221)	926556	ECHVK	Bacteria_Bacteroidetes_Chlorobi_group_Bacteroidetes_Cytophagia_Cytophagales_Cyclobacteriaceae_Echinicola_vietnamensis_KMM_6221_DSM_17526		Bacteria	15.5396811696164	8.41360887515967	354.161268855368	295	171	448	0.446530154723675	1.00022182786158	6.97024548036373	1.18345164152618	6.63522986553365	False	False	False
Cytophaga hutchinsonii (strain ATCC 33406 / NCIMB 9469)	269798	CYTH3	Bacteria_Bacteroidetes_Chlorobi_group_Bacteroidetes_Cytophagia_Cytophagales_Cytophagaceae_Cytophaga_hutchinsonii_ATCC_33406		Bacteria	15.3041247916687	8.23483028044206	351.470291777188	274	166	423.75	0.386961106086791	1	6.96263247507991	1.09522546419098	7.1599110346827	False	False	False
Dyadobacter fermentans (strain ATCC 700827 / DSM 18053 / NS114)	471854	DYAFD	Bacteria_Bacteroidetes_Chlorobi_group_Bacteroidetes_Cytophagia_Cytophagales_Cytophagaceae_Dyadobacter_fermentans_DSM_18053		Bacteria	15.756773496875	8.64874763115654	363.870243731369	303	185	454	0.516750259935851	1.00017534630896	6.99724025842184	1.18639312642469	7.07308122871341	False	False	False
Emticicia oligotrophica (strain DSM 17448 / GPTSA100-15)	929562	EMTOG	Bacteria_Bacteroidetes_Chlorobi_group_Bacteroidetes_Cytophagia_Cytophagales_Cytophagaceae_Emticicia_oligotrophica_GPTSA100_15_DSM_17448		Bacteria	15.4673094400886	8.35490952835879	361.798870853917	301	191	448	0.360395482931659	1.00023523876735	6.99154190586682	1.20207010115267	7.34753120380187	False	False	False
Leadbetterella byssophila (strain DSM 17132 / KACC 11308 / 4M15)	649349	LEAB4	Bacteria_Bacteroidetes_Chlorobi_group_Bacteroidetes_Cytophagia_Cytophagales_Cytophagaceae_Leadbetterella_byssophila_DSM_17132		Bacteria	15.2165829343293	8.13914867888407	349.558960887332	289	177	440	0.403236907646705	1.00175131348511	6.95719071902939	1.1964389959136	7.1047647123231	False	False	False
Runella slithyformis (strain ATCC 29530 / DSM 19594 / LMG 11500 / NCIMB 11436 / LSU 4)	761193	RUNSL	Bacteria_Bacteroidetes_Chlorobi_group_Bacteroidetes_Cytophagia_Cytophagales_Cytophagaceae_Runella_slithyformis_LSU4_DSM_19594		Bacteria	15.7496895943724	8.68761084370737	343.416765053129	287	167	437	0.462760586137197	1.02158880080958	6.9411776581342	1.10254680384551	7.49347535913641	False	False	False
Spirosoma linguale (strain ATCC 33905 / DSM 74 / LMG 10896)	504472	SPILD	Bacteria_Bacteroidetes_Chlorobi_group_Bacteroidetes_Cytophagia_Cytophagales_Cytophagaceae_Spirosoma_linguale_DSM_74		Bacteria	15.954243480148	8.83433697401764	354.32464316924	293	172.25	442	0.501217777780218	1.00043693562482	6.97070532498957	1.13210020390329	7.37363992647148	False	False	False
Marivirga tractuosa (strain ATCC 23168 / DSM 4126 / NBRC 15989 / NCIMB 1408 / VKM B-1430 / H-43)	643867	MARTH	Bacteria_Bacteroidetes_Chlorobi_group_Bacteroidetes_Cytophagia_Cytophagales_Flammeovirgaceae_Marivirga_tractuosa_DSM_4126		Bacteria	15.3230391037801	8.22897764335831	356.264941302028	280	173	432	0.355741661849876	1.00026680896478	6.97615672694672	1.16408751334045	6.55195214282741	False	False	False
Blattabacterium sp. subsp. Blattella germanica (strain Bge)	331104	BLASB	Bacteria_Bacteroidetes_Chlorobi_group_Bacteroidetes_Flavobacteriia_Flavobacteriales_Blattabacteriaceae_Blattabacterium_sp._Blattella_germanica_str._Bge		Bacteria	13.3641528088092	6.3750248198281	343.620102214651	300	193	442	0.269599501514194	1	6.94008722923356	1.68143100511073	9.05720668675749	False	False	False
Fluviicola taffensis (strain DSM 16823 / NCIMB 13979 / RW262)	755732	FLUTR	Bacteria_Bacteroidetes_Chlorobi_group_Bacteroidetes_Flavobacteriia_Flavobacteriales_Cryomorphaceae_Fluviicola_taffensis_RW262_DSM_16823		Bacteria	15.3487553103661	8.29804166137157	344.902390438247	271	170	422	0.364846309932536	1.00049800796813	6.94380478774967	0.988296812749004	6.95821201487841	False	False	False
Owenweeksia hongkongensis (strain DSM 17368 / CIP 108786 / JCM 12287 / NRRL B-23963 / UST20020801)	926562	OWEHD	Bacteria_Bacteroidetes_Chlorobi_group_Bacteroidetes_Flavobacteriia_Flavobacteriales_Cryomorphaceae_Owenweeksia_Owenweeksia_hongkongensis_DSM_17368		Bacteria	15.201817419006	8.15219801586179	349.260443676174	280	176	429	0.402539696930734	1	6.95633716529993	1.09161624891962	6.47959122834993	False	False	False
Aequorivita sublithincola (strain DSM 14238 / LMG 21431 / ACAM 643 / 9-3)	746697	AEQSU	Bacteria_Bacteroidetes_Chlorobi_group_Bacteroidetes_Flavobacteriia_Flavobacteriales_Flavobacteriaceae_Aequorivita_sublithincola_QSSC9_3_DSM_14238		Bacteria	15.074159314036	8.05006542291597	331.930440331844	271.5	168	423	0.363119203664946	1	6.90554415724873	1.10019144862795	6.76975848387211	False	False	False
Capnocytophaga ochracea (strain ATCC 27872 / DSM 7271 / JCM 12966 / NCTC 12371 / VPI 2845)	521097	CAPOD	Bacteria_Bacteroidetes_Chlorobi_group_Bacteroidetes_Flavobacteriia_Flavobacteriales_Flavobacteriaceae_Capnocytophaga_ochracea_DSM_7271		Bacteria	14.7759410385206	7.68248244653451	345.291244239631	280	172.25	428	0.396546612323536	1.00092165898618	6.94492941154702	1.15115207373272	7.30480762762957	False	False	False
Croceibacter atlanticus (strain ATCC BAA-628 / HTCC2559 / KCTC 12090)	216432	CROAH	Bacteria_Bacteroidetes_Chlorobi_group_Bacteroidetes_Flavobacteriia_Flavobacteriales_Flavobacteriaceae_Croceibacter_atlanticus_HTCC2559_Re_annotation_of_existing_genome_that_was_not_originally_submitted_by_me		Bacteria	14.8979321484596	7.90137735379262	335.530544242873	277	174	417	0.337814641028346	1.00037023324695	6.90681038826903	1.16105146242133	6.76485461383694	False	False	False
Flavobacterium psychrophilum (strain JIP02/86 / ATCC 49511)	402612	FLAPJ	Bacteria_Bacteroidetes_Chlorobi_group_Bacteroidetes_Flavobacteriia_Flavobacteriales_Flavobacteriaceae_Flavobacterium_psychrophilum_JIP0286		Bacteria	14.867001888563	7.79482315217939	332.100494233937	279	170	416.25	0.326466923499836	1	6.90604789141794	1.14332784184514	7.44615477384413	False	False	False
Gramella forsetii (strain KT0803)	411154	GRAFK	Bacteria_Bacteroidetes_Chlorobi_group_Bacteroidetes_Flavobacteriia_Flavobacteriales_Flavobacteriaceae_Gramella_forsetii_KT0803		Bacteria	15.1501075957195	8.1758290087146	319.725661226787	259	152	406	0.364101896471543	1	6.86815855817441	1.11873944850872	6.68207247620831	False	False	False
Lacinutrix sp. (strain 5H-3-7-4)	983544	LACS5	Bacteria_Bacteroidetes_Chlorobi_group_Bacteroidetes_Flavobacteriia_Flavobacteriales_Flavobacteriaceae_Lacinutrix_sp._5H_3_7_4		Bacteria	15.0082171360263	7.99226864327075	339.944895199459	276	175	420	0.308033842719525	1.00033806626099	6.92935533274756	1.13793103448276	7.26295719675473	False	False	False
Leeuwenhoekiella blandensis (strain CECT 7118 / CCUG 51940 / MED217)	398720	LEEBM	Bacteria_Bacteroidetes_Chlorobi_group_Bacteroidetes_Flavobacteriia_Flavobacteriales_Flavobacteriaceae_Leeuwenhoekiella_blandensis_MED217		Bacteria	15.2611498989786	8.2117543973752	344.25434310532	283	172.75	436.25	0.397088181964806	1	6.94191749157966	1.1585233441911	6.5251364743153	False	False	False
Muricauda ruestringensis (strain DSM 13258 / CIP 107369 / LMG 19739 / B1)	886377	MURRD	Bacteria_Bacteroidetes_Chlorobi_group_Bacteroidetes_Flavobacteriia_Flavobacteriales_Flavobacteriaceae_Muricauda_ruestringensis_B1_DSM_13258		Bacteria	15.1615889908686	8.15219801586179	333.947277441659	275	164	428	0.413196176705255	1.00489772399885	6.91155731892495	1.17142033995967	6.68464619579661	False	False	False
Ornithobacterium rhinotracheale (strain ATCC 51463 / DSM 15997 / CCUG 23171 / CIP 104009 / LMG 9086)	867902	ORNRL	Bacteria_Bacteroidetes_Chlorobi_group_Bacteroidetes_Flavobacteriia_Flavobacteriales_Flavobacteriaceae_Ornithobacterium_rhinotracheale_DSM_15997		Bacteria	14.6906313181145	7.6657534318617	322.434864104967	262	157	416	0.375546861823691	1	6.8765788992516	1.05342080599813	7.24032976620646	False	False	False
Riemerella anatipestifer (strain RA-GD)	992406	RIEAR	Bacteria_Bacteroidetes_Chlorobi_group_Bacteroidetes_Flavobacteriia_Flavobacteriales_Flavobacteriaceae_Riemerella_anatipestifer_RA_CH_2		Bacteria	14.5885478191662	7.58933582317062	315.839150227618	253	163	394	0.3509990591137	1	6.85595390889636	1.08700050581689	7.29766150365047	False	False	False
Robiginitalea biformata (strain ATCC BAA-864 / HTCC2501 / KCTC 12146)	313596	ROBBH	Bacteria_Bacteroidetes_Chlorobi_group_Bacteroidetes_Flavobacteriia_Flavobacteriales_Flavobacteriaceae_Robiginitalea_biformata_HTCC2501		Bacteria	15.0768115450519	8.07433769408951	334.971037060106	277	164	431	0.548644197467528	1.00031142946123	6.91483390461003	1.15509187169106	6.60998621981896	False	False	False
Weeksella virosa (strain ATCC 43766 / DSM 16922 / JCM 21250 / NBRC 16016 / NCTC 11634 / CL345/78)	865938	WEEVC	Bacteria_Bacteroidetes_Chlorobi_group_Bacteroidetes_Flavobacteriia_Flavobacteriales_Flavobacteriaceae_Weeksella_virosa_DSM_16922		Bacteria	14.6363941853371	7.6226639513236	326.739236790607	276	174.75	412	0.361146210102502	1.00048923679061	6.8898124866779	1.15753424657534	6.95573696763548	False	False	False
Zunongwangia profunda (strain DSM 18752 / CCTCC AB 206139 / SM-A87)	655815	ZUNPS	Bacteria_Bacteroidetes_Chlorobi_group_Bacteroidetes_Flavobacteriia_Flavobacteriales_Flavobacteriaceae_Zunongwangia_profunda_SM_A87		Bacteria	15.4502366129427	8.44052810648075	319.671345281797	262	148	416	0.362429429874972	1	6.8679890143219	1.08594256100194	6.91680933635813	False	False	False
Haliscomenobacter hydrossis (strain ATCC 27775 / DSM 1100 / LMG 10767 / O)	760192	HALH1	Bacteria_Bacteroidetes_Chlorobi_group_Bacteroidetes_Sphingobacteriia_Sphingobacteriales_Saprospiraceae_Haliscomenobacter_hydrossis_O_DSM_1100		Bacteria	15.9869212498742	8.81016126829726	382.35153685467	304	184	473	0.469949609083231	1.00044762757386	7.04669467564175	1.089674723963	7.05921944493288	False	False	False
Saprospira grandis (strain Lewin)	984262	SAPGL	Bacteria_Bacteroidetes_Chlorobi_group_Bacteroidetes_Sphingobacteriia_Sphingobacteriales_Saprospiraceae_Saprospira_grandis_Lewin		Bacteria	15.2971150988885	8.34545542816193	294.668724768464	223	106	380	0.473820535134172	1	6.78672391932278	0.777962479221088	7.52209678895398	False	False	False
Solitalea canadensis (strain ATCC 29591 / DSM 3403 / NBRC 15130 / NCIMB 12057 / USAM 9D)	929556	SOLCM	Bacteria_Bacteroidetes_Chlorobi_group_Bacteroidetes_Sphingobacteriia_Sphingobacteriales_Sphingobacteriaceae_Solitalea_canadensis_USAM_9D_DSM_3403		Bacteria	15.4645600686846	8.36730010184162	349.838057620818	278.5	171.75	433.25	0.373656100553913	1.00185873605948	6.95798691567969	1.16054832713755	7.21660398293605	False	False	False
Sphingobacterium sp. (strain 21)	743722	SPHS2	Bacteria_Bacteroidetes_Chlorobi_group_Bacteroidetes_Sphingobacteriia_Sphingobacteriales_Sphingobacteriaceae_Sphingobacterium_sp._21		Bacteria	15.6442905653244	8.54325072573553	352.657833203429	293	174	446	0.410314372667876	1.0001948558067	6.96599937025676	1.20342946219797	7.29630374306361	False	False	False
Caldisericum exile (strain DSM 21853 / NBRC 104410 / AZM16c01)	511051	CALEA	Bacteria_Caldiserica_Caldisericia_Caldisericales_Caldisericaceae_Caldisericum_exile_AZM16c01_NBRC_104410		Bacteria	14.2588615143309	7.35500192110526	304.411764705882	264	158	394.25	0.351580242749951	1	6.81918118425875	1.26790281329923	7.2945203898203	False	False	False
Protochlamydia amoebophila (strain UWE25)	264201	PARUW	Bacteria_Chlamydiae_Verrucomicrobia_group_Chlamydiae_Chlamydiia_Chlamydiales_Parachlamydiaceae_Candidatus_Protochlamydia_amoebophila_UWE25		Bacteria	14.6969580535376	7.61283103040736	325.574110671937	258.5	129	424.25	0.356513679445494	1	6.88624646377323	1.08300395256917	7.61318285342733	False	False	False
Parachlamydia acanthamoebae (strain UV7)	765952	PARAV	Bacteria_Chlamydiae_Verrucomicrobia_group_Chlamydiae_Chlamydiia_Chlamydiales_Parachlamydiaceae_Parachlamydia_acanthamoebae_UV7		Bacteria	14.9379581812959	7.9298464297425	328.933429291112	266	141	424	0.390360789426584	1	6.89649237783742	0.938467074487226	7.22298943937232	False	False	False
Simkania negevensis (strain ATCC VR-1471 / Z)	331113	SIMNZ	Bacteria_Chlamydiae_Verrucomicrobia_group_Chlamydiae_Chlamydiia_Chlamydiales_Simkaniaceae_Simkania_negevensis_Z_gsn.131		Bacteria	14.7818462854251	7.83002808253384	316.139562624254	260	142	411	0.413842837821859	1	6.85689759128421	0.864015904572565	7.19622918623816	False	False	False
Waddlia chondrophila (strain ATCC VR-1470 / WSU 86-1044)	716544	WADCW	Bacteria_Chlamydiae_Verrucomicrobia_group_Chlamydiae_Chlamydiia_Chlamydiales_Waddliaceae_Waddlia_chondrophila_WSU_86_1044		Bacteria	14.5722858453604	7.55903825544338	343.178310740355	284	165	432	0.435687407892987	1	6.93880319739699	1.06204379562044	7.1362793509729	False	False	False
Chlorobaculum parvum (strain NCIB 8327)	517417	CHLP8	Bacteria_Bacteroidetes_Chlorobi_group_Chlorobi_Chlorobia_Chlorobiales_Chlorobiaceae_Chlorobaculum_parvum_NCIB_8327		Bacteria	14.6435321039569	7.6226639513236	323.87866927593	279.5	171	417.25	0.562384546632463	1.00048923679061	6.88103702271597	1.32289628180039	6.69771956352338	False	False	False
Chlorobium chlorochromatii (strain CaD3)	340177	CHLCH	Bacteria_Bacteroidetes_Chlorobi_group_Chlorobi_Chlorobia_Chlorobiales_Chlorobiaceae_ChlorobiumPelodictyon_group_Chlorobium_chlorochromatii_CaD3		Bacteria	14.760133709312	7.5963923040642	377.144148669011	285	157	423.5	0.441780621955343	1	7.03300587047155	1.30386740331492	6.91114940854067	False	False	False
Chloroherpeton thalassium (strain ATCC 35110 / GB-78)	517418	CHLT3	Bacteria_Bacteroidetes_Chlorobi_group_Chlorobi_Chlorobia_Chlorobiales_Chlorobiaceae_Chloroherpeton_thalassium_ATCC_35110		Bacteria	15.007308042985	7.90396563403217	350.017725258493	296	183	432	0.453213554494069	1.00036927621861	6.9584992903405	1.34121122599705	6.73380864254657	False	False	False
Pelodictyon luteolum (strain DSM 273 / 2530)	319225	PELLD	Bacteria_Bacteroidetes_Chlorobi_group_Chlorobi_Chlorobia_Chlorobiales_Chlorobiaceae_ChlorobiumPelodictyon_group_Pelodictyon_luteolum_DSM_273		Bacteria	14.6762217700655	7.63867982387611	336.390948483389	285	176	424	0.576166663661155	1	6.91886616924461	1.34520943668753	6.92615872108999	False	False	False
Prosthecochloris aestuarii (strain DSM 271 / SK 413)	290512	PROA2	Bacteria_Bacteroidetes_Chlorobi_group_Chlorobi_Chlorobia_Chlorobiales_Chlorobiaceae_Prosthecochloris_aestuarii_DSM_271		Bacteria	14.7627567861515	7.74889133725553	322.560586459681	275	163	414.5	0.501636627403356	1	6.876967934552	1.2522639068564	6.74894884092225	False	False	False
Anaerolinea thermophila (strain DSM 14523 / JCM 11388 / NBRC 100420 / UNI-1)	926569	ANATU	Bacteria_Chloroflexi_Anaerolineae_Anaerolineales_Anaerolineaceae_Anaerolinea_thermophila_UNI_1		Bacteria	15.0774710988137	8.04558828080353	343.796794871795	303	186	428	0.539522074474331	1	6.94059565883975	1.25512820512821	6.79007422080407	False	False	False
Caldilinea aerophila (strain DSM 14535 / JCM 11387 / NBRC 104270 / STL-6-O1)	926550	CALAS	Bacteria_Chloroflexi_Caldilineae_Caldilineales_Caldilineaceae_Caldilinea_aerophila_STL_6_O1_DSM_14535		Bacteria	15.4532884719516	8.31752199628717	364.051526251526	321	207	449	0.592330043968918	1	6.99773726985109	1.31379731379731	6.63503529992296	False	False	False
Chloroflexus aurantiacus (strain ATCC 29366 / DSM 635 / J-10-fl)	324602	CHLAA	Bacteria_Chloroflexi_Chloroflexi_Chloroflexales_Chloroflexaceae_Chloroflexus_aurantiacus_J_10_fl		Bacteria	15.4752622352034	8.25582842728183	364.938961038961	312.5	204	443	0.567555768901739	1.00025974025974	7.00016752119754	1.31480519480519	6.8327528677606	False	False	False
Roseiflexus castenholzii (strain DSM 13941 / HLO8)	383372	ROSCS	Bacteria_Chloroflexi_Chloroflexi_Chloroflexales_Chloroflexaceae_Roseiflexus_castenholzii_DSM_13941		Bacteria	15.560043015663	8.3719361787591	361.410037002775	314	200	447	0.603728670369972	1.00023126734505	6.99046815373002	1.25346901017576	6.97592602570116	False	False	False
Herpetosiphon aurantiacus (strain ATCC 23779 / DSM 785 / 114-95)	316274	HERA2	Bacteria_Chloroflexi_Chloroflexi_Herpetosiphonales_Herpetosiphonaceae_Herpetosiphon_aurantiacus_DSM_785		Bacteria	15.7301474716914	8.56674497024549	373.428245146555	301.5	188	441	0.508156980497238	1	7.0231218287889	1.23543966501713	6.54207822867206	False	False	False
Dehalococcoides mccartyi (strain CBDB1)	255470	DEHMC	Bacteria_Chloroflexi_Dehalococcoidetes_Dehalococcoidales_Dehalococcoidaceae_Dehalococcoides_mccartyi_CBDB1		Bacteria	14.1487418340564	7.28207365809346	286.809491059147	244	144	380.75	0.472561743075745	1	6.75975221581732	1.26753782668501	7.08150810021318	False	False	False
Dehalogenimonas lykanthroporepellens (strain ATCC BAA-1523 / JCM 15061 / BL-DC-9)	552811	DEHLB	Bacteria_Chloroflexi_Dehalococcoidetes_Dehalogenimonas_lykanthroporepellens_BL_DC_9		Bacteria	14.338130356213	7.38894609761844	294.827564894932	252	147	392	0.556813901598402	1.00061804697157	6.78726090719123	1.22991347342398	6.71855112790177	False	False	False
Sphaerobacter thermophilus (strain DSM 20745 / S 6022)	479434	SPHTD	Bacteria_Chloroflexi_Thermomicrobia_Sphaerobacteridae_Sphaerobacterales_Sphaerobacterineae_Sphaerobacteraceae_Sphaerobacter_thermophilus_DSM_20745_1		Bacteria	15.1999902736105	8.15219801586179	327.180063382311	292	179	420	0.680388553342561	1.0002881014117	6.8911587943267	1.23797176606165	6.55756675596026	False	False	False
Thermomicrobium roseum (strain ATCC 27502 / DSM 5159 / P-2)	309801	THERP	Bacteria_Chloroflexi_Thermomicrobia_Thermomicrobiales_Thermomicrobiaceae_Thermomicrobium_roseum_DSM_5159		Bacteria	14.8870315010477	7.95787735848981	303.599720083975	279	144	408	0.641459755233631	1.00034989503149	6.8165162618989	1.1518544436669	7.32538130301708	False	False	False
Desulfurispirillum indicum (strain ATCC BAA-1389 / S5)	653733	DESIS	Bacteria_Chrysiogenetes_Chrysiogenetes_Chrysiogenales_Chrysiogenaceae_Desulfurispirillum_indicum_S5		Bacteria	14.8898837728444	7.84424071814181	334.635829086633	285	174	433	0.561451255198229	1.00274402195218	6.91364187814177	1.35750686005488	6.70270992721683	False	False	False
Chroococcidiopsis thermalis (strain PCC 7203)	251229	CHRTP	Bacteria_Cyanobacteria_Pleurocapsales_Chroococcidiopsis_thermalis_PCC_7203		Bacteria	15.7158272280034	8.65730289940088	319.827364394993	268	150	412	0.448005213430995	1	6.86847594102283	1.15872739916551	6.9118912613939	False	False	False
Gloeobacter violaceus (strain ATCC 29082 / PCC 7421)	251221	GLOVI	Bacteria_Cyanobacteria_Gloeobacteria_Gloeobacterales_Gloeobacter_violaceus_PCC_7421		Bacteria	15.3542684622106	8.39094946484199	312.661220785115	256	151	398	0.621019214054648	1	6.84586249463997	1.10460630814613	7.01216561399892	False	False	False
Anabaena cylindrica (strain ATCC 27899 / PCC 7122)	272123	ANACC	Bacteria_Cyanobacteria_Nostocales_Nostocaceae_Anabaena_cylindrica_PCC_7122		Bacteria	15.7702837425967	8.66475075577385	321.795340811044	252	139	403	0.392011506224171	1.00051768766178	6.87459743331331	1.07282139775669	6.60062115512088	False	False	False
Nostoc sp. (strain ATCC 29411 / PCC 7524)	28072	NOSS7	Bacteria_Cyanobacteria_Nostocales_Nostocaceae_Nostoc_sp._PCC_7524		Bacteria	15.7204162553789	8.59322787769223	335.25968489342	261	143	413	0.417674109132983	1	6.91550423281983	1.14420759962929	6.65703049628794	False	False	False
Nostoc azollae (strain 0708)	551115	NOSA0	Bacteria_Cyanobacteria_Nostocales_Nostocaceae_Nostoc_azollae		Bacteria	15.5168420931401	8.20138595523861	258.636313768513	198	92	359	0.395756892328517	1	6.65660947530471	0.930608886450905	6.8797692146657	False	False	False
Halothece sp. (strain PCC 7418)	65093	HALP7	Bacteria_Cyanobacteria_Chroococcales_Halothece_cluster_Halothece_sp._PCC_7418		Bacteria	15.2455873272525	8.21608809863232	318.660810810811	264	149	414	0.429684877729425	1.00027027027027	6.86482972217393	1.15891891891892	6.22255318853018	False	False	False
Cyanobacterium stanieri (strain ATCC 29140 / PCC 7202)	292563	CYASC	Bacteria_Cyanobacteria_Chroococcales_Cyanobacterium_stanieri_PCC_7202		Bacteria	14.9671222348139	7.9483852851119	318.876015542211	270	153	411	0.390643430997617	1.00035323207347	6.86550351267799	1.18685976686683	6.45355625502931	False	False	False
Cyanothece sp. (strain PCC 7425 / ATCC 29141)	395961	CYAP4	Bacteria_Cyanobacteria_Chroococcales_Cyanothece_sp._PCC_7425		Bacteria	15.5709533199958	8.56235774337061	307.338940929077	253	141	393.5	0.507936460424708	1.00038233607341	6.82873110550748	1.08755496081055	6.69049606436276	False	False	False
Arthrospira platensis (strain NIES-39 / IAM M-135)	696747	ARTPN	Bacteria_Cyanobacteria_Oscillatoriales_Arthrospira_platensis_NIES_39		Bacteria	15.7307136043048	8.79936008317991	276.44479638009	201	97	377	0.443025131329763	1	6.72302974898582	0.85972850678733	6.9104661646364	False	False	False
Trichodesmium erythraeum (strain IMS101)	203124	TRIEI	Bacteria_Cyanobacteria_Oscillatoriales_Trichodesmium_erythraeum_IMS101		Bacteria	15.8631490772734	8.37262974022488	351.818349896002	271	144	436.5	0.360990746822028	1	6.96362040381182	1.19759648717356	7.01348023230577	False	False	False
Lyngbya sp. (strain PCC 8106)	313612	LYNSP	Bacteria_Cyanobacteria_Oscillatoriales_Lyngbya_sp._PCC_8106_unfinished_sequence		Bacteria	7.52994337060159	8.7160440501614	321.198852459016	254.5	134.75	413	0.416348398036503	1	6.87269975478312	1.09032786885246	6.49544465274498	False	False	False
Stanieria cyanosphaera (strain ATCC 29371 / PCC 7437)	111780	STAC7	Bacteria_Cyanobacteria_Pleurocapsales_Stanieria_cyanosphaera_PCC_7437		Bacteria	15.5279340280748	8.46589989702869	315.964842105263	259	143	410	0.369359286558338	1	6.85635095350011	1.14084210526316	6.6890001475284	False	False	False
Acaryochloris marina (strain MBIC 11017)	329726	ACAM1	Bacteria_Cyanobacteria_Chroococcales_Acaryochloris_marina_MBIC11017		Bacteria	15.9384213470963	9.0055277773467	276.052282768778	210	101	366	0.469475836101413	1.00036818851252	6.72122376778068	0.894698085419735	6.70712265333944	False	False	False
Chamaesiphon minutus (strain ATCC 27169 / PCC 6605)	1173020	CHAP6	Bacteria_Cyanobacteria_Chroococcales_Chamaesiphon_sp._PCC_6605		Bacteria	15.6584416391769	8.69030580912488	301.67653490328	240	141	390	0.457337418840241	1.00302775441548	6.81017175173151	1	6.83501346626635	False	False	False
Synechocystis sp. (strain PCC 6803 / Kazusa)	1111708	SYNY3	Bacteria_Cyanobacteria_Chroococcales_Synechocystis_sp._PCC_6803		Bacteria	15.1862028371316	8.16023249236769	320.354958559588	264	154	407	0.479664236190983	1.00228636753358	6.88182013511275	1.14032580737354	6.46938273142869	False	False	False
Prochlorococcus marinus (strain MIT 9301)	167546	PROM0	Bacteria_Cyanobacteria_Prochlorales_Prochlorococcaceae_Prochlorococcus_marinus_str._MIT_9301		Bacteria	14.3112495486317	7.55276208421415	260.34889821616	218	105	363	0.315864065403528	1	6.66319232977906	1.03620146904512	7.58941524281457	False	False	False
Cyanobium gracile (strain ATCC 27147 / PCC 6307)	292564	CYAGP	Bacteria_Cyanobacteria_Chroococcales_Cyanobium_gracile_PCC_6307		Bacteria	15.0221784273377	8.08948247436075	302.707055214724	253	148	390	0.689575763989159	1.00368098159509	6.81357706562395	1.05920245398773	7.27352639473289	False	False	False
Synechococcus sp. (strain CC9902)	316279	SYNS9	Bacteria_Cyanobacteria_Chroococcales_Synechococcus_sp._CC9902		Bacteria	14.6195871192291	7.74109909003537	288.90308561495	245	137	383	0.545111915532524	1	6.76700849718337	1.06649282920469	6.77552754287355	False	False	False
Thermosynechococcus elongatus (strain BP-1)	197221	THEEB	Bacteria_Cyanobacteria_Chroococcales_Thermosynechococcus_elongatus_BP_1		Bacteria	14.7685215718253	7.80261806344267	314.080098079281	273	157	404	0.541282014500212	1.0004086636698	6.85074632871894	1.18103800572129	7.02860508261284	False	False	False
Calditerrivibrio nitroreducens (strain DSM 19672 / NBRC 101217 / Yu37-1)	768670	CALNY	Bacteria_Deferribacteres_Deferribacteres_Deferribacterales_Deferribacteraceae_Calditerrivibrio_nitroreducens_DSM_19672		Bacteria	14.6112093629381	7.64444076155657	327.191000478698	285	178	422	0.356817059027974	1	6.89119186124235	1.3757778841551	7.30903527673892	False	False	False
Deferribacter desulfuricans (strain DSM 14783 / JCM 11476 / NBRC 101012 / SSM1)	639282	DEFDS	Bacteria_Deferribacteres_Deferribacteres_Deferribacterales_Deferribacteraceae_Deferribacter_desulfuricans_SSM1		Bacteria	14.7486430675542	7.76344638872736	326.135996600085	281	178	413	0.302050208020557	1	6.8879653332885	1.3102422439439	7.45484294178027	False	False	False
Denitrovibrio acetiphilus (strain DSM 12809 / N2460)	522772	DENA2	Bacteria_Deferribacteres_Deferribacteres_Deferribacterales_Deferribacteraceae_Denitrovibrio_acetiphilus_DSM_12809		Bacteria	14.985514394549	7.9728107841214	326.316787314719	282	172	423	0.4285109711358	1.00103412616339	6.88852080463086	1.29644950017235	6.63265801297924	False	False	False
Flexistipes sinusarabici (strain DSM 4947 / MAS 10)	717231	FLESM	Bacteria_Deferribacteres_Deferribacteres_Deferribacterales_Deferribacteraceae_Flexistipes_sinusarabici_MAS10_DSM_4947		Bacteria	14.7422433809458	7.72179177681754	315.234824988923	280	170	408	0.384200552242409	1.01993797075764	6.86311100583738	1.28356225077537	7.22171465181174	False	False	False
Deinococcus geothermalis (strain DSM 11300)	319795	DEIGD	Bacteria_Deinococcus_Thermus_Deinococci_Deinococcales_Deinococcaceae_Deinococcus_geothermalis_DSM_11300		Bacteria	14.927728863553	7.944846711002	319.42325416519	282	180	400	0.666900494241822	1	6.8672142475876	1.25948245303084	7.43078367421915	False	False	False
Truepera radiovictrix (strain DSM 17093 / CIP 108686 / LMG 22925 / RQ-24)	649638	TRURR	Bacteria_Deinococcus_Thermus_Deinococci_Deinococcales_Trueperaceae_Truepera_radiovictrix_DSM_17093		Bacteria	14.9973089164549	7.98070782086967	322.785567715458	295	180	407	0.683434330773697	1.00068399452804	6.87766373910186	1.23324213406293	7.18311685165531	False	False	False
Marinithermus hydrothermalis (strain DSM 14884 / JCM 11576 / T1)	869210	MARHT	Bacteria_Deinococcus_Thermus_Deinococci_Thermales_Thermaceae_Marinithermus_hydrothermalis_T1_DSM_14884		Bacteria	14.6349066153852	7.69348164083518	313.789425706472	280.5	183	395.75	0.681314733117064	1.00045578851413	6.8494572273159	1.31494986326345	7.32131523733913	False	False	False
Meiothermus ruber (strain ATCC 35948 / DSM 1279 / VKM B-1258 / 21)	504728	MEIRD	Bacteria_Deinococcus_Thermus_Deinococci_Thermales_Thermaceae_Meiothermus_ruber_DSM_1279		Bacteria	14.9460355106705	8.0040315078527	309.665218843969	274	168	395	0.63451649254722	1.00033411293017	6.83625497076386	1.21583695289008	7.4242518483298	False	False	False
Oceanithermus profundus (strain DSM 14977 / NBRC 100410 / VKM B-2274 / 506)	670487	OCEP5	Bacteria_Deinococcus_Thermus_Deinococci_Thermales_Thermaceae_Oceanithermus_profundus_DSM_14977		Bacteria	14.7070252837709	7.77148876011762	316.388279932546	274	174	398.25	0.700009327587449	1.0004215851602	6.85768782387578	1.2141652613828	7.05255311914479	False	False	False
Dictyoglomus thermophilum (strain ATCC 35947 / DSM 3960 / H-6-12)	309799	DICT6	Bacteria_Dictyoglomi_Dictyoglomia_Dictyoglomales_Dictyoglomaceae_Dictyoglomus_thermophilum_H_6_12		Bacteria	14.4884325819751	7.55590509361135	318.026673640167	291	176	407	0.33568160776332	1	6.86284161344017	1.32740585774059	7.3147443811265	False	False	False
Dictyoglomus turgidum (strain Z-1310 / DSM 6724)	515635	DICTD	Bacteria_Dictyoglomi_Dictyoglomia_Dictyoglomales_Dictyoglomaceae_Dictyoglomus_turgidum_DSM_6724		Bacteria	14.4336582922024	7.46336304552002	327.99024670109	301	193	411	0.33782911232021	1	6.89362667881066	1.40562248995984	7.29441151566979	False	False	False
Elusimicrobium minutum (strain Pei191)	445932	ELUMP	Bacteria_Elusimicrobia_Elusimicrobia_Elusimicrobiales_Elusimicrobiaceae_Elusimicrobium_minutum_Pei191		Bacteria	14.3123684860624	7.33171496972647	323.048429319372	263.5	167	407.25	0.400626997957297	1	6.87847608424363	1.17801047120419	7.97598643902085	False	False	False
Fibrobacter succinogenes (strain ATCC 19169 / S85)	59374	FIBSS	Bacteria_Fibrobacteres_Acidobacteria_group_Fibrobacteres_Fibrobacteria_Fibrobacterales_Fibrobacteraceae_Fibrobacter_succinogenes_subsp._succinogenes_S85		Bacteria	15.1616493691071	8.03398273468322	375.948119325551	312	205	468	0.485455939849124	1.0003242542153	7.02983545290615	1.02334630350195	6.75074642641535	False	False	False
Amphibacillus xylanus (strain ATCC 51415 / DSM 6626 / JCM 7361 / LMG 17667 / NBRC 15112 / Ep01)	698758	AMPXN	Bacteria_Firmicutes_Bacilli_Bacillales_Bacillaceae_Amphibacillus_xylanus_NBRC_15112		Bacteria	14.7591658418125	7.77611547709874	299.13806126731	261	149.5	387	0.358485569288133	1	6.80174364450571	1.24297104490138	6.4330021764969	False	False	False
Anoxybacillus flavithermus (strain DSM 21510 / WK1)	491915	ANOFW	Bacteria_Firmicutes_Bacilli_Bacillales_Bacillaceae_Anoxybacillus_flavithermus_WK1		Bacteria	14.8616660686427	7.94342776787637	294.645722399716	259	147	390	0.41495578894444	1	6.78664603070787	1.18175363862265	7.130268342638	False	False	False
Bacillus anthracis	261594	BACAN	Bacteria_Firmicutes_Bacilli_Bacillales_Bacillaceae_Bacillus_anthracis_52_G		Bacteria	15.5206747454413	8.61031916940572	261.996355685131	226	122	351	0.353437716609641	1.00054664723032	6.6697376239975	0.985969387755102	6.96711644243568	False	False	False
Geobacillus kaustophilus (strain HTA426)	235909	GEOKA	Bacteria_Firmicutes_Bacilli_Bacillales_Bacillaceae_Geobacillus_kaustophilus_HTA426		Bacteria	15.0942812321241	8.16422565226583	286.203529746655	256	142	386	0.521219600266697	1	6.757642124814	1.13834329632792	7.13704453073877	False	False	False
Lysinibacillus sphaericus (strain C3-41)	444177	LYSSC	Bacteria_Firmicutes_Bacilli_Bacillales_Bacillaceae_Lysinibacillus_sphaericus_C3_41		Bacteria	15.3875373190002	8.46589989702869	268.594315789474	232	128.25	359	0.372908057122482	1	6.6942933929392	1.03284210526316	6.53181693380255	False	False	False
Oceanobacillus iheyensis (strain DSM 14371 / CIP 107618 / JCM 11309 / KCTC 3954 / HTE831)	221109	OCEIH	Bacteria_Firmicutes_Bacilli_Bacillales_Bacillaceae_Oceanobacillus_iheyensis_HTE831		Bacteria	15.1047589085971	8.15737044118677	291.625107480653	261	158	385	0.356319335541506	1	6.77636481857379	1.18257380338206	6.27922436584884	False	False	False
Exiguobacterium sp. (strain ATCC BAA-1283 / AT1b)	360911	EXISA	Bacteria_Firmicutes_Bacilli_Bacillales_Bacillales_incertae_sedis_Bacillales_Family_XII._Incertae_Sedis_Exiguobacterium_sp._AT1b		Bacteria	14.9140608447103	8.01301211036892	296.178476821192	257	157	384	0.484995883338699	1	6.79182288909553	1.19602649006623	6.18349084033082	False	False	False
Listeria innocua serovar 6a (strain ATCC BAA-680 / CLIP 11262)	272626	LISIN	Bacteria_Firmicutes_Bacilli_Bacillales_Listeriaceae_Listeria_innocua_sv._6a_Clip11262		Bacteria	14.9446155168905	8.01697774676226	300.003627968338	255	152	379	0.374129268144692	1	6.80460903531416	1.26121372031662	6.44136545337284	False	False	False
Brevibacillus brevis (strain 47 / JCM 6285 / NBRC 100599)	358681	BREBN	Bacteria_Firmicutes_Bacilli_Bacillales_Paenibacillaceae_Brevibacillus_brevis_NBRC_100599		Bacteria	15.6554754172401	8.68050180902826	308.112621029387	262	156	390	0.471995569438151	1.00016986580601	6.83123921441953	1.18651265500255	6.69269202365036	False	False	False
Thermobacillus composti (strain DSM 18247 / JCM 13945 / KWC4)	717605	THECK	Bacteria_Firmicutes_Bacilli_Bacillales_Paenibacillaceae_Thermobacillus_composti_KWC4_DSM_18247		Bacteria	15.2868861428593	8.24328252304838	321.463703314045	291	177	414.75	0.605353235168684	1.01130983692793	6.87356645065312	1.17596002104156	7.03040192196207	False	False	False
Solibacillus silvestris (strain StLB046)	1002809	SOLSS	Bacteria_Firmicutes_Bacilli_Bacillales_Planococcaceae_Solibacillus_silvestris_StLB046		Bacteria	15.1975468664314	8.24564690087386	285.131986355287	255	149	376	0.386257066031807	1	6.75389984114351	1.12988716872212	6.37371139181033	False	False	False
Bacillus selenitireducens (strain ATCC 700615 / DSM 15326 / MLS10)	439292	BACIE	Bacteria_Firmicutes_Bacilli_Bacillales_Bacillaceae_Bacillus_selenitireducens_MLS10		Bacteria	15.0943224314131	8.0805469658245	318.178891983906	278	166	409.5	0.488132841676946	1.00092850510678	6.86332010275134	1.27762302692665	6.05298634272026	False	False	False
Macrococcus caseolyticus (strain JCSC5402)	458233	MACCJ	Bacteria_Firmicutes_Bacilli_Bacillales_Staphylococcaceae_Macrococcus_caseolyticus_JCSC5402		Bacteria	14.6112752455713	7.62997570702779	312.228751821272	274	177	389.5	0.368403124697	1	6.84448129713904	1.30743079164643	6.61422622119298	False	False	False
Aerococcus urinae (strain ACS-120-V-Col10a)	866775	AERUA	Bacteria_Firmicutes_Bacilli_Lactobacillales_Aerococcaceae_Aerococcus_urinae_ACS_120_V_Col10a		Bacteria	14.5481760035584	7.42773884053289	320.453626634958	279	182	404	0.424696090475371	1	6.8704280870865	1.36444708680143	6.17965714412694	False	False	False
Melissococcus plutonius (strain ATCC 35311 / CIP 104052 / LMG 20360 / NCIMB 702443)	940190	MELPT	Bacteria_Firmicutes_Bacilli_Lactobacillales_Enterococcaceae_Melissococcus_plutonius_ATCC_35311		Bacteria	14.5422230670166	7.55538194424027	283.437990580848	245	141	369.5	0.323321195962351	1	6.74793286759524	1.20512820512821	7.28637211947838	False	False	False
Tetragenococcus halophilus (strain DSM 20338 / JCM 20259 / NCIMB 9735 / NBRC 12172)	945021	TETHN	Bacteria_Firmicutes_Bacilli_Lactobacillales_Enterococcaceae_Tetragenococcus_halophilus_NBRC_12172		Bacteria	14.7563721389184	7.82604401351897	287.616766467066	251	150	380	0.361183978050595	1	6.76255642767846	1.21956087824351	6.38558325008004	False	False	False
Lactobacillus acidophilus (strain ATCC 700396 / NCK56 / N2 / NCFM)	272621	LACAC	Bacteria_Firmicutes_Bacilli_Lactobacillales_Lactobacillaceae_Lactobacillus_acidophilus_NCFM		Bacteria	14.5052087977598	7.52886925664225	313.830736163353	271	168	403	0.347893352684205	1	6.84958810668236	1.29177861364858	7.4120801105735	False	False	False
Pediococcus claussenii (strain ATCC BAA-344 / DSM 14800 / JCM 18046 / KCTC 3811 / P06)	701521	PEDCP	Bacteria_Firmicutes_Bacilli_Lactobacillales_Lactobacillaceae_Pediococcus_claussenii_P06_ATCC_BAA_344		Bacteria	14.4966762462586	7.53689712956617	302.121535181237	260	157	393.25	0.371030502832405	1	6.81164291183993	1.25799573560768	7.05778799789038	False	False	False
Oenococcus oeni (strain ATCC BAA-331 / PSU-1)	203123	OENOB	Bacteria_Firmicutes_Bacilli_Lactobacillales_Leuconostocaceae_Oenococcus_oeni_PSU_1		Bacteria	14.3921626855619	7.42773884053289	289.234244946492	263	154	382	0.379189452427311	1	6.76815146916876	1.21105826397146	7.70641365323424	False	False	False
Lactococcus garvieae (strain Lg2)	420890	LACGL	Bacteria_Firmicutes_Bacilli_Lactobacillales_Streptococcaceae_Lactococcus_garvieae_Lg2		Bacteria	14.4903460991529	7.568895663407	290.637067630356	249	147	383	0.388224813645019	1	6.77297877197125	1.22457408363449	6.73415738570056	False	False	False
Alkaliphilus oremlandii (strain OhILAs)	350688	ALKOO	Bacteria_Firmicutes_Clostridia_Clostridiales_Clostridiaceae_Alkaliphilus_oremlandii_OhILAs		Bacteria	14.9543033554447	7.94732502701646	309.255657708628	268	169	403	0.36545922905321	1	6.83493398821896	1.245756718529	6.59541093025046	False	False	False
Arthromitus sp. (strain SFB-mouse-Japan)	1029718	ARTSS	Bacteria_Firmicutes_Clostridia_Clostridiales_Clostridiaceae_Candidatus_Arthromitus_sp._SFB_mouse_Japan		Bacteria	14.2976817364347	7.31920245876785	319.536116633532	273	162	404	0.282297056776559	1	6.86755712341022	1.1974817760106	7.03722827233883	False	False	False
Clostridium acetobutylicum (strain EA 2018)	863638	CLOAE	Bacteria_Firmicutes_Clostridia_Clostridiales_Clostridiaceae_Clostridium_acetobutylicum_EA_2018		Bacteria	15.2342924381535	8.27180403115471	303.580265848671	261	156	390.25	0.310387167371899	1	6.81645193836606	1.16385480572597	7.47836111942439	False	False	False
Sulfobacillus acidophilus (strain TPY)	1051632	SULAT	Bacteria_Firmicutes_Clostridia_Clostridiales_Clostridiales_incertae_sedis_Clostridiales_Family_XVII._Incertae_Sedis_Sulfobacillus_acidophilus_TPY		Bacteria	15.0827048915746	8.2220164372022	277.610424502955	251	134.25	382	0.567360908562635	1	6.72722963677838	1.03439011284256	7.33732104744724	False	False	False
Thermaerobacter marianensis (strain ATCC 700841 / DSM 12885 / JCM 10246 / 7p75a)	644966	THEM7	Bacteria_Firmicutes_Clostridia_Clostridiales_Clostridiales_incertae_sedis_Clostridiales_Family_XVII._Incertae_Sedis_Thermaerobacter_marianensis_DSM_12885		Bacteria	14.8609481343648	7.7510451179718	343.009036144578	313	189	438	0.719095144234318	1.00043029259897	6.93831119435503	1.30507745266781	7.78814370061773	False	False	False
Acetobacterium woodii (strain ATCC 29683 / DSM 1030 / JCM 2381 / KCTC 1655 / WB1)	931626	ACEWD	Bacteria_Firmicutes_Clostridia_Clostridiales_Eubacteriaceae_Acetobacterium_woodii_WB1_DSM_1030		Bacteria	15.2127980228923	8.14438886554762	330.510452961672	278	184	413.25	0.397541837450879	1	6.90126562554509	1.32723577235772	6.40995796017531	False	False	False
Eubacterium limosum (strain KIST612)	903814	EUBLK	Bacteria_Firmicutes_Clostridia_Clostridiales_Eubacteriaceae_Eubacterium_limosum_KIST612		Bacteria	15.2779239391534	8.41138813251926	285.255446865273	237	123	388	0.467569724157454	1	6.75433173209143	1.0606936416185	6.62880963571022	False	False	False
Heliobacterium modesticaldum (strain ATCC 51547 / Ice1)	498761	HELMI	Bacteria_Firmicutes_Clostridia_Clostridiales_Heliobacteriaceae_Heliobacterium_modesticaldum_Ice1		Bacteria	14.9389445565804	7.97865372908273	291.604180945853	251	121	394.75	0.567795464917318	1	6.776293221335	1.11994516792324	7.23550523832451	False	False	False
Roseburia hominis (strain DSM 16839 / NCIMB 14029 / A2-183)	585394	ROSHA	Bacteria_Firmicutes_Clostridia_Clostridiales_Lachnospiraceae_Roseburia_hominis_A2_183_DSM_16839		Bacteria	15.0941036103511	8.1164170727942	314.239474469991	280	150	419	0.484690351133687	1	6.85088691844793	1.13705583756345	6.29894049528571	False	False	False
Oscillibacter valericigenes (strain DSM 18026 / NBRC 101213 / Sjm18-20)	693746	OSCVS	Bacteria_Firmicutes_Clostridia_Clostridiales_Oscillospiraceae_Oscillibacter_valericigenes_Sjm18_20		Bacteria	15.3128076872561	8.42945427710823	271.582751091703	225	119	364	0.532915085601138	1	6.70533091185032	0.915720524017467	6.93673771529219	False	False	False
Desulforudis audaxviator (strain MP104C)	477974	DESAP	Bacteria_Firmicutes_Clostridia_Clostridiales_Peptococcaceae_Candidatus_Desulforudis_audaxviator_MP104C		Bacteria	14.6696232871504	7.66622192566273	307.713817330211	264	153.5	397	0.613028550618788	1	6.82994664689214	1.22810304449649	7.37368091190168	False	False	False
Desulfitobacterium hafniense (strain Y51)	138119	DESHY	Bacteria_Firmicutes_Clostridia_Clostridiales_Peptococcaceae_Desulfitobacterium_hafniense_Y51		Bacteria	15.5607336463442	8.52018870039604	319.246460618146	274	175	409	0.477520176427805	1	6.86666177037031	1.22771684945165	6.66971828049938	False	False	False
Desulfosporosinus orientis (strain ATCC 19365 / DSM 765 / NCIMB 8382 / VKM B-1628)	768706	DESOD	Bacteria_Firmicutes_Clostridia_Clostridiales_Peptococcaceae_Desulfosporosinus_orientis_Singapore_I_DSM_765		Bacteria	15.5841687352793	8.55929436743487	311.370853307766	272	163	411	0.429181227232218	1.00019175455417	6.84173593041701	1.26212847555129	6.70745259106673	False	False	False
Pelotomaculum thermopropionicum (strain DSM 13744 / JCM 10971 / SI)	370438	PELTS	Bacteria_Firmicutes_Clostridia_Clostridiales_Peptococcaceae_Pelotomaculum_thermopropionicum_SI		Bacteria	14.9223535479547	7.96485088744731	297.001042390549	262	148	393.75	0.538296425097601	1	6.79459008274231	1.19145239749826	7.52484056116227	False	False	False
Syntrophobotulus glycolicus (strain DSM 8271 / FlGlyR)	645991	SYNGF	Bacteria_Firmicutes_Clostridia_Clostridiales_Peptococcaceae_Syntrophobotulus_glycolicus_DSM_8271		Bacteria	15.0411780220929	8.04044688130311	307.404317010309	261	156	395	0.460217408402697	1.00096649484536	6.82894251157205	1.20038659793814	6.84708072672185	False	False	False
Thermincola potens (strain JR)	635013	THEPJ	Bacteria_Firmicutes_Clostridia_Clostridiales_Peptococcaceae_Thermincola_sp._JR		Bacteria	14.9650925386663	7.97418866928601	304.632013769363	259	154	391	0.457072532597565	1.00034423407917	6.81990324205567	1.22030981067126	7.29189177055162	False	False	False
Filifactor alocis (strain ATCC 35896 / D40 B5)	546269	FILAD	Bacteria_Firmicutes_Clostridia_Clostridiales_Peptostreptococcaceae_Filifactor_alocis_ATCC_35896		Bacteria	14.473307206549	7.38647084882989	319.66790582404	263	162	404.75	0.361239262538681	1	6.86797827730008	1.20817843866171	6.69341014332635	False	False	False
Symbiobacterium thermophilum (strain T / IAM 14863)	292459	SYMTH	Bacteria_Firmicutes_Clostridia_Clostridiales_Clostridiales_incertae_sedis_Clostridiales_Family_XVIII._Incertae_Sedis_Symbiobacterium_thermophilum_IAM_14863		Bacteria	15.0868709459919	8.10530751550515	308.86443236715	270.5	167.75	399	0.689234023606419	1	6.83366988182443	1.15640096618357	7.22234048520885	False	False	False
Syntrophomonas wolfei subsp. wolfei (strain DSM 2245B / Goettingen)	335541	SYNWW	Bacteria_Firmicutes_Clostridia_Clostridiales_Syntrophomonadaceae_Syntrophomonas_wolfei_Goettingen_DSM_2245B		Bacteria	14.8925484506807	7.81237820598861	321.577498988264	275	161	403	0.45135255563812	1	6.87392182529614	1.26426547956293	6.62090557280556	False	False	False
Syntrophothermus lipocalidus (strain DSM 12680 / TGB-C1)	643648	SYNLT	Bacteria_Firmicutes_Clostridia_Clostridiales_Syntrophomonadaceae_Syntrophothermus_lipocalidus_DSM_12680		Bacteria	14.6932542057461	7.74543561027438	297.177412375595	261	151	386.5	0.509775561215906	1.00043271311121	6.79518289782572	1.25313717005625	6.92453504493875	False	False	False
Halothermothrix orenii (strain H 168 / OCM 544 / DSM 9562)	373903	HALOH	Bacteria_Firmicutes_Clostridia_Halanaerobiales_Halanaerobiaceae_Halothermothrix_orenii_H_168		Bacteria	14.7625384266972	7.7510451179718	316.998709122203	282	178	406	0.382863473943902	1	6.85961084002224	1.33132530120482	7.27686141321048	False	False	False
Acetohalobium arabaticum (strain ATCC 49924 / DSM 5501 / Z-7288)	574087	ACEAZ	Bacteria_Firmicutes_Clostridia_Halanaerobiales_Halobacteroidaceae_Acetohalobium_arabaticum_DSM_5501		Bacteria	14.7194744252647	7.73017479524622	308.97934973638	272.5	167	407.25	0.369142978965955	1.00043936731107	6.8340425241098	1.29173989455185	5.88134046078566	False	False	False
Halobacteroides halobius (strain ATCC 35273 / DSM 5150 / MD-1)	748449	HALHC	Bacteria_Firmicutes_Clostridia_Halanaerobiales_Halobacteroidaceae_Halobacteroides_halobius_MD_1_DSM_5150		Bacteria	14.7897693980097	7.8046592970561	310.946574225122	276	163.75	402.25	0.324076123858568	1.00040783034258	6.840375531253	1.29608482871126	6.83850397838076	False	False	False
Natranaerobius thermophilus (strain ATCC BAA-1301 / DSM 18059 / JW/NM-WN-LF)	457570	NATTJ	Bacteria_Firmicutes_Clostridia_Natranaerobiales_Natranaerobiaceae_Natranaerobius_thermophilus_JWNM_WN_LF		Bacteria	14.9730201736121	7.95014988765202	314.02856135402	284	171.75	414.25	0.363203699625092	1	6.85021692904132	1.20204513399154	6.15773492579063	False	False	False
Caldanaerobacter subterraneus subsp. tengcongensis (strain DSM 15242 / JCM 11007 / NBRC 100824 / MB4)	273068	CALS4	Bacteria_Firmicutes_Clostridia_Thermoanaerobacterales_Thermoanaerobacteraceae_Caldanaerobacter_subterraneus_tengcongensis_MB4T		Bacteria	14.804800790722	7.84267147497946	299.285433843738	267	151	399.5	0.374252213579653	1.00039261876718	6.80223334035871	1.26344719277581	7.18040856757162	False	False	False
Carboxydothermus hydrogenoformans (strain ATCC BAA-161 / DSM 6008 / Z-2901)	246194	CARHZ	Bacteria_Firmicutes_Clostridia_Thermoanaerobacterales_Thermoanaerobacteraceae_Carboxydothermus_hydrogenoformans_Z_2901_DSM_6008		Bacteria	14.6915212317774	7.86901937649902	275.422179732314	245	134	373	0.412705800774474	1.00038240917782	6.71933547152502	1.1414913957935	7.50122672443864	False	False	False
Moorella thermoacetica (strain ATCC 39073 / JCM 9320)	264732	MOOTA	Bacteria_Firmicutes_Clostridia_Thermoanaerobacterales_Thermoanaerobacteraceae_Moorella_group_Moorella_thermoacetica_ATCC_39073		Bacteria	14.7820212884501	7.80384330353877	306.424489795918	270	162	399	0.560537724194316	1	6.82575691876956	1.28489795918367	7.33124663170017	False	False	False
Tepidanaerobacter acetatoxydans (strain DSM 21804 / JCM 16047 / Re1)	1209989	TEPAE	Bacteria_Firmicutes_Clostridia_Thermoanaerobacterales_Thermoanaerobacteraceae_Tepidanaerobacter_acetatoxydans_Re1		Bacteria	14.831078137458	7.92334821193015	302.883375588555	273	156	400	0.378053624714944	1.00036218761318	6.81414962174909	1.20644693951467	6.841540512353	False	False	False
Thermacetogenium phaeum (strain ATCC BAA-254 / DSM 12270 / PB)	1089553	THEPS	Bacteria_Firmicutes_Clostridia_Thermoanaerobacterales_Thermoanaerobacteraceae_Thermacetogenium_phaeum_DSM_12270		Bacteria	14.8935608911195	7.94590959861313	290.277620396601	253	143	389.25	0.541051463376559	1	6.77174408411923	1.11968838526912	7.15430397514581	False	False	False
Thermoanaerobacter italicus (strain DSM 9252 / Ab9)	580331	THEIA	Bacteria_Firmicutes_Clostridia_Thermoanaerobacterales_Thermoanaerobacteraceae_Thermoanaerobacter_italicus_Ab9		Bacteria	14.7119968705406	7.71378461659876	306.453774006253	276	156	398	0.339423334163572	1.00044662795891	6.82585275896322	1.30594015185351	7.17310103901586	False	False	False
Thermosediminibacter oceani (strain ATCC BAA-1034 / DSM 16646 / JW/IW-1228P)	555079	THEOJ	Bacteria_Firmicutes_Clostridia_Thermoanaerobacterales_Thermoanaerobacterales_Family_III._Incertae_Sedis_Thermosediminibacter_oceani_DSM_16646		Bacteria	14.6396781061626	7.67368812926773	296.438865643887	266	151.5	391	0.471107804065511	1.00046490004649	6.79270021358972	1.26731752673175	7.24772748809701	False	False	False
Mahella australiensis (strain DSM 15567 / CIP 107919 / 50-1 BON)	697281	MAHA5	Bacteria_Firmicutes_Clostridia_Thermoanaerobacterales_Thermoanaerobacterales_Family_IV._Incertae_Sedis_Mahella_australiensis_50_1_BON_DSM_15567		Bacteria	14.95834800382	7.95752740223077	325.257962898145	291	173	415	0.43587934335947	1	6.88527844565057	1.24991249562478	6.34667306532174	False	False	False
Erysipelothrix rhusiopathiae (strain Fujisawa)	650150	ERYRF	Bacteria_Firmicutes_Erysipelotrichi_Erysipelotrichales_Erysipelotrichaceae_Erysipelothrix_rhusiopathiae_str._Fujisawa		Bacteria	14.3961276942186	7.4301141385618	314.690984578885	270	170	403	0.364545125522951	1	6.85230902635716	1.27164887307236	6.40001992851248	False	False	False
Acidaminococcus fermentans (strain ATCC 25085 / DSM 20731 / VR4)	591001	ACIFV	Bacteria_Firmicutes_Negativicutes_Selenomonadales_Acidaminococcaceae_Acidaminococcus_fermentans_DSM_20731		Bacteria	14.66115219042	7.60837447438078	332.212406947891	295	186	418	0.564672244286022	1	6.9063915703978	1.30669975186104	7.05224374633865	False	False	False
Selenomonas ruminantium subsp. lactilytica (strain NBRC 103574 / TAM6421)	927704	SELRL	Bacteria_Firmicutes_Negativicutes_Selenomonadales_Veillonellaceae_Selenomonas_ruminantium_lactilytica_TAM6421		Bacteria	15.1042568620996	8.15478757276852	307.329310344828	259	146	404	0.502300057466582	1	6.82869900990539	1.06149425287356	6.57015808127392	False	False	False
Veillonella parvula (strain ATCC 10790 / DSM 2008 / JCM 12972 / Te3)	479436	VEIPT	Bacteria_Firmicutes_Negativicutes_Selenomonadales_Veillonellaceae_Veillonella_parvula_DSM_2008		Bacteria	14.5723599725712	7.51914995766982	334.708084644601	287	182	412	0.391915901455413	1.0005425935974	6.91386139517996	1.29842647856755	6.44830539359777	False	False	False
Anaerococcus prevotii (strain ATCC 9321 / DSM 20548 / JCM 6508 / PC1)	525919	ANAPD	Bacteria_Firmicutes_Clostridia_Clostridiales_Clostridiales_incertae_sedis_Clostridiales_Family_XI._Incertae_Sedis_Anaerococcus_prevotii_DSM_20548		Bacteria	14.5076987788694	7.49276030092238	326.003899721448	279	169.5	414	0.355480100429328	1.00055710306407	6.88756507798173	1.32590529247911	6.44678347924958	False	False	False
Finegoldia magna (strain ATCC 29328)	334413	FINM2	Bacteria_Firmicutes_Clostridia_Clostridiales_Clostridiales_incertae_sedis_Clostridiales_Family_XI._Incertae_Sedis_Finegoldia_magna_ATCC_29328		Bacteria	14.5010599482761	7.50273821075485	329.171538885825	269	174	410	0.319152290269931	1	6.89721453669448	1.23607280750138	6.82061441456226	False	False	False
Fusobacterium nucleatum subsp. nucleatum (strain ATCC 25586 / CIP 101130 / JCM 8532 / LMG 13131)	190304	FUSNN	Bacteria_Fusobacteria_Fusobacteriia_Fusobacteriales_Fusobacteriaceae_Fusobacterium_nucleatum_nucleatum_ATCC_25586		Bacteria	14.5921497213718	7.6246189861594	313.0068359375	263	164	401.25	0.269647291054881	1.00048828125	6.84740248147851	1.15869140625	7.26724477484822	False	False	False
Ilyobacter polytropus (strain DSM 2926 / CuHBu1)	572544	ILYPC	Bacteria_Fusobacteria_Fusobacteriia_Fusobacteriales_Fusobacteriaceae_Ilyobacter_polytropus_DSM_2926		Bacteria	14.9559494563578	7.95822719232231	305.506121021336	270	168	397	0.348413707095388	1.00104931794334	6.8227615161029	1.25218607904862	6.9764417940522	False	False	False
Sebaldella termitidis (strain ATCC 33386 / NCTC 11300)	526218	SEBTE	Bacteria_Fusobacteria_Fusobacteriia_Fusobacteriales_Leptotrichiaceae_Sebaldella_termitidis_ATCC_33386		Bacteria	15.301379629203	8.30795254527102	310.080128205128	244	150.75	360	0.336050766278208	1	6.83759070483613	0.986193293885602	6.83080473134269	False	False	False
Streptobacillus moniliformis (strain ATCC 14647 / DSM 12112 / NCTC 10651 / 9901)	519441	STRM9	Bacteria_Fusobacteria_Fusobacteriia_Fusobacteriales_Leptotrichiaceae_Streptobacillus_moniliformis_DSM_12112		Bacteria	14.3235436863418	7.26052259808985	338.164441321152	278	171	430	0.256594137782342	1.00281096275474	6.92411544805234	1.24666198172874	7.33679450605423	False	False	False
Gemmatimonas aurantiaca (strain T-27 / DSM 14586 / JCM 11422 / NBRC 100505)	379066	GEMAT	Bacteria_Gemmatimonadetes_Gemmatimonadetes_Gemmatimonadales_Gemmatimonadaceae_Gemmatimonas_aurantiaca_T_27		Bacteria	15.3495259730965	8.27664912542186	361.073518188756	306	192	457	0.643821926342289	1	6.98953852141472	1.22793182396337	7.47844938342731	False	False	False
Ignavibacterium album (strain DSM 19864 / JCM 16511 / NBRC 101810 / Mat9-16)	945713	IGNAJ	Bacteria_Bacteroidetes_Chlorobi_group_Ignavibacteria_Ignavibacteria_Ignavibacteriales_Ignavibacteriaceae_Ignavibacterium_album_Mat9_16_JCM_16511		Bacteria	15.112531804475	8.06117135969092	352.150520668981	294	170	451	0.339179947540379	1	6.96456232855189	1.25686336383717	7.13386092717131	False	False	False
Melioribacter roseus (strain JCM 17771 / P3M-2)	1191523	MELRP	Bacteria_Bacteroidetes_Chlorobi_group_Ignavibacteria_Ignavibacteria_Ignavibacteriales_Ignavibacteriaceae_Melioribacter_roseus_P3M		Bacteria	15.0093372642759	7.94873845481361	355.707627118644	305	185.75	451	0.413906466357198	1	6.97459385423728	1.39901129943503	6.89531939083574	False	False	False
Thermodesulfovibrio yellowstonii (strain ATCC 51303 / DSM 11347 / YP87)	289376	THEYD	Bacteria_Nitrospirae_Nitrospira_Nitrospirales_Nitrospiraceae_Thermodesulfovibrio_yellowstonii_DSM_11347		Bacteria	14.5105449566074	7.59186171488993	307.202320887992	270	154	403	0.338297063841047	1	6.82828661606602	1.34157416750757	7.71256371718483	False	False	False
Phycisphaera mikurensis (strain NBRC 102666 / KCTC 22515 / FYK2301M01)	1142394	PHYMF	Bacteria_Planctomycetes_Phycisphaerae_Phycisphaerales_Phycisphaeraceae_Phycisphaera_mikurensis_NBRC_102666		Bacteria	15.172286506027	8.09193345597989	349.90605875153	305	190	443	0.728395605137226	1	6.95818046411372	1.08200734394125	6.96351383820887	False	False	False
Isosphaera pallida (strain ATCC 43644 / DSM 9630 / IS1B)	575540	ISOPI	Bacteria_Planctomycetes_Planctomycetia_Planctomycetales_Planctomycetaceae_Isosphaera_pallida_ATCC_43644		Bacteria	15.5255086629187	8.22174772834662	416.438054286482	349	223	507	0.625197400954585	1	7.13194960832326	1.19134641225477	7.07506110861045	False	False	False
Singulisphaera acidiphila (strain ATCC BAA-1392 / DSM 18658 / VKM B-2454 / MOB10)	886293	SINAD	Bacteria_Planctomycetes_Planctomycetia_Planctomycetales_Planctomycetaceae_Singulisphaera_acidiphila_MOB10_DSM_18658		Bacteria	16.0933565472873	8.87122464440955	365.884755755194	313	170	461	0.624594761468667	1.00042111173498	7.0027509792475	1.06934306569343	7.21221328560788	False	False	False
Pirellula staleyi (strain ATCC 27377 / DSM 6068 / ICPB 4128)	530564	PIRSD	Bacteria_Planctomycetes_Planctomycetia_Planctomycetales_Planctomycetaceae_Pirellula_staleyi_DSM_6068		Bacteria	15.6394110912297	8.45765547870004	374.674591381872	311	178	465	0.57527976180074	1.00021226915729	7.02644811079492	1.01570791763957	6.71999033675075	False	False	False
Rhodopirellula baltica (strain DSM 10527 / NCIMB 13988 / SH1)	243090	RHOBA	Bacteria_Planctomycetes_Planctomycetia_Planctomycetales_Planctomycetaceae_Rhodopirellula_baltica_SH_1		Bacteria	12.0981310239046	8.89137400948464	315.362223139359	236	95	432	0.549101031841725	1	6.85444592151294	0.779887192185995	7.30456037651248	False	False	False
Asticcacaulis excentricus (strain ATCC 15261 / DSM 4724 / VKM B-1370 / CB 48)	573065	ASTEC	Bacteria_Proteobacteria_Alphaproteobacteria_Caulobacterales_Caulobacteraceae_Asticcacaulis_excentricus_CB_48_1		Bacteria	15.2759745679073	8.22764270790443	334.52364413572	282	165.5	428	0.599994386554214	1.00053433075073	6.91331075113746	1.19048891263692	7.02966370074277	False	False	False
Brevundimonas subvibrioides (strain ATCC 15264 / DSM 4735 / LMG 14903 / NBRC 16000 / CB 81)	633149	BRESC	Bacteria_Proteobacteria_Alphaproteobacteria_Caulobacterales_Caulobacteraceae_Brevundimonas_subvibrioides_ATCC_15264		Bacteria	15.0524504274694	8.10952565975287	313.762477450391	262	159.25	404.75	0.686623173697818	1.0003006614552	6.84937136123819	1.13650030066146	6.61276468493748	False	False	False
Caulobacter segnis (strain ATCC 21756 / DSM 7131 / JCM 7823 / NBRC 15250 / LMG 17158 / TK0059)	509190	CAUST	Bacteria_Proteobacteria_Alphaproteobacteria_Caulobacterales_Caulobacteraceae_Caulobacter_segnis_ATCC_21756		Bacteria	15.353504239641	8.32748441618826	325.368713733075	277	169	418	0.680391065173654	1.0002417794971	6.885618440171	1.25435203094778	7.077888795255	False	False	False
Phenylobacterium zucineum (strain HLK1)	450851	PHEZH	Bacteria_Proteobacteria_Alphaproteobacteria_Caulobacterales_Caulobacteraceae_Phenylobacterium_zucineum_HLK1		Bacteria	15.2922101346497	8.25244609024695	334.222569715924	286	186	423	0.712463956558803	1	6.91241212815658	1.33098775084702	7.10013876386319	False	False	False
Parvularcula bermudensis (strain ATCC BAA-594 / HTCC2503 / KCTC 12087)	314260	PARBH	Bacteria_Proteobacteria_Alphaproteobacteria_Parvularculales_Parvularculaceae_Parvularcula_bermudensis_HTCC2503		Bacteria	14.8810509506972	7.89618060861549	323.977298101972	274	161.5	424.5	0.606785461339237	1	6.8813413774872	1.1782657238556	6.40260644500301	False	False	False
Pelagibacter sp. (strain IMCC9063)	1002672	PELSM	Bacteria_Proteobacteria_Alphaproteobacteria_unclassified_Alphaproteobacteria_SAR11_cluster_Candidatus_Pelagibacter_sp._IMCC9063		Bacteria	14.0660093203468	7.27724772663148	279.228749136144	244	142	369.5	0.311476410520779	1	6.7330283070733	1.23082239115411	8.42695662953892	False	False	False
Bartonella clarridgeiae (strain CIP 104772 / 73)	696125	BARC7	Bacteria_Proteobacteria_Alphaproteobacteria_Rhizobiales_Bartonellaceae_Bartonella_clarridgeiae_73		Bacteria	14.2355949483756	7.21744343169653	299.393983859134	252	133	401	0.366034937619089	1	6.80253089166338	1.30814380044021	7.66238184667911	False	False	False
Beijerinckia indica subsp. indica (strain ATCC 9039 / DSM 1715 / NCIB 8712)	395963	BEII9	Bacteria_Proteobacteria_Alphaproteobacteria_Rhizobiales_Beijerinckiaceae_Beijerinckia_indica_subsp._indica_ATCC_9039		Bacteria	15.3012166759096	8.2358907259285	319.318494965554	276	166	408	0.577280856411803	1.00185479597244	6.86688525734146	1.23237943826179	6.90212694965599	False	False	False
Methylocella silvestris (strain DSM 15510 / CIP 108128 / LMG 27833 / NCIMB 13906 / BL2)	395965	METSB	Bacteria_Proteobacteria_Alphaproteobacteria_Rhizobiales_Beijerinckiaceae_Methylocella_silvestris_BL2		Bacteria	15.2752605177743	8.24695803256818	319.560272536688	272	163	406	0.632604260686861	1.00026205450734	6.86764249089946	1.2206498951782	7.10453214435457	False	False	False
Nitrobacter hamburgensis (strain DSM 10229 / NCIMB 13809 / X14)	323097	NITHX	Bacteria_Proteobacteria_Alphaproteobacteria_Rhizobiales_Bradyrhizobiaceae_Nitrobacter_hamburgensis_X14		Bacteria	15.4272125055355	8.349011198176	305.682442025556	247.5	141	398	0.619252871709341	1	6.82333761839282	1.04614292475154	7.64391554793192	False	False	False
Oligotropha carboxidovorans (strain ATCC 49405 / DSM 1227 / KCTC 32145 / OM5)	504832	OLICO	Bacteria_Proteobacteria_Alphaproteobacteria_Rhizobiales_Bradyrhizobiaceae_Oligotropha_carboxidovorans_OM5		Bacteria	15.1706774471234	8.25452888193975	292.724837451235	250	136	389	0.623397143829136	1.00026007802341	6.78028043036769	1.10871261378414	7.51192108566026	False	False	False
Rhodopseudomonas palustris (strain BisB18)	316056	RHOPB	Bacteria_Proteobacteria_Alphaproteobacteria_Rhizobiales_Bradyrhizobiaceae_Rhodopseudomonas_palustris_BisB18		Bacteria	15.5226905997057	8.489616423646	320.687705592105	270	160	404	0.650248415733501	1	6.87115676630158	1.21587171052632	7.32648826876753	False	False	False
Ochrobactrum anthropi (strain ATCC 49188 / DSM 6882 / JCM 21032 / NBRC 15819 / NCTC 12168)	439375	OCHA4	Bacteria_Proteobacteria_Alphaproteobacteria_Rhizobiales_Brucellaceae_Ochrobactrum_anthropi_ATCC_49188_1		Bacteria	15.4649398480519	8.46737249643228	314.368719781375	281	175	396	0.566714914364432	1.00231238175321	6.85129525727536	1.19844439772966	6.88100686292827	False	False	False
Pelagibacterium halotolerans (strain DSM 22347 / JCM 15775 / CGMCC 1.7692 / B2)	1082931	PELHB	Bacteria_Proteobacteria_Alphaproteobacteria_Rhizobiales_Hyphomicrobiaceae_Pelagibacterium_halotolerans_B2		Bacteria	15.1885190515083	8.26204284396694	301.414816726897	273	160	386	0.614945832460939	1	6.80930908221159	1.18766133195663	6.51689250179955	False	False	False
Rhodomicrobium vannielii (strain ATCC 17100 / ATH 3.1.1 / DSM 162 / LMG 4299)	648757	RHOVT	Bacteria_Proteobacteria_Alphaproteobacteria_Rhizobiales_Hyphomicrobiaceae_Rhodomicrobium_vannielii_ATCC_17100		Bacteria	15.2053954653511	8.16308637558322	318.170703904246	274	162	409	0.624150876103196	1.0002849814762	6.86329374927119	1.18096323738957	7.21286805474408	False	False	False
Methylocystis sp. (strain SC2)	187303	METSZ	Bacteria_Proteobacteria_Alphaproteobacteria_Rhizobiales_Methylocystaceae_Methylocystis_sp._SC2		Bacteria	11.8712081158553	8.30350479887278	300.023774145617	248	140	387.75	0.630590345901696	1	6.80469358837439	1.08048538880634	7.42477078770812	False	False	False
Chelativorans sp. (strain BNC1)	266779	CHESB	Bacteria_Proteobacteria_Alphaproteobacteria_Rhizobiales_Phyllobacteriaceae_Chelativorans_sp._BNC1		Bacteria	15.4115069363813	8.41847721847708	320.819867549669	282	173	399	0.611483195873637	1	6.87156794722705	1.21611479028698	6.92702064707842	False	False	False
Mesorhizobium australicum (strain HAMBI 3006 / LMG 24608 / WSM2073)	754035	MESAW	Bacteria_Proteobacteria_Alphaproteobacteria_Rhizobiales_Phyllobacteriaceae_Mesorhizobium_australicum_WSM2073		Bacteria	15.6401100100476	8.66388757056704	307.827288428325	279.5	168	388	0.630187044425088	1.00017271157168	6.83031472393386	1.21882556131261	7.06970433915423	False	False	False
Agrobacterium sp. (strain H13-3)	861208	AGRSH	Bacteria_Proteobacteria_Alphaproteobacteria_Rhizobiales_Rhizobiaceae_RhizobiumAgrobacterium_group_Agrobacterium_sp._H13_3		Bacteria	15.5334715199699	8.58073121222023	308.264076576577	280	167	390	0.587206709747015	1	6.83172940854566	1.23892642642643	6.9197449052656	False	False	False
Parvibaculum lavamentivorans (strain DS-1 / DSM 13023 / NCIMB 13966)	402881	PARL1	Bacteria_Proteobacteria_Alphaproteobacteria_Rhizobiales_Phyllobacteriaceae_Parvibaculum_lavamentivorans_DS_1		Bacteria	15.1802551313918	8.18283871076603	322.163732886281	276	176	412	0.625586443653494	1	6.87573939520518	1.24895222129086	6.60248601545199	False	False	False
Azorhizobium caulinodans (strain ATCC 43989 / DSM 5975 / JCM 20966 / NBRC 14845 / NCIMB 13405 / ORS 571)	438753	AZOC5	Bacteria_Proteobacteria_Alphaproteobacteria_Rhizobiales_Xanthobacteraceae_Azorhizobium_caulinodans_ORS_571		Bacteria	15.4962960074831	8.45659356928731	340.554186145346	298	202	423	0.674219831605577	1	6.93114221851429	1.29813004674883	7.25381723801937	False	False	False
Starkeya novella (strain ATCC 8093 / DSM 506 / CCM 1077 / IAM 12100 / NBRC 12443 / NCIB 9113)	639283	STAND	Bacteria_Proteobacteria_Alphaproteobacteria_Rhizobiales_Xanthobacteraceae_Starkeya_novella_DSM_506		Bacteria	15.3767978117017	8.39457347786833	316.649333031879	280	179	399	0.681450917722045	1	6.85851041050078	1.25706534026679	6.88829170255512	False	False	False
Xanthobacter autotrophicus (strain ATCC BAA-1158 / Py2)	78245	XANP2	Bacteria_Proteobacteria_Alphaproteobacteria_Rhizobiales_Xanthobacteraceae_Xanthobacter_autotrophicus_Py2		Bacteria	15.5427117725267	8.51097389160232	325.604749446569	282	169	410	0.674331111018406	1	6.88634188840955	1.21312135238479	7.14142207569653	False	False	False
Hirschia baltica (strain ATCC 49814 / DSM 5838 / IFAM 1418)	582402	HIRBI	Bacteria_Proteobacteria_Alphaproteobacteria_Rhodobacterales_Hyphomonadaceae_Hirschia_baltica_ATCC_49814		Bacteria	15.0796423698428	8.06683531441734	329.951051145278	285	176	421	0.45551298851909	1.00031377470976	6.89957538186851	1.21744587386257	6.2225634961806	False	False	False
Hyphomonas neptunium (strain ATCC 15444)	228405	HYPNA	Bacteria_Proteobacteria_Alphaproteobacteria_Rhodobacterales_Hyphomonadaceae_Hyphomonas_neptunium_ATCC_15444		Bacteria	15.1251768125192	8.16023249236769	317.969419834238	273	170	406.5	0.620970513317424	1.0002857959417	6.86266224456178	1.20405830237211	6.49380878051645	False	False	False
Maricaulis maris (strain MCS10)	394221	MARMM	Bacteria_Proteobacteria_Alphaproteobacteria_Rhodobacterales_Hyphomonadaceae_Maricaulis_maris_MCS10		Bacteria	15.030058250542	8.02617019494643	328.799346405229	274	175	413	0.628712909797751	1	6.89608549031614	1.22581699346405	6.09979493957719	False	False	False
Dinoroseobacter shibae (strain DSM 16493 / NCIMB 14021 / DFL 12)	398580	DINSH	Bacteria_Proteobacteria_Alphaproteobacteria_Rhodobacterales_Rhodobacteraceae_Dinoroseobacter_shibae_DFL_12		Bacteria	15.2934116587027	8.31238059678675	316.178694158076	278	176	399	0.656659008117137	1	6.85702612278	1.19243986254296	6.45142084907303	False	False	False
Jannaschia sp. (strain CCS1)	290400	JANSC	Bacteria_Proteobacteria_Alphaproteobacteria_Rhodobacterales_Rhodobacteraceae_Jannaschia_sp._CCS1		Bacteria	15.2979163686952	8.35936910622267	310.151756440281	276	175	392	0.622921338263763	1	6.83782118181071	1.17025761124122	6.13918173796678	False	False	False
Oceanicola granulosus (strain ATCC BAA-861 / DSM 15982 / KCTC 12143 / HTCC2516)	314256	OCEGH	Bacteria_Proteobacteria_Alphaproteobacteria_Rhodobacterales_Rhodobacteraceae_Oceanicola_granulosus_HTCC2516		Bacteria	15.2072811471386	8.24064886337491	324.763449367089	283	178	391	0.706136636969638	1	6.88373139711916	1.26344936708861	6.40062961940524	False	False	False
Paracoccus denitrificans (strain Pd 1222)	318586	PARDP	Bacteria_Proteobacteria_Alphaproteobacteria_Rhodobacterales_Rhodobacteraceae_Paracoccus_denitrificans_PD1222_1		Bacteria	14.684197182026	8.52018870039604	311.320039880359	278	172	395	0.66703087518954	1	6.84157286834881	1.20977068793619	7.01851094653813	False	False	False
Pseudovibrio sp. (strain FO-BEG1)	911045	PSEUV	Bacteria_Proteobacteria_Alphaproteobacteria_Rhodobacterales_Rhodobacteraceae_Pseudovibrio_sp._FO_BEG1		Bacteria	15.5923083236942	8.6044711995233	309.208211143695	272	164	391	0.528987180977744	1	6.8347873909512	1.17063782991202	6.34920539520353	False	False	False
Rhodobacter capsulatus (strain ATCC BAA-309 / NBRC 16581 / SB1003)	272942	RHOCB	Bacteria_Proteobacteria_Alphaproteobacteria_Rhodobacterales_Rhodobacteraceae_Rhodobacter_capsulatus_SB1003		Bacteria	15.1692264572562	8.19726337141434	319.260809694299	277	168	408	0.666373080642803	1	6.866706622404	1.21481685486092	6.9963073178383	False	False	False
Roseobacter litoralis (strain ATCC 49566 / DSM 6996 / JCM 21268 / NBRC 15278 / OCh 149)	391595	ROSLO	Bacteria_Proteobacteria_Alphaproteobacteria_Rhodobacterales_Rhodobacteraceae_Roseobacter_litoralis_Och_149		Bacteria	15.3723536978765	8.41116578677071	310.150767178119	274	169	392	0.572666348644145	1	6.83781799904011	1.20702690682677	6.42160778783654	False	False	False
Acidiphilium multivorum (strain DSM 11245 / JCM 8867 / NBRC 100883 / AIU301)	926570	ACIMA	Bacteria_Proteobacteria_Alphaproteobacteria_Rhodospirillales_Acetobacteraceae_Acidiphilium_multivorum_AIU301		Bacteria	15.2530520624068	8.25686684897431	321.099117799689	280.5	177	408	0.672093755272536	1	6.87243619211152	1.20316554229372	7.72898551483629	False	False	False
Gluconacetobacter diazotrophicus (strain ATCC 49037 / DSM 5601 / PAl5)	272568	GLUDA	Bacteria_Proteobacteria_Alphaproteobacteria_Rhodospirillales_Acetobacteraceae_Gluconacetobacter_diazotrophicus_PAl_5		Bacteria	15.201541134296	8.25582842728183	309.98961038961	270.5	158	408	0.66070243004367	1.00597402597403	6.83784742501894	1.11324675324675	7.65587230712098	False	False	False
Gluconobacter oxydans (strain 621H)	290633	GLUOX	Bacteria_Proteobacteria_Alphaproteobacteria_Rhodospirillales_Acetobacteraceae_Gluconobacter_oxydans_621H		Bacteria	14.8872222482344	7.87169266432365	327.594202898551	285.5	176.25	413.75	0.612305140098953	1	6.89242091498203	1.17238749046529	7.05688896353785	False	False	False
Granulibacter bethesdensis (strain ATCC BAA-1260 / CGDNIH1)	391165	GRABC	Bacteria_Proteobacteria_Alphaproteobacteria_Rhodospirillales_Acetobacteraceae_Granulibacter_bethesdensis_CGDNIH1		Bacteria	14.8118505205676	7.79770203551669	338.780287474333	287	183.5	425	0.593627963945304	1	6.92592997645166	1.26036960985626	7.24357160493823	False	False	False
Magnetospirillum magneticum (strain AMB-1 / ATCC 700264)	342108	MAGSA	Bacteria_Proteobacteria_Alphaproteobacteria_Rhodospirillales_Rhodospirillaceae_Magnetospirillum_magneticum_AMB_1		Bacteria	15.4183563903035	8.4142741374084	321.497672356462	263	151	412	0.655760335114632	1	6.87367407365528	1.17091553979162	7.15910431171198	False	False	False
Rhodospirillum rubrum (strain ATCC 11170 / ATH 1.1.1 / DSM 467 / LMG 4362 / NCIB 8255 / S1)	269796	RHORT	Bacteria_Proteobacteria_Alphaproteobacteria_Rhodospirillales_Rhodospirillaceae_Rhodospirillum_rubrum_S1_ATCC_11170		Bacteria	15.2984471658387	8.2529671950008	336.953112789789	295	185	430	0.656672680840236	1	6.92053263811104	1.28262568377182	6.96004459995191	False	False	False
Tistrella mobilis (strain KA081020-065)	1110502	TISMK	Bacteria_Proteobacteria_Alphaproteobacteria_Rhodospirillales_Rhodospirillaceae_Tistrella_mobilis_KA081020_065		Bacteria	15.6883844680469	8.66215896166642	333.189100346021	292	189.75	411	0.681677079923899	1	6.90932135308574	1.28858131487889	6.89939581762136	False	False	False
Anaplasma marginale (strain St. Maries)	234826	ANAMM	Bacteria_Proteobacteria_Alphaproteobacteria_Rickettsiales_Anaplasmataceae_Anaplasma_marginale_St._Maries		Bacteria	13.9955845909678	6.84906628263346	360.951219512195	285	177	438.5	0.496519496489423	1	6.98920037995304	1.24496288441145	7.3616581163376	False	False	False
Neorickettsia sennetsu (strain ATCC VR-367 / Miyayama)	222891	NEOSM	Bacteria_Proteobacteria_Alphaproteobacteria_Rickettsiales_Anaplasmataceae_Neorickettsia_sennetsu_Miyayama		Bacteria	13.6633518927578	6.83733281468559	268.546137339056	215.5	94.75	367.5	0.411164187122816	1.00107296137339	6.69411577699506	1.07725321888412	7.70545574687581	False	False	False
Midichloria mitochondrii (strain IricVA)	696127	MIDMI	Bacteria_Proteobacteria_Alphaproteobacteria_Rickettsiales_Candidatus_Midichloria_mitochondrii_IricVA		Bacteria	13.9841784935154	7.06902342657826	238.656170212766	183	84	333	0.366826688654683	1	6.57642571103675	1.00170212765957	7.75131358126377	False	False	False
Orientia tsutsugamushi (strain Boryong)	357244	ORITB	Bacteria_Proteobacteria_Alphaproteobacteria_Rickettsiales_Rickettsiaceae_Rickettsieae_Orientia_tsutsugamushi_Boryong		Bacteria	14.5700980275937	7.49776170062257	275.354767184035	206	102	363	0.30664086834246	1	6.71792399821278	0.725609756097561	8.57235647823224	False	False	False
Rickettsia conorii (strain ATCC VR-613 / Malish 7)	272944	RICCN	Bacteria_Proteobacteria_Alphaproteobacteria_Rickettsiales_Rickettsiaceae_Rickettsieae_Rickettsia_conorii_Malish_7		Bacteria	14.0532352853559	7.22548147278229	247.109170305677	173	94.25	324.75	0.320347626998749	1.00072780203785	6.61113478467932	0.970887918486172	7.63925546399024	False	False	False
Erythrobacter litoralis (strain HTCC2594)	314225	ERYLH	Bacteria_Proteobacteria_Alphaproteobacteria_Sphingomonadales_Erythrobacteraceae_Erythrobacter_litoralis_HTCC2594		Bacteria	14.9309770138419	8.00603417874901	309.606868956319	264	156	403	0.630588527144222	1.00033344448149	6.83380709290219	1.12137379126375	6.16289883041509	False	False	False
Sphingobium japonicum (strain DSM 16413 / CCM 7287 / MTCC 6362 / UT26 / NBRC 101211 / UT26S)	452662	SPHJU	Bacteria_Proteobacteria_Alphaproteobacteria_Sphingomonadales_Sphingomonadaceae_Sphingobium_japonicum_UT26S_1		Bacteria	15.3023592786546	8.37701116081638	302.213069489185	253	142	395	0.648846571964527	1	6.81194810501098	1.10239300506213	7.27922866503544	False	False	False
Sphingomonas wittichii (strain RW1 / DSM 6014 / JCM 10273)	392499	SPHWW	Bacteria_Proteobacteria_Alphaproteobacteria_Sphingomonadales_Sphingomonadaceae_Sphingomonas_wittichii_RW1		Bacteria	15.5929744979566	8.5775354204224	335.756166446997	294	182	425	0.68219988713398	1	6.91698108935549	1.24571643758238	6.92450435119842	False	False	False
Sphingopyxis alaskensis (strain DSM 13593 / LMG 18877 / RB2256)	317655	SPHAL	Bacteria_Proteobacteria_Alphaproteobacteria_Sphingomonadales_Sphingomonadaceae_Sphingopyxis_alaskensis_RB2256		Bacteria	15.0313033304205	8.06495089174914	317.728701666143	268	164	409	0.655396121081129	1	6.8619061958391	1.22571518390443	6.98039155922308	False	False	False
Zymomonas mobilis subsp. mobilis (strain ATCC 31821 / ZM4 / CP4)	264203	ZYMMO	Bacteria_Proteobacteria_Alphaproteobacteria_Sphingomonadales_Sphingomonadaceae_Zymomonas_mobilis_mobilis_CP4		Bacteria	14.5556815817621	7.48436864328613	336.394382022472	291	184	430	0.47397406723288	1.00056179775281	6.94105421466434	1.35280898876404	7.10084721168775	False	False	False
Micavibrio aeruginosavorus (strain ARL-13)	856793	MICAA	Bacteria_Proteobacteria_Alphaproteobacteria_unclassified_Alphaproteobacteria_Micavibrio_aeruginosavorus_ARL_13		Bacteria	14.7244209218	7.79605797431612	305.883998354587	256	148	400.5	0.547379693040318	1	6.82399533224732	1.04853969559852	6.78915966281867	False	False	False
Bordetella bronchiseptica (strain ATCC BAA-588 / NCTC 13252 / RB50)	257310	BORBR	Bacteria_Proteobacteria_Betaproteobacteria_Burkholderiales_Alcaligenaceae_Bordetella_bronchiseptica_RB50		Bacteria	15.4902469526923	8.5115774526306	327.231697506034	296	203	398.25	0.680675855290953	1.00241351568785	6.89131414356517	1.37892196299276	7.4096397762805	False	False	False
Pusillimonas sp. (strain T7-7)	1007105	PUSST	Bacteria_Proteobacteria_Betaproteobacteria_Burkholderiales_Alcaligenaceae_Pusillimonas_sp._T7_7		Bacteria	15.1828106649663	8.22951111896446	315.262666666667	276	163	399	0.56755739885669	1	6.85413084855441	1.2568	6.95799927520752	False	False	False
Burkholderia cenocepacia (strain AU 1054)	331271	BURCA	Bacteria_Proteobacteria_Betaproteobacteria_Burkholderiales_Burkholderiaceae_Burkholderia_cenocepacia_AU_1054		Bacteria	15.8004059528922	8.77183540978982	324.630542635659	295	184	409	0.669974537513924	1.00015503875969	6.88335138439863	1.30108527131783	7.40134423810382	False	False	False
Ralstonia solanacearum (strain GMI1000)	267608	RALSO	Bacteria_Proteobacteria_Betaproteobacteria_Burkholderiales_Burkholderiaceae_Ralstonia_solanacearum_GMI1000		Bacteria	15.5751789046659	8.52018870039604	331.69112662014	277	165	411	0.669348137925621	1	6.90481896825009	1.22033898305085	7.48985699110706	False	False	False
Alicycliphilus denitrificans (strain DSM 14773 / CIP 107495 / K601)	596154	ALIDK	Bacteria_Proteobacteria_Betaproteobacteria_Burkholderiales_Comamonadaceae_Alicycliphilus_denitrificans_K601		Bacteria	15.4389024590752	8.43793351043061	325.326477592553	293	186	404	0.682398022009524	1.00021649707729	6.88548886130578	1.32756007793895	7.61611349841273	False	False	False
Delftia acidovorans (strain DSM 14801 / SPH-1)	398578	DELAS	Bacteria_Proteobacteria_Betaproteobacteria_Burkholderiales_Comamonadaceae_Delftia_acidovorans_SPH_1		Bacteria	15.7275854093067	8.69383196507469	336.055816292323	297	185	411.75	0.666442277586431	1	6.9178713870608	1.30506201810258	7.39747263895278	False	False	False
Polaromonas naphthalenivorans (strain CJ2)	365044	POLNA	Bacteria_Proteobacteria_Betaproteobacteria_Burkholderiales_Comamonadaceae_Polaromonas_naphthalenivorans_CJ2		Bacteria	15.4945140845036	8.49146504284351	319.944182228607	276	167	400	0.620156436953025	1.00041042478966	6.87515830985116	1.16683767699569	7.50254167121905	False	False	False
Ramlibacter tataouinensis (strain ATCC BAA-407 / DSM 14655 / LMG 21543 / TTB310)	365046	RAMTT	Bacteria_Proteobacteria_Betaproteobacteria_Burkholderiales_Comamonadaceae_Ramlibacter_tataouinensis_TTB310		Bacteria	15.2191690364145	8.26359043261732	322.070360824742	285	181	396	0.701437034336058	1	6.87545012391212	1.31829896907217	7.85866824592512	False	False	False
Rhodoferax ferrireducens (strain ATCC BAA-621 / DSM 15236 / T118)	338969	RHOFT	Bacteria_Proteobacteria_Betaproteobacteria_Burkholderiales_Comamonadaceae_Rhodoferax_ferrireducens_T118		Bacteria	15.4188324053441	8.39026849784257	334.912806539509	292	188	417	0.598328009421168	1	6.91447109692742	1.30744777475023	7.39157327847736	False	False	False
Verminephrobacter eiseniae (strain EF01-2)	391735	VEREI	Bacteria_Proteobacteria_Betaproteobacteria_Burkholderiales_Comamonadaceae_Verminephrobacter_eiseniae_EF01_2		Bacteria	15.5378804698931	8.49882553405805	335.392136891424	303	198	399	0.651317747565286	1	6.9158984439083	1.30719087390507	8.04727387788656	False	False	False
Collimonas fungivorans (strain Ter331)	1005048	COLFT	Bacteria_Proteobacteria_Betaproteobacteria_Burkholderiales_Oxalobacteraceae_Collimonas_fungivorans_Ter331		Bacteria	15.4615642552084	8.39570329382853	344.981029810298	298	190	426	0.602199284534437	1	6.94403232671478	1.33626919602529	7.36995975292795	False	False	False
Herbaspirillum seropedicae (strain SmR1)	757424	HERSS	Bacteria_Proteobacteria_Betaproteobacteria_Burkholderiales_Oxalobacteraceae_Herbaspirillum_seropedicae_SmR1		Bacteria	15.5227063793408	8.46252579007393	342.030418250951	298	196	421.75	0.636725564979601	1	6.93545921129019	1.33565694972539	7.33559346047947	False	False	False
Herminiimonas arsenicoxydans	204773	HERAR	Bacteria_Proteobacteria_Betaproteobacteria_Burkholderiales_Oxalobacteraceae_Herminiimonas_arsenicoxydans		Bacteria	15.0463889391022	8.10802122137675	301.777175549533	255	149	393	0.544152549580995	1	6.81050491652375	1.19813309244204	7.25161065529786	False	False	False
Janthinobacterium sp. (strain Marseille)	375286	JANMA	Bacteria_Proteobacteria_Betaproteobacteria_Burkholderiales_Oxalobacteraceae_Janthinobacterium_sp._Marseille		Bacteria	15.2289124183652	8.2147358333823	330.244925575101	279	176	414	0.547240302098803	1.00027063599459	6.90046380806091	1.27307171853857	7.11825969592806	False	False	False
Leptothrix cholodnii (strain ATCC 51168 / LMG 8142 / SP-6)	395495	LEPCP	Bacteria_Proteobacteria_Betaproteobacteria_Burkholderiales_unclassified_Burkholderiales_Burkholderiales_Genera_incertae_sedis_Leptothrix_cholodnii_SP_6		Bacteria	15.4066058687458	8.37632063253482	344.42712410776	300	191	425	0.688252085346522	1	6.94242852607014	1.36081049965462	7.30043603935303	False	False	False
Rubrivivax gelatinosus (strain NBRC 100245 / IL144)	983917	RUBGI	Bacteria_Proteobacteria_Betaproteobacteria_Burkholderiales_unclassified_Burkholderiales_Burkholderiales_Genera_incertae_sedis_Rubrivivax_gelatinosus_IL144		Bacteria	15.4335198311071	8.45467928602699	331.908665105386	287	178	417	0.711013073366276	1	6.90547292335507	1.28315946348733	7.39818472717071	False	False	False
Thiomonas intermedia (strain K12)	75379	THIK1	Bacteria_Proteobacteria_Betaproteobacteria_Burkholderiales_unclassified_Burkholderiales_Burkholderiales_Genera_incertae_sedis_Thiomonas_intermedia_K12		Bacteria	15.055689825615	8.05006542291597	324.205169112955	281	169	414	0.638423528679852	1.00031908104659	6.88204336916521	1.29451180599872	7.53145998557358	False	False	False
Chromobacterium violaceum (strain ATCC 12472 / DSM 30191 / JCM 1249 / NBRC 12614 / NCIMB 9131 / NCTC 9757)	243365	CHRVO	Bacteria_Proteobacteria_Betaproteobacteria_Neisseriales_Neisseriaceae_Chromobacterium_group_Chromobacterium_violaceum_ATCC_12472		Bacteria	15.3738644172762	8.38935981990635	317.315454545455	265	165	404	0.649336563010099	1	6.86060744726434	1.22977272727273	7.32083071726019	False	False	False
Laribacter hongkongensis (strain HLHK9)	557598	LARHH	Bacteria_Proteobacteria_Betaproteobacteria_Neisseriales_Neisseriaceae_Laribacter_hongkongensis_HLHK9		Bacteria	14.967364990778	8.0727793331695	286.688396756082	241	126	386	0.621103712717068	1	6.75933089456544	1.14535246412976	7.36401168218792	False	False	False
Neisseria gonorrhoeae (strain ATCC 700825 / FA 1090)	242231	NEIG1	Bacteria_Proteobacteria_Betaproteobacteria_Neisseriales_Neisseriaceae_Neisseria_gonorrhoeae_FA_1090		Bacteria	14.5827387103134	7.57967882309046	283.290091930541	234	129	378	0.527060172723354	1	6.74743425677629	1.1317671092952	7.43216353894741	False	False	False
Gallionella capsiferriformans (strain ES-2)	395494	GALCS	Bacteria_Proteobacteria_Betaproteobacteria_Gallionellales_Gallionellaceae_Gallionella_capsiferriformans_ES_2		Bacteria	14.9666865170838	7.95577578153419	329.134992987377	274	158	417	0.527360448886531	1.00035063113604	6.89710408547131	1.32573632538569	6.94922026183461	False	False	False
Sideroxydans lithotrophicus (strain ES-1)	580332	SIDLE	Bacteria_Proteobacteria_Betaproteobacteria_Gallionellales_Gallionellaceae_Sideroxydans_lithotrophicus_ES_1		Bacteria	14.9153168002527	7.99867136101578	306.874034262681	251	151	398	0.574409007453434	1.00033590863285	6.82722009198196	1.2337924084649	7.01872358588032	False	False	False
Methylobacillus flagellatus (strain KT / ATCC 51484 / DSM 6875)	265072	METFK	Bacteria_Proteobacteria_Betaproteobacteria_Methylophilales_Methylophilaceae_Methylobacillus_flagellatus_KT		Bacteria	14.9045047405864	7.86633892304654	324.931748466258	272	168	418	0.558653890036931	1	6.88427705525678	1.33358895705521	6.82892227333748	False	False	False
Nitrosomonas europaea (strain ATCC 19718 / CIP 103999 / KCTC 2705 / NBRC 14298)	228410	NITEU	Bacteria_Proteobacteria_Betaproteobacteria_Nitrosomonadales_Nitrosomonadaceae_Nitrosomonas_europaea_ATCC_19718		Bacteria	14.849383416425	7.81278281857758	323.686488673139	269	158	415	0.508355135907192	1	6.88038782398445	1.30946601941748	6.93373337671595	False	False	False
Nitrosospira multiformis (strain ATCC 25196 / NCIMB 11849 / C 71)	323848	NITMU	Bacteria_Proteobacteria_Betaproteobacteria_Nitrosomonadales_Nitrosomonadaceae_Nitrosospira_multiformis_ATCC_25196		Bacteria	10.8182571280383	7.91169052070834	330.434591425431	273	162	417	0.541220660226158	1	6.9010365329486	1.26310003664346	7.05474645734139	False	False	False
Thiobacillus denitrificans (strain ATCC 25259)	292415	THIDA	Bacteria_Proteobacteria_Betaproteobacteria_Hydrogenophilales_Hydrogenophilaceae_Thiobacillus_denitrificans_ATCC_25259		Bacteria	14.8835780684763	7.94661756324447	316.470276008493	261.5	161	405.75	0.658838747594001	1	6.85794596508275	1.28591648973815	7.20954043394441	False	False	False
Dechloromonas aromatica (strain RCB)	159087	DECAR	Bacteria_Proteobacteria_Betaproteobacteria_Rhodocyclales_Rhodocyclaceae_Dechloromonas_aromatica_RCB		Bacteria	15.3198143735503	8.33206770728955	329.012274368231	273	171	415	0.593444050746783	1	6.89673156359359	1.30950661853189	6.97022753383852	False	False	False
Aromatoleum aromaticum (strain EbN1)	76114	AROAE	Bacteria_Proteobacteria_Betaproteobacteria_Rhodocyclales_Rhodocyclaceae_Aromatoleum_aromaticum_EbN1		Bacteria	15.3687243023678	8.40804774415544	310.033236671872	257	153	406	0.642012330456485	1.00066919473567	6.83740676802155	1.10550970332367	7.46532934960206	False	False	False
Thauera sp. (strain MZ1T)	85643	THASP	Bacteria_Proteobacteria_Betaproteobacteria_Rhodocyclales_Rhodocyclaceae_Thauera_sp._MZ1T		Bacteria	15.3360038076337	8.27563105457801	340.20320855615	291	179	429.5	0.682940102074377	1.00050929462694	6.93011309553769	1.29335370511841	7.09509522307153	False	False	False
Accumulibacter phosphatis (strain UW-1)	522306	ACCPU	Bacteria_Proteobacteria_Betaproteobacteria_unclassified_Betaproteobacteria_Candidatus_Accumulibacter_phosphatis_clade_IIA_str._UW_1		Bacteria	15.4834797969178	8.39750834847026	338.830027051398	280	166	429.25	0.636150589902692	1	6.92607649693922	1.24053201082056	7.32143417784929	False	False	False
Oceanimonas sp. (strain GK1)	511062	OCESG	Bacteria_Proteobacteria_Gammaproteobacteria_Aeromonadales_Aeromonadaceae_Oceanimonas_sp._GK1		Bacteria	15.0755827488921	8.06746266701006	323.737535277516	285	175	421	0.617276491671849	1	6.88060256379768	1.36563185951709	6.67829102527837	False	False	False
Tolumonas auensis (strain DSM 9187 / TA4)	595494	TOLAT	Bacteria_Proteobacteria_Gammaproteobacteria_Aeromonadales_Aeromonadaceae_Tolumonas_auensis_DSM_9187		Bacteria	15.0599970852997	8.04750951098142	327.345169545745	291	179	423	0.491746225332675	1.00031989763276	6.89166230750206	1.37172104926424	6.63982934518571	False	False	False
Alteromonas macleodii (strain Black Sea 11)	1004785	ALTMS	Bacteria_Proteobacteria_Gammaproteobacteria_Alteromonadales_Alteromonadaceae_Alteromonas_macleodii_Black_Sea_11		Bacteria	15.3152293587351	8.22977775008189	344.511063716342	290	180	436	0.449392548661022	1	6.9426717335803	1.32764596107705	6.34040821673425	False	False	False
Colwellia psychrerythraea (strain 34H / ATCC BAA-681)	167879	COLP3	Bacteria_Proteobacteria_Gammaproteobacteria_Alteromonadales_Colwelliaceae_Colwellia_psychrerythraea_34H		Bacteria	15.4969101838429	8.49310539588715	308.669125179267	259	140	412	0.380207103677048	1.00020487604999	6.83303990130225	1.1860274533907	6.74540545985826	False	False	False
Ferrimonas balearica (strain DSM 9799 / CCM 4581 / PAT)	550540	FERBD	Bacteria_Proteobacteria_Gammaproteobacteria_Alteromonadales_Ferrimonadaceae_Ferrimonas_balearica_DSM_9799		Bacteria	15.2692457868361	8.23774380389093	334.457815392753	284	175	428	0.606346602116201	1.00026448029622	6.91311460277513	1.28696112139646	6.39527706836336	False	False	False
Idiomarina loihiensis (strain ATCC BAA-735 / DSM 15497 / L2-TR)	283942	IDILO	Bacteria_Proteobacteria_Gammaproteobacteria_Alteromonadales_Idiomarinaceae_Idiomarina_loihiensis_L2TR		Bacteria	14.8590589436547	7.86672228513673	330.845917976236	282	174	427	0.469978272656126	1	6.90227806029715	1.35722499041778	6.23563663304286	False	False	False
Pseudoalteromonas atlantica (strain T6c / ATCC BAA-1087)	342610	PSEA6	Bacteria_Proteobacteria_Gammaproteobacteria_Alteromonadales_Pseudoalteromonadaceae_Pseudoalteromonas_atlantica_T6c		Bacteria	15.4615875848607	8.35960327084147	347.899789276516	298	189	437.5	0.450173034284487	1	6.95244119206152	1.32287520487005	6.39793155239662	False	False	False
Psychromonas ingrahamii (strain 37)	357804	PSYIN	Bacteria_Proteobacteria_Gammaproteobacteria_Alteromonadales_Psychromonadaceae_Psychromonas_ingrahamii_37		Bacteria	15.3326327228036	8.16905314992734	332.554107648725	284	175.25	418.75	0.406542643052541	1	6.90741754490258	1.30906515580737	6.87543630129892	False	False	False
Shewanella oneidensis (strain MR-1)	211586	SHEON	Bacteria_Proteobacteria_Gammaproteobacteria_Alteromonadales_Shewanellaceae_Shewanella_oneidensis_MR_1		Bacteria	15.4507996311248	8.43032725839458	297.965968586387	242.5	131	395	0.458195160186409	1.00043630017452	6.79782524452268	1.11234729493892	6.79005271810096	False	False	False
Dichelobacter nodosus (strain VCS1703A)	246195	DICNV	Bacteria_Proteobacteria_Gammaproteobacteria_Cardiobacteriales_Cardiobacteriaceae_Dichelobacter_nodosus_VCS1703A		Bacteria	14.1443041030335	7.14913159855741	327.484681853888	273	174	425	0.443975332396454	1	6.89208721904323	1.3668499607227	7.08506231570188	False	False	False
Cellvibrio japonicus (strain Ueda107)	498211	CELJU	Bacteria_Proteobacteria_Gammaproteobacteria_Pseudomonadales_Pseudomonadaceae_Cellvibrio_japonicus_Ueda107		Bacteria	15.3363253224763	8.21932609390609	368.445043103448	295	170	461	0.521077928972513	1	7.00971162339756	1.30037715517241	6.75908426354671	False	False	False
Saccharophagus degradans (strain 2-40 / ATCC 43961 / DSM 17024)	203122	SACD2	Bacteria_Proteobacteria_Gammaproteobacteria_Alteromonadales_Alteromonadaceae_Saccharophagus_degradans_2_40		Bacteria	15.4363235284199	8.29354951506035	364.123061530765	292.5	182.25	446	0.461890171629049	1	6.99793338911833	1.2656328164082	6.46167046125678	False	False	False
Simiduia agarivorans (strain DSM 21679 / JCM 13881 / BCRC 17597 / SA1)	1117647	SIMAS	Bacteria_Proteobacteria_Gammaproteobacteria_unclassified_Gammaproteobacteria_Simiduia_agarivorans_SA1		Bacteria	15.2741783699681	8.24564690087386	339.784570978746	281	172	436.5	0.558794994059501	1	6.92888419591259	1.30280766203096	6.45902469943309	False	False	False
Allochromatium vinosum (strain ATCC 17899 / DSM 180 / NBRC 103801 / NCIMB 10441 / D)	572477	ALLVD	Bacteria_Proteobacteria_Gammaproteobacteria_Chromatiales_Chromatiaceae_Allochromatium_vinosum_DSM_180		Bacteria	15.1154128048572	8.07433769408951	341.898162566179	287	164	436	0.642147342180434	1.00062285892245	6.93507381696423	1.3755839302398	6.5619635034595	False	False	False
Nitrosococcus oceani (strain ATCC 19707 / BCRC 17464 / NCIMB 11848 / C-107)	323261	NITOC	Bacteria_Proteobacteria_Gammaproteobacteria_Chromatiales_Chromatiaceae_Nitrosococcus_oceani_C_107_ATCC_19707		Bacteria	10.6069562821679	8.00369733909437	330.041109625668	275.5	165	424.25	0.505747293257617	1	6.89984641238733	1.23663101604278	7.18715009077348	False	False	False
Thiocystis violascens (strain ATCC 17096 / DSM 198 / 6111)	765911	THIV6	Bacteria_Proteobacteria_Gammaproteobacteria_Chromatiales_Chromatiaceae_Thiocystis_violascens_611_DSM_198		Bacteria	15.4283554600125	8.33997857199043	328.103629417383	265	155	422	0.625026086143154	1	6.89397160739222	1.21609360076409	6.69642573541534	False	False	False
Alkalilimnicola ehrlichii (strain ATCC BAA-1101 / DSM 17681 / MLHE-1)	187272	ALKEH	Bacteria_Proteobacteria_Gammaproteobacteria_Chromatiales_Ectothiorhodospiraceae_Alkalilimnicola_ehrlichii_MLHE_1		Bacteria	15.0020809142579	7.9592759601164	343.843815513627	293	184	437	0.673832487680554	1	6.94073680588764	1.35674353598882	6.68690562604775	False	False	False
Halothiobacillus neapolitanus (strain ATCC 23641 / c2)	555778	HALNC	Bacteria_Proteobacteria_Gammaproteobacteria_Chromatiales_Halothiobacillaceae_Halothiobacillus_neapolitanus_c2		Bacteria	14.7643571498104	7.76344638872736	323.183595410115	272	166	413	0.547082400641682	1.00042498937527	6.87889398098425	1.3225669358266	6.94370507403632	False	False	False
Moranella endobia (strain PCIT)	903503	MOREP	Bacteria_Proteobacteria_Gammaproteobacteria_Enterobacteriales_Enterobacteriaceae_Candidatus_Moranella_endobia_PCIT		Bacteria	13.194151804349	6.00388706710654	340.202469135802	280	165	444	0.447089526579448	1	6.93011092631946	1.86913580246914	7.73071049113333	False	False	False
Riesia pediculicola (strain USDA)	515618	RIEPU	Bacteria_Proteobacteria_Gammaproteobacteria_Enterobacteriales_Enterobacteriaceae_Candidatus_Riesia_pediculicola_USDA		Bacteria	13.2707557959352	6.28785856016178	281.708178438662	256	123	395	0.283988206098844	1	6.74184332656213	1.41635687732342	9.40970666098329	False	False	False
Citrobacter rodentium (strain ICC168)	637910	CITRI	Bacteria_Proteobacteria_Gammaproteobacteria_Enterobacteriales_Enterobacteriaceae_Citrobacter_rodentium_ICC168		Bacteria	15.5100450319652	8.50936261230105	313.143116307196	267	158	403	0.544867118113848	1.03608143519452	6.84726911512682	1.22596250755896	7.06356722584321	False	False	False
Escherichia coli (strain K12)	511145	ECOLI	Bacteria_Proteobacteria_Gammaproteobacteria_Enterobacteriales_Enterobacteriaceae_Escherichia_coli_K12__W3110		Bacteria	15.3505757247337	8.32845106681936	316.910628019324	282	170	412	0.510910516102379	1.00024154589372	6.85933377873187	1.34420289855072	6.90824044296707	False	False	False
Shigella flexneri	623	SHIFL	Bacteria_Proteobacteria_Gammaproteobacteria_Enterobacteriales_Enterobacteriaceae_Shigella_flexneri_2003036		Bacteria	15.3900590516323	8.50491816054062	309.256124721604	268	159	404	0.511570096125457	1.00020247013565	6.83485295910427	1.22474185057704	7.23555334465396	False	False	False
Blochmannia floridanus	203907	BLOFL	Bacteria_Proteobacteria_Gammaproteobacteria_Enterobacteriales_Enterobacteriaceae_unclassified_Enterobacteriaceae_Candidatus_Blochmannia_floridanus		Bacteria	13.4655955710866	6.37842618365159	333.998302207131	294	185	434	0.287381062266994	1	6.91171855234964	1.68590831918506	8.5795706721437	False	False	False
Hamiltonella defensa subsp. Acyrthosiphon pisum (strain 5AT)	572265	HAMD5	Bacteria_Proteobacteria_Gammaproteobacteria_Enterobacteriales_Enterobacteriaceae_unclassified_Enterobacteriaceae_Candidatus_Hamiltonella_defensa_5AT_Acyrthosiphon_pisum		Bacteria	14.5894549307335	7.62021477057446	274.086316821972	215	105	363	0.400960473164976	1.00245218244237	6.72146765291146	1.04119666503188	8.05000901823245	False	False	False
Buchnera aphidicola subsp. Acyrthosiphon pisum (strain APS)	107806	BUCAI	Bacteria_Proteobacteria_Gammaproteobacteria_Enterobacteriales_Enterobacteriaceae_Buchnera_Buchnera_aphidicola_str._APS_Acyrthosiphon_pisum		Bacteria	13.3909054429785	6.34738920965601	329.250437828371	284	176	428.5	0.272993806151563	1.01050788091068	6.89745194362355	1.77057793345009	9.00803598614374	False	False	False
Erwinia amylovora (strain CFBP1430)	665029	ERWAC	Bacteria_Proteobacteria_Gammaproteobacteria_Enterobacteriales_Enterobacteriaceae_Erwinia_amylovora_CFBP1430		Bacteria	15.1585860439225	8.22496747891458	291.743102062684	247	122	391	0.534092792086157	1	6.77676842477278	1.16715778194482	7.40299921395981	False	False	False
Wigglesworthia glossinidia brevipalpis	36870	WIGBR	Bacteria_Proteobacteria_Gammaproteobacteria_Enterobacteriales_Enterobacteriaceae_Wigglesworthia_glossinidia_endosymbiont_of_Glossina_brevipalpis		Bacteria	13.4568264541578	6.41673228251233	329.645424836601	287	186	424.5	0.235095159944748	1.00816993464052	6.89864857910037	1.63562091503268	9.3451838674109	False	False	False
Photorhabdus laumondii subsp. laumondii (strain DSM 15139 / CIP 105565 / TT01)	243265	PHOLL	Bacteria_Proteobacteria_Gammaproteobacteria_Enterobacteriales_Enterobacteriaceae_Photorhabdus_luminescens_laumondii_TTO1		Bacteria	15.5539627763306	8.46926265765869	323.721149811162	255	143	394	0.430365838227822	1	6.88047119771333	1.13953000419639	7.02399560189577	False	False	False
Providencia stuartii (strain MRSN 2154)	1157951	PROSM	Bacteria_Proteobacteria_Gammaproteobacteria_Enterobacteriales_Enterobacteriaceae_Providencia_stuartii_MRSN_2154		Bacteria	15.336944892249	8.34711636103872	293.735656709341	249	147	381.75	0.422316687675268	1.00023707918445	6.78351344100389	1.18942626837364	6.87380624547735	False	False	False
Xenorhabdus nematophila (strain ATCC 19061 / DSM 3370 / LMG 1036 / NCIB 9965 / AN6)	406817	XENNA	Bacteria_Proteobacteria_Gammaproteobacteria_Enterobacteriales_Enterobacteriaceae_Xenorhabdus_nematophila_ATCC_19061		Bacteria	15.3388730189301	8.43836641087027	280.353386712833	206	101	350	0.440789412797015	1	6.73701598769525	1.0235879679723	7.33991907755809	False	False	False
Dickeya paradisiaca (strain Ech703)	579405	DICP7	Bacteria_Proteobacteria_Gammaproteobacteria_Enterobacteriales_Enterobacteriaceae_Dickeya_dadantii_Ech703		Bacteria	15.3585934738011	8.28399930424853	333.808333333333	294	189	419	0.553795586961977	1.00025252525253	6.91117467869107	1.4209595959596	7.00072733156609	False	False	False
Sodalis glossinidius (strain morsitans)	343509	SODGM	Bacteria_Proteobacteria_Gammaproteobacteria_Enterobacteriales_Enterobacteriaceae_Sodalis_glossinidius_morsitans		Bacteria	15.2712572849874	7.8188324438034	287.653397667873	245	161	358.5	0.553062154690453	1	6.76268348622395	1.2086851628468	7.25300025840241	False	False	False
Serratia fonticola	47917	SERFO	Bacteria_Proteobacteria_Gammaproteobacteria_Enterobacteriales_Enterobacteriaceae_Serratia_fonticola_RB_25		Bacteria	15.6073515238714	8.53424694598207	327.022414471097	285	182	413	0.54183392944625	1	6.89067752412831	1.36335037357452	6.87040899556498	False	False	False
Yersinia pestis	214092	YERPE	Bacteria_Proteobacteria_Gammaproteobacteria_Enterobacteriales_Enterobacteriaceae_Yersinia_pestis_Nepal516		Bacteria	15.3900598800361	8.29554851622576	320.658012980529	273	160	408	0.478560446969255	1.0017473789316	6.87096906383662	1.24937593609586	6.98686980182269	False	False	False
Coxiella burnetii (strain CbuK_Q154)	434924	COXB1	Bacteria_Proteobacteria_Gammaproteobacteria_Legionellales_Coxiellaceae_Coxiella_burnetii_CbuK_Q154		Bacteria	14.5583984032058	7.55485852104068	279.401047120419	241.5	119	387	0.428862502547039	1	6.73364369755388	1.07643979057592	8.07986252550055	False	False	False
Methylococcus capsulatus (strain ATCC 33009 / NCIMB 11132 / Bath)	243233	METCA	Bacteria_Proteobacteria_Gammaproteobacteria_Methylococcales_Methylococcaceae_Methylococcus_capsulatus_Bath		Bacteria	15.0108020888429	7.98104975966596	332.186666666667	274	162	429	0.63461261709242	1.00034188034188	6.90631458355903	1.28444444444444	7.10635250926222	False	False	False
Methylomonas methanica (strain MC09)	857087	METMM	Bacteria_Proteobacteria_Gammaproteobacteria_Methylococcales_Methylococcaceae_Methylomonas_mecanica_MC09		Bacteria	15.4352136031814	8.39683183474505	328.159485675615	266	161	419	0.510209782842351	1.00067674261223	6.89414080142211	1.20527859237537	6.69480083675544	False	False	False
Alcanivorax borkumensis (strain ATCC 700651 / DSM 11573 / NCIMB 13689 / SK2)	393595	ALCBS	Bacteria_Proteobacteria_Gammaproteobacteria_Oceanospirillales_Alcanivoracaceae_Alcanivorax_borkumensis_SK2		Bacteria	14.9532262452123	7.92008319905323	330.06613372093	287	183	418	0.548281618575527	1	6.89990770671197	1.34556686046512	6.54285457674847	False	False	False
Hahella chejuensis (strain KCTC 2396)	349521	HAHCH	Bacteria_Proteobacteria_Gammaproteobacteria_Oceanospirillales_Hahellaceae_Hahella_chejuensis_KCTC_2396		Bacteria	15.7916672061692	8.8180382503943	312.703626943005	256	147	395	0.533584095486988	1	6.84599656688202	1.08823094004441	6.62755301195282	False	False	False
Chromohalobacter salexigens (strain DSM 3043 / ATCC BAA-138 / NCIMB 13768)	290398	CHRSD	Bacteria_Proteobacteria_Gammaproteobacteria_Oceanospirillales_Halomonadaceae_Chromohalobacter_salexigens_1H11_DSM_3043		Bacteria	15.1228977955575	8.10107150311954	333.470285021225	297	196	419	0.640907198232141	1	6.91016323259712	1.35870224378411	6.47930105138794	False	False	False
Halomonas elongata (strain ATCC 33173 / DSM 2581 / NBRC 15536 / NCIMB 2198 / 1H9)	768066	HALED	Bacteria_Proteobacteria_Gammaproteobacteria_Oceanospirillales_Halomonadaceae_Halomonas_elongata_DSM_2581		Bacteria	15.2169420228689	8.15190987294091	337.302017291066	300.5	199	422	0.644837480984088	1	6.92156439191791	1.34610951008646	6.2565758882682	False	False	False
Kangiella koreensis (strain DSM 16069 / KCTC 12182 / SW-125)	523791	KANKD	Bacteria_Proteobacteria_Gammaproteobacteria_Oceanospirillales_Alcanivoracaceae_Kangiella_koreensis_DSM_16069		Bacteria	14.8633816804957	7.87473912517181	324.098098859316	266	168	424.75	0.438491966704292	1.00038022813688	6.88171380080771	1.28022813688213	6.32166534003196	False	False	False
Marinomonas mediterranea (strain ATCC 700492 / JCM 21426 / NBRC 103028 / MMB-1)	717774	MARM1	Bacteria_Proteobacteria_Gammaproteobacteria_Oceanospirillales_Oceanospirillaceae_Marinomonas_mediterranea_MMB_1		Bacteria	15.3596303387768	8.32312288758773	326.71758135017	289	179	406	0.444137199272264	1.00024283632831	6.88974708734742	1.27051966974259	6.33754684583489	False	False	False
Neptuniibacter caesariensis	207954	NEPCE	Bacteria_Proteobacteria_Gammaproteobacteria_Oceanospirillales_Oceanospirillaceae_Neptuniibacter_caesariensis_MED92		Bacteria	7.41276401742656	8.21229713822977	317.821215409658	269	164	406	0.467840718011991	1	6.86214901261165	1.31199131850244	6.15816115060062	False	False	False
Actinobacillus pleuropneumoniae serotype 3 (strain JL03)	434271	ACTPJ	Bacteria_Proteobacteria_Gammaproteobacteria_Pasteurellales_Pasteurellaceae_Actinobacillus_pleuropneumoniae_serovar_3_str._JL03		Bacteria	14.6228601491649	7.61283103040736	313.953063241107	271	169	401	0.415769078354147	1	6.84997699159084	1.34584980237154	7.00770034771192	False	False	False
Mannheimia succiniciproducens (strain MBEL55E)	221988	MANSM	Bacteria_Proteobacteria_Gammaproteobacteria_Pasteurellales_Pasteurellaceae_Mannheimia_succiniciproducens_MBEL55E		Bacteria	14.6536421072174	7.77022320415879	290.55550865344	257	142	383	0.419974387702613	1	6.77269875360262	1.2406078514141	7.25333287708867	False	False	False
Gallibacterium anatis (strain UMN179)	1005058	GALAU	Bacteria_Proteobacteria_Gammaproteobacteria_Pasteurellales_Pasteurellaceae_Gallibacterium_anatis_UMN179		Bacteria	14.8025471306432	7.81237820598861	319.014569000405	268	158	402	0.400646059692518	1	6.86593664944575	1.24160259004452	7.13926231379646	False	False	False
Acinetobacter baumannii (strain AB307-0294)	557600	ACIB3	Bacteria_Proteobacteria_Gammaproteobacteria_Pseudomonadales_Moraxellaceae_Acinetobacter_baumannii_AB30		Bacteria	15.1400372223314	8.14670905220332	311.667439165701	269	164	402	0.394034863870131	1	6.84268575555138	1.25	6.85012514284561	False	False	False
Psychrobacter cryohalolentis (strain K5)	335284	PSYCK	Bacteria_Proteobacteria_Gammaproteobacteria_Pseudomonadales_Moraxellaceae_Psychrobacter_cryohalolentis_K5		Bacteria	14.9471529631632	7.82204400818562	341.507815631263	295	191.5	429	0.436997787441289	1	6.93393307778973	1.31783567134269	6.41039315852469	False	False	False
Francisella philomiragia subsp. philomiragia (strain ATCC 25017)	484022	FRAP2	Bacteria_Proteobacteria_Gammaproteobacteria_Thiotrichales_Francisellaceae_Francisella_philomiragia_subsp._philomiragia_ATCC_25017		Bacteria	14.5329551510821	7.53636393840451	324.3936	287	180	418	0.327485640441274	1.00053333333333	6.88425899051062	1.27786666666667	7.23216180918376	False	False	False
Cycloclasticus sp. (strain P1)	385025	CYCSP	Bacteria_Proteobacteria_Gammaproteobacteria_Thiotrichales_Piscirickettsiaceae_Cycloclasticus_sp._P1		Bacteria	14.6754336691215	7.71735127218533	318.542501112595	271	166	415	0.420795951684332	1	6.86445887494429	1.38985313751669	6.55092589026512	False	False	False
Hydrogenovibrio marinus	28885	HYDMR	Bacteria_Proteobacteria_Gammaproteobacteria_Thiotrichales_Piscirickettsiaceae_Hydrogenovibrio_marinus_MH_110		Bacteria	14.7762341652744	7.75362354655975	316.018025751073	272	165	403	0.440402465379359	1	6.85650219160195	1.30987124463519	6.54595702077186	False	False	False
Methylophaga frappieri (strain ATCC BAA-2434 / DSM 25690 / JAM7)	754477	METFJ	Bacteria_Proteobacteria_Gammaproteobacteria_Thiotrichales_Piscirickettsiaceae_Methylophaga_frappieri_JAM7		Bacteria	14.8252803396015	7.89692465626886	310.833767199702	259	147	407	0.478621289986895	1	6.84001301972408	1.21606545184083	6.53487405695406	False	False	False
Photobacterium profundum (strain SS9)	298386	PHOPR	Bacteria_Proteobacteria_Gammaproteobacteria_Vibrionales_Vibrionaceae_Photobacterium_profundum_SS9		Bacteria	13.075825075888	8.57640505104808	318.256550424128	272	162	410	0.42141681487383	1	6.86356207264945	1.18303487276155	6.66052899226729	False	False	False
Vibrio anguillarum (strain ATCC 68554 / 775)	882102	VIBA7	Bacteria_Proteobacteria_Gammaproteobacteria_Vibrionales_Vibrionaceae_Vibrio_anguillarum_775_I		Bacteria	15.230002115149	8.22067217029725	313.429109496906	272	157	411	0.444170694382398	1	6.84831024769655	1.25585149313963	6.72322757521848	False	False	False
Frateuria aurantia (strain ATCC 33424 / DSM 6220 / NBRC 3245 / NCIMB 13370)	767434	FRAAD	Bacteria_Proteobacteria_Gammaproteobacteria_Xanthomonadales_Xanthomonadaceae_Frateuria_aurantia_Kondo_67_DSM_6220		Bacteria	15.0973437211411	8.03851202097681	334.34506132989	291	182	429	0.635683770481276	1.00064557779212	6.91277782882532	1.29890251775339	7.27194087740835	False	False	False
Pseudoxanthomonas spadix (strain BD-a59)	1045855	PSEUP	Bacteria_Proteobacteria_Gammaproteobacteria_Xanthomonadales_Xanthomonadaceae_Pseudoxanthomonas_spadix_BD_a59		Bacteria	15.0545668751745	8.05420489706441	318.722910708611	268	157	414.5	0.676215070751123	1	6.86502389202955	1.2602478551001	7.3376639553127	False	False	False
Stenotrophomonas maltophilia (strain K279a)	522373	STRMK	Bacteria_Proteobacteria_Gammaproteobacteria_Xanthomonadales_Xanthomonadaceae_Stenotrophomonas_maltophilia_K279a		Bacteria	15.3946688344186	8.38935981990635	326.600454545455	264	163	412	0.663657296456062	1.00409090909091	6.88945868522973	1.18840909090909	7.21916671596874	False	False	False
Ruthia magnifica subsp. Calyptogena magnifica	413404	RUTMC	Bacteria_Proteobacteria_Gammaproteobacteria_unclassified_Gammaproteobacteria_Candidatus_Ruthia_magnifica_str._Cm_Calyptogena_magnifica		Bacteria	13.9641598471398	6.88346258641309	313.309426229508	265	162	406	0.349203043598953	1	6.84792913440445	1.55225409836066	7.55707977443445	False	False	False
Bdellovibrio bacteriovorus (strain ATCC 15356 / DSM 50701 / NCIB 9529 / HD100)	264462	BDEBA	Bacteria_Proteobacteria_deltaepsilon_subdivisions_Deltaproteobacteria_Bdellovibrionales_Bdellovibrionaceae_Bdellovibrio_bacteriovorus_HD100		Bacteria	15.145929564125	8.18395571730495	326.248674295283	273	176	408	0.504030105060974	1	6.88831352990515	1.00418643594753	7.31979412985953	False	False	False
Desulfarculus baarsii (strain ATCC 33931 / DSM 2075 / VKM B-1802 / 2st14)	644282	DESB2	Bacteria_Proteobacteria_deltaepsilon_subdivisions_Deltaproteobacteria_Desulfarculales_Desulfarculaceae_Desulfarculus_baarsii_DSM_2075		Bacteria	15.1116334633921	8.09193345597989	335.669216646267	288	173.75	434.25	0.658426244475665	1.00030599755202	6.91672290529413	1.33323133414933	7.12814696415839	False	False	False
Desulfatibacillum alkenivorans (strain AK-01)	439235	DESAA	Bacteria_Proteobacteria_deltaepsilon_subdivisions_Deltaproteobacteria_Desulfobacterales_Desulfobacteraceae_Desulfatibacillum_alkenivorans_AK_01_Desulfatibacillum_alkenivorans_AK_01		Bacteria	15.6898731465203	8.55487425838393	359.501926040062	293	181	449	0.547236780904538	1	6.98518452356817	1.30219568567026	6.640513771304	False	False	False
Desulfobacterium autotrophicum (strain ATCC 43914 / DSM 3382 / HRM2)	177437	DESAH	Bacteria_Proteobacteria_deltaepsilon_subdivisions_Deltaproteobacteria_Desulfobacterales_Desulfobacteraceae_Desulfobacterium_autotrophicum_HRM2		Bacteria	15.5361883685648	8.47156801338996	338.937408415323	289	171	439	0.489479134321346	1	6.92639274268581	1.2853255181076	7.3000333667026	False	False	False
Desulfobacula toluolica (strain DSM 7467 / Tol2)	651182	DESTT	Bacteria_Proteobacteria_deltaepsilon_subdivisions_Deltaproteobacteria_Desulfobacterales_Desulfobacteraceae_Desulfobacula_toluolica_Tol2		Bacteria	15.4635362910097	8.33926198292358	348.437037037037	295	176	446	0.415731902797209	1	6.95398131201444	1.33405017921147	7.47015428764134	False	False	False
Desulfococcus oleovorans (strain DSM 6200 / Hxd3)	96561	DESOH	Bacteria_Proteobacteria_deltaepsilon_subdivisions_Deltaproteobacteria_Desulfobacterales_Desulfobacteraceae_Desulfococcus_oleovorans_Hxd3		Bacteria	15.187467629584	8.08794755464267	354.170814132104	298	186	441.5	0.564912279917197	1	6.97027217275401	1.29431643625192	7.07742734958866	False	False	False
Desulfobulbus propionicus (strain ATCC 33891 / DSM 2032 / 1pr3)	577650	DESPD	Bacteria_Proteobacteria_deltaepsilon_subdivisions_Deltaproteobacteria_Desulfobacterales_Desulfobulbaceae_Desulfobulbus_propionicus_DSM_2032		Bacteria	15.1640555429835	8.08917567883756	344.507210800859	292	172	446.5	0.587482088878551	1.00092052776925	6.94266027508035	1.35593740411169	6.99432070896866	False	False	False
Desulfocapsa sulfexigens (strain DSM 10523 / SB164P1)	1167006	DESSD	Bacteria_Proteobacteria_deltaepsilon_subdivisions_Deltaproteobacteria_Desulfobacterales_Desulfobulbaceae_Desulfocapsa_sulfexigens_DSM_10523		Bacteria	15.2063212052933	8.16451026874704	338.684120660216	293	175	435	0.455257193171555	1.00028457598179	6.93558081079949	1.32470119521912	6.81242702160631	False	False	False
Desulfotalea psychrophila (strain LSv54 / DSM 12343)	177439	DESPS	Bacteria_Proteobacteria_deltaepsilon_subdivisions_Deltaproteobacteria_Desulfobacterales_Desulfobulbaceae_Desulfotalea_psychrophila_LSv54		Bacteria	15.112707003149	8.08209327817838	320.414709517923	265.5	156.75	418	0.466039438501958	1.00061804697157	6.87030175497502	1.15729295426452	7.15415641315493	False	False	False
Desulfurivibrio alkaliphilus (strain DSM 19089 / UNIQEM U267 / AHT2)	589865	DESAT	Bacteria_Proteobacteria_deltaepsilon_subdivisions_Deltaproteobacteria_Desulfobacterales_Desulfobulbaceae_Desulfurivibrio_alkaliphilus_AHT2		Bacteria	14.9461217115694	7.86134179559999	348.236608863198	303	186.5	452	0.604523551493924	1.00038535645472	6.95340739313889	1.38150289017341	6.93904758203466	False	False	False
Desulfohalobium retbaense (strain ATCC 49708 / DSM 5692 / JCM 16813 / HR100)	485915	DESRD	Bacteria_Proteobacteria_deltaepsilon_subdivisions_Deltaproteobacteria_Desulfovibrionales_Desulfohalobiaceae_Desulfohalobium_retbaense_DSM_5692		Bacteria	14.8677888137016	7.80588204022862	327.037474541752	283	171	426.5	0.575191911999148	1.00040733197556	6.89072389581576	1.32790224032587	6.78324439528518	False	False	False
Desulfomicrobium baculatum (strain DSM 4028 / VKM B-1378)	525897	DESBD	Bacteria_Proteobacteria_deltaepsilon_subdivisions_Deltaproteobacteria_Desulfovibrionales_Desulfomicrobiaceae_Desulfomicrobium_baculatum_DSM_4028		Bacteria	15.1872959207778	8.13768818497761	342.382344343759	285	174	432	0.586418488845241	1.00029231218942	6.93648589890299	1.36831335866706	6.76578590077498	False	False	False
Desulfovibrio desulfuricans (strain ATCC 27774 / DSM 6949)	525146	DESDA	Bacteria_Proteobacteria_deltaepsilon_subdivisions_Deltaproteobacteria_Desulfovibrionales_Desulfovibrionaceae_Desulfovibrio_desulfuricans_subsp._desulfuricans_str._ATCC_27774		Bacteria	14.8709762773806	7.76004068088038	339.740724946695	291	178	434	0.582696100182609	1.00085287846482	6.92875539962441	1.27675906183369	7.1209524889948	False	False	False
Lawsonia intracellularis (strain PHE/MN1-00)	363253	LAWIP	Bacteria_Proteobacteria_deltaepsilon_subdivisions_Deltaproteobacteria_Desulfovibrionales_Desulfovibrionaceae_Lawsonia_intracellularis_PHEMN1_00		Bacteria	14.3567214384807	7.2034055210831	353.514136904762	298	202	432	0.344615771990339	1	6.96838760385014	1.32217261904762	7.22611322402954	False	False	False
Hippea maritima (strain ATCC 700847 / DSM 10411 / MH2)	760142	HIPMA	Bacteria_Proteobacteria_deltaepsilon_subdivisions_Deltaproteobacteria_Desulfurellales_Desulfurellaceae_Hippea_maritima_MH2_DSM_10411		Bacteria	14.3428351225648	7.41034709782102	312.550514216576	278	172	399	0.3724796225792	1.00060496067756	6.84550975104292	1.34240774349667	7.77291053649662	False	False	False
Pelobacter carbinolicus (strain DSM 2380 / NBRC 103641 / GraBd1)	338963	PELCD	Bacteria_Proteobacteria_deltaepsilon_subdivisions_Deltaproteobacteria_Desulfuromonadales_Pelobacteraceae_Pelobacter_carbinolicus_DSM_2380		Bacteria	15.1145113204556	8.11372608597075	317.035928143713	273	157.75	416.25	0.549975950065302	1	6.85972799739647	1.27694610778443	7.13025500040568	False	False	False
Geobacter lovleyi (strain ATCC BAA-1151 / DSM 17278 / SZ)	398767	GEOLS	Bacteria_Proteobacteria_deltaepsilon_subdivisions_Deltaproteobacteria_Desulfuromonadales_Geobacteraceae_Geobacter_lovleyi_SZ		Bacteria	15.2004337294332	8.20056279700856	330.521822673621	282	162	424	0.546339266047355	1.00027449903925	6.90130023244463	1.32171287400494	7.0959115816609	False	False	False
Anaeromyxobacter dehalogenans (strain 2CP-C)	290397	ANADE	Bacteria_Proteobacteria_deltaepsilon_subdivisions_Deltaproteobacteria_Myxococcales_Cystobacterineae_Myxococcaceae_Anaeromyxobacter_dehalogenans_2CP_C		Bacteria	15.4275869864514	8.37655086161377	348.988489871087	299	188	441	0.74548779374912	1	6.95555969042196	1.23941068139963	7.97270925778271	False	False	False
Stigmatella aurantiaca (strain DW4/3-1)	378806	STIAD	Bacteria_Proteobacteria_deltaepsilon_subdivisions_Deltaproteobacteria_Myxococcales_Cystobacterineae_Cystobacteraceae_Stigmatella_aurantiaca_DW43_1		Bacteria	16.1438225577503	9.02485381183907	373.227278199109	307	187	461	0.67321496941029	1	7.0225844759915	1.18562657999278	7.27134986908209	False	False	False
Corallococcus coralloides (strain ATCC 25202 / DSM 2259 / NBRC 100086 / M2)	1144275	CORCM	Bacteria_Proteobacteria_deltaepsilon_subdivisions_Deltaproteobacteria_Myxococcales_Cystobacterineae_Myxococcaceae_Corallococcus_coralloides_DSM_2259		Bacteria	16.1261085616701	8.98931956604295	383.082574529126	307	196	460	0.697640429161728	1	7.04860161022761	1.18373456405139	7.13221834624544	False	False	False
Myxococcus xanthus (strain DK 1622)	246197	MYXXD	Bacteria_Proteobacteria_deltaepsilon_subdivisions_Deltaproteobacteria_Myxococcales_Cystobacterineae_Myxococcaceae_Myxococcus_xanthus_DK_1622		Bacteria	16.0281273976245	8.88405606174246	381.940271618625	307	193	467	0.686473782606125	1.00013858093126	7.04561987640683	1.17890798226164	7.35894646020792	False	False	False
Haliangium ochraceum (strain DSM 14365 / JCM 11303 / SMP-2)	502025	HALO1	Bacteria_Proteobacteria_deltaepsilon_subdivisions_Deltaproteobacteria_Myxococcales_Nannocystineae_Kofleriaceae_Haliangium_ochraceum_DSM_14365		Bacteria	16.0610090815963	8.80732226751107	412.352835552895	331	211	499	0.6928532958099	1.00029926679635	7.12210734291243	1.19631901840491	6.38969140975361	False	False	False
Desulfobacca acetoxidans (strain ATCC 700848 / DSM 11109 / ASRB2)	880072	DESAR	Bacteria_Proteobacteria_deltaepsilon_subdivisions_Deltaproteobacteria_Syntrophobacterales_Syntrophaceae_Desulfobacca_acetoxidans_DSM_11109		Bacteria	15.0037343957981	7.95822719232231	321.386498775796	271	154	416	0.533476459553708	1.00034977264778	6.87332929267676	1.22980062959077	7.41820213281846	False	False	False
Desulfomonile tiedjei (strain ATCC 49306 / DSM 6799 / DCB-1)	706587	DESTA	Bacteria_Proteobacteria_deltaepsilon_subdivisions_Deltaproteobacteria_Syntrophobacterales_Syntrophaceae_Desulfomonile_tiedjei_DCB_1_DSM_6799		Bacteria	15.6914526152619	8.59637398929068	324.792128603104	271.5	153.75	420	0.501945918214211	1	6.8838481532707	1.22634885439763	7.07940821425613	False	False	False
Syntrophus aciditrophicus (strain SB)	56780	SYNAS	Bacteria_Proteobacteria_deltaepsilon_subdivisions_Deltaproteobacteria_Syntrophobacterales_Syntrophaceae_Syntrophus_aciditrophicus_SB		Bacteria	14.9719240353298	8.05134093329298	296.484066284257	254	131	400.75	0.509733545431374	1	6.79285181708021	1.15742511153601	7.44395389022001	False	False	False
Syntrophobacter fumaroxidans (strain DSM 10017 / MPOB)	335543	SYNFM	Bacteria_Proteobacteria_deltaepsilon_subdivisions_Deltaproteobacteria_Syntrophobacterales_Syntrophobacteraceae_Syntrophobacter_fumaroxidans_MPOB		Bacteria	15.4228638991888	8.29654652030061	336.149127182045	288	170	431.75	0.597105857712075	1	6.91814846378689	1.25037406483791	7.51080409176035	False	False	False
Arcobacter nitrofigilis (strain ATCC 33309 / DSM 7299 / LMG 7604 / NCTC 12251 / CI)	572480	ARCNC	Bacteria_Proteobacteria_deltaepsilon_subdivisions_Epsilonproteobacteria_Campylobacterales_Campylobacteraceae_Arcobacter_nitrofigilis_DSM_7299		Bacteria	14.9761911317477	8.0471895621705	315.96096	267	165	401	0.283171599106468	1.00032	6.85633902966752	1.24096	7.21693364825439	False	False	False
Campylobacter jejuni subsp. jejuni serotype O:2 (strain ATCC 700819 / NCTC 11168)	192222	CAMJE	Bacteria_Proteobacteria_deltaepsilon_subdivisions_Epsilonproteobacteria_Campylobacterales_Campylobacteraceae_Campylobacter_jejuni_jejuni_NCTC_11168		Bacteria	14.3110515648371	7.40367029001237	314.166869671133	271	176	403.75	0.305608229758946	1.0462850182704	6.85074724431973	1.24786845310597	7.39079950892533	False	False	False
Sulfurospirillum barnesii (strain ATCC 700032 / DSM 10660 / SES-3)	760154	SULBS	Bacteria_Proteobacteria_deltaepsilon_subdivisions_Epsilonproteobacteria_Campylobacterales_Campylobacteraceae_Sulfurospirillum_barnesii_SES_3		Bacteria	14.7357941079204	7.81802793853073	312.901408450704	269	169	405	0.3876982200356	1	6.84662877067837	1.23018108651911	6.93995795213481	False	False	False
Sulfurimonas denitrificans (strain ATCC 33889 / DSM 1251)	326298	SULDN	Bacteria_Proteobacteria_deltaepsilon_subdivisions_Epsilonproteobacteria_Campylobacterales_Helicobacteraceae_Sulfurimonas_denitrificans_DSM_1251		Bacteria	14.6046376939787	7.64108424917491	323.47646493756	277	169	411	0.344866986068974	1	6.87979747112193	1.31316042267051	6.75035368564837	False	False	False
Wolinella succinogenes (strain ATCC 29543 / DSM 1740 / LMG 7466 / NCTC 11488 / FDC 602W)	273121	WOLSU	Bacteria_Proteobacteria_deltaepsilon_subdivisions_Epsilonproteobacteria_Campylobacterales_Helicobacteraceae_Wolinella_succinogenes_DSM_1740		Bacteria	14.562306082604	7.614312146452	322.55155402072	276	180	415	0.486987186058629	1	6.87693998961518	1.32165762210163	6.86430960854228	False	False	False
Nautilia profundicola (strain ATCC BAA-1463 / DSM 18972 / AmH)	598659	NAUPA	Bacteria_Proteobacteria_deltaepsilon_subdivisions_Epsilonproteobacteria_Nautiliales_Nautiliaceae_Nautilia_profundicola_AmH		Bacteria	14.3321508437694	7.45587668749182	300.42774566474	259	161	391	0.331024706388659	1	6.80603616646586	1.25838150289017	7.41126977821306	False	False	False
Nitratiruptor sp. (strain SB155-2)	387092	NITSB	Bacteria_Proteobacteria_deltaepsilon_subdivisions_Epsilonproteobacteria_unclassified_Epsilonproteobacteria_Nitratiruptor_sp._SB155_2		Bacteria	14.4456417910163	7.52671756135271	319.66774367259	274	166	414	0.394854656717024	1	6.86796544322002	1.32848680667744	7.33151149708671	False	False	False
Sulfurovum sp. (strain NBC37-1)	387093	SULNB	Bacteria_Proteobacteria_deltaepsilon_subdivisions_Epsilonproteobacteria_unclassified_Epsilonproteobacteria_Sulfurovum_sp._NBC37_1		Bacteria	14.756376041825	7.80791662892641	313.868699186992	267	165	407	0.440182982498075	1	6.84968726937589	1.20528455284553	7.02167779379744	False	False	False
Brachyspira murdochii (strain ATCC 51284 / DSM 12563 / 56-150)	526224	BRAM5	Bacteria_Spirochaetes_Spirochaetia_Spirochaetales_Brachyspiraceae_Brachyspira_murdochii_DSM_12563		Bacteria	14.9915930173993	7.91935619066062	331.927636363636	288.5	183	413	0.286989321631065	1.00072727272727	6.90553572668825	1.11963636363636	6.84852038504861	False	False	False
Leptospira biflexa serovar Patoc (strain Patoc 1 / ATCC 23582 / Paris)	456481	LEPBP	Bacteria_Spirochaetes_Spirochaetia_Spirochaetales_Leptospiraceae_Leptospira_biflexa_serovar_Patoc_strain_Patoc_1_Paris_I		Bacteria	15.1894488968746	8.22228507387272	328.251678753693	285	173	425.5	0.388213345340327	1	6.89442181841752	1.08434058554929	7.27405663453665	False	False	False
Turneriella parva (strain ATCC BAA-1111 / DSM 21527 / NCTC 11395 / H)	869212	TURPD	Bacteria_Spirochaetes_Spirochaetia_Spirochaetales_Leptospiraceae_Turneriella_parva_H_DSM_21527		Bacteria	15.2991931654844	8.3165447179294	324.674162796382	268	166	404	0.531972142812793	1	6.88348562752997	0.983378147152285	7.86901171839753	False	False	False
Treponema denticola (strain ATCC 35405 / CIP 103919 / DSM 14222)	243275	TREDE	Bacteria_Spirochaetes_Spirochaetia_Spirochaetales_Spirochaetaceae_Treponema_denticola_ATCC_35405		Bacteria	14.8602866727427	7.92044650514261	313.709407918634	269	150	421	0.37293981362008	1	6.84920224768025	0.970940791863422	7.35335305245452	False	False	False
Aminobacterium colombiense (strain DSM 12261 / ALA-1)	572547	AMICL	Bacteria_Synergistetes_Synergistia_Synergistales_Synergistaceae_Aminobacterium_colombiense_DSM_12261		Bacteria	14.498780619991	7.53476265703754	318.496260683761	293	181	411.25	0.452981315484248	1.00053418803419	6.86431456301795	1.33226495726496	6.89931740597782	False	False	False
Thermanaerovibrio acidaminovorans (strain ATCC 49978 / DSM 6589 / Su883)	525903	THEAS	Bacteria_Synergistetes_Synergistia_Synergistales_Synergistaceae_Thermanaerovibrio_acidaminovorans_DSM_6589		Bacteria	14.4297276200271	7.45991476624111	326.36154289004	294	187	420	0.64095564009586	1.00057570523892	6.88865931040673	1.38572251007484	7.02715964495758	False	False	False
Thermovirga lienii (strain ATCC BAA-1197 / DSM 17291 / Cas60314)	580340	THELD	Bacteria_Synergistetes_Synergistia_Synergistales_Synergistaceae_Thermovirga_lienii_Cas60314_DSM_17291		Bacteria	14.5082801672532	7.52456122628536	322.406907717215	294	182	412	0.470778805327553	1.00053966540745	6.8764929272253	1.35617916891527	7.04028813783632	False	False	False
Acholeplasma laidlawii (strain PG-8A)	441768	ACHLI	Bacteria_Tenericutes_Mollicutes_Acholeplasmatales_Acholeplasmataceae_Acholeplasma_laidlawii_PG_8A		Bacteria	14.2189015165107	7.22983877815125	327.007246376812	277	170	409	0.319590008577288	1	6.89063123498954	1.25797101449275	6.95177482991979	False	False	False
Aster yellows witches'-broom phytoplasma (strain AYWB)	322098	AYWBP	Bacteria_Tenericutes_Mollicutes_Acholeplasmatales_Acholeplasmataceae_Candidatus_Phytoplasma_aster_yellows_witches_broom_AY_WB		Bacteria	13.4888242822526	6.52356230614951	257.433186490455	198	103	338	0.273929137805004	1	6.65195882645459	1.06607929515419	8.86477891050947	False	False	False
Mycoplasma agalactiae (strain 5632)	347258	MYCA6	Bacteria_Tenericutes_Mollicutes_Mycoplasmatales_Mycoplasmataceae_Mycoplasma_agalactiae		Bacteria	13.8220113817466	6.64118216974059	361.31592689295	301	191.25	458	0.301199786597437	1	6.99019038268515	1.13054830287206	7.81830724561806	False	False	False
Ureaplasma parvum serovar 3 (strain ATCC 27815 / 27 / NCTC 11736)	505682	UREP2	Bacteria_Tenericutes_Mollicutes_Mycoplasmatales_Mycoplasmataceae_Ureaplasma_parvum_serovar_3_str._ATCC_27815		Bacteria	13.5298730606103	6.4118182677099	375.750410509031	287	168	464	0.258065583655688	1	7.02931006510493	1.18062397372742	8.14303574992714	False	False	False
Thermobaculum terrenum (strain ATCC BAA-798 / YNP1)	525904	THET1	Bacteria_Chloroflexi_Thermobaculum_terrenum_ATCC_BAA_798_1		Bacteria	14.9473848160411	7.94697135769359	330.926423770782	297	189	414	0.536606172330264	1.00035373187124	6.90252123026013	1.28581535196321	6.78516605938539	False	False	False
Thermodesulfatator indicus (strain DSM 15286 / JCM 11887 / CIR29812)	667014	THEID	Bacteria_Thermodesulfobacteria_Thermodesulfobacteria_Thermodesulfobacteriales_Thermodesulfobacteriaceae_Thermodesulfatator_indicus_CIR29812_DSM_15286		Bacteria	14.6578627802482	7.6889133368648	318.104395604396	282	175.75	410	0.421165212261964	1.00137362637363	6.8630859394631	1.30082417582418	7.70827817026075	False	False	False
Kosmotoga olearia (strain ATCC BAA-1733 / DSM 21960 / TBF 19.5.1)	521045	KOSOT	Bacteria_Thermotogae_Thermotogae_Thermotogales_Thermotogaceae_Kosmotoga_olearia_TBF_19.5.1		Bacteria	14.6492762704435	7.64300363556072	320.048897411314	289	180	408	0.414449711234727	1	6.86916692577046	1.25071907957814	7.2671135367506	False	False	False
Marinitoga piezophila (strain DSM 14283 / JCM 11233 / KA3)	443254	MARPK	Bacteria_Thermotogae_Thermotogae_Thermotogales_Thermotogaceae_Marinitoga_piezophila_KA3		Bacteria	14.6240418991794	7.6226639513236	334.770547945205	298.5	188.75	428	0.290848759623643	1	6.91404708781105	1.26663405088063	7.16819638646046	False	False	False
Petrotoga mobilis (strain DSM 10674 / SJ95)	403833	PETMO	Bacteria_Thermotogae_Thermotogae_Thermotogales_Thermotogaceae_Petrotoga_mobilis_SJ95		Bacteria	14.5899395243771	7.54380286750151	338.245632609846	310	200	428	0.339813790926143	1.00052938062467	6.92435313771336	1.37321334039174	6.71322522938346	False	False	False
Fervidobacterium nodosum (strain ATCC 35602 / DSM 5306 / Rt17-B1)	381764	FERNB	Bacteria_Thermotogae_Thermotogae_Thermotogales_Thermotogaceae_Fervidobacterium_nodosum_Rt17_B1		Bacteria	14.4825550071836	7.45298232946546	334.428985507246	295	195	422	0.351436571385754	1	6.91302830861492	1.32115942028986	7.05251889115486	False	False	False
Thermosipho africanus (strain TCF52B)	484019	THEAB	Bacteria_Thermotogae_Thermotogae_Thermotogales_Thermotogaceae_Thermosipho_africanus_TCF52B		Bacteria	14.5169472850977	7.55903825544338	310.694473409802	279	174	403	0.305433733710799	1	6.83956574926127	1.23618352450469	7.37493138716044	False	False	False
Thermotoga maritima (strain ATCC 43589 / MSB8 / DSM 3109 / JCM 10099)	243274	THEMA	Bacteria_Thermotogae_Thermotogae_Thermotogales_Thermotogaceae_Thermotoga_maritima_MSB8		Bacteria	14.4363563642586	7.52402141520613	314.687365010799	283.5	178	402	0.460870461138029	1.00215982721382	6.85230934794897	1.34233261339093	6.97732978042207	False	False	False
Methylacidiphilum infernorum (isolate V4)	481448	METI4	Bacteria_Chlamydiae_Verrucomicrobia_group_Verrucomicrobia_unclassified_Verrucomicrobia_Methylacidiphilales_Methylacidiphilaceae_Methylacidiphilum_infernorum_V4		Bacteria	14.6427619670469	7.81197342962202	279.24048582996	236.5	102	386	0.443327232057389	1	6.73307023862018	1.04898785425101	8.06529288766838	False	False	False
Opitutus terrae (strain DSM 11246 / JCM 15787 / PB90-1)	452637	OPITP	Bacteria_Chlamydiae_Verrucomicrobia_group_Verrucomicrobia_Opitutae_Opitutales_Opitutaceae_Opitutus_terrae_PB90_1		Bacteria	15.6000968614438	8.43119947824926	380.844158674804	307	185	471	0.650214670242672	1	7.04275151472128	1.2615518744551	7.65312529982124	False	False	False
Coraliomargarita akajimensis (strain DSM 45221 / IAM 15411 / JCM 23193 / KCTC 12865 / 04OKA010-24)	583355	CORAD	Bacteria_Chlamydiae_Verrucomicrobia_group_Verrucomicrobia_Opitutae_Puniceicoccales_Puniceicoccaceae_Coraliomargarita_akajimensis_DSM_45221		Bacteria	15.13747144359	8.04205641005875	359.724348665166	296	185	449	0.534601517371786	1.00032164683178	6.98580218187761	1.18173045995497	6.19345286532819	False	False	False
Akkermansia muciniphila (strain ATCC BAA-835 / Muc)	349741	AKKM8	Bacteria_Chlamydiae_Verrucomicrobia_group_Verrucomicrobia_Verrucomicrobiae_Verrucomicrobiales_Verrucomicrobiaceae_Akkermansia_muciniphila_ATCC_BAA_835		Bacteria	14.7953070278391	7.66715825531915	360.956948993917	305	195	447	0.56107329874044	1	6.98921622384947	1.20776789892372	7.16715292218806	False	False	False
Yanofskybacteria sp. (strain GW2011_GWA1_39_13)	1619019	YANXG	Bacteria_CPR_Parcubacteria_OD1_Yanofskybacteria_GWA1_OD1_39_13_partial		Bacteria	12.6892947741951	5.82304589548302	278.550295857988	212	135.25	362.75	0.39300252753585	1	6.73059787973642	1.0414201183432	7.68096322956875	False	False	False
Plasmodium falciparum (isolate 3D7)	36329	PLAF7	Eukaryota_Alveolata_Apicomplexa_Aconoidasida_Haemosporida_Plasmodium_falciparum_3D7		Eukaryota	16.9492445299204	8.5816692106006	765.75717232327	463	265	940	0.250112209350998	2.57716107256704	7.84851413300198	0.994187136696043	7.80475403041614	False	False	False
Babesia bovis	5865	BABBO	Eukaryota_Alveolata_Apicomplexa_Aconoidasida_Piroplasmida_Babesiidae_Babesia_bovis_T2Bo		Eukaryota	15.2867724797367	7.5923661285198	498.272314674735	385	226.5	618	0.435967299280488	2.72617246596067	7.37874272820298	0.906707009581442	7.09124726051642	False	False	False
Theileria annulata	5874	THEAN	Eukaryota_Alveolata_Apicomplexa_Aconoidasida_Piroplasmida_Theileriidae_Theileria_annulata_Ankara_clone_C9		Eukaryota	15.9373808825882	8.24143968982973	534.125955204216	408	239	652	0.358694530719138	3.84532279314888	7.49666486755384	0.90197628458498	7.24115488250893	False	False	False
Cryptosporidium parvum (strain Iowa II)	353152	CRYPI	Eukaryota_Alveolata_Apicomplexa_Coccidia_Eucoccidiorida_Eimeriorina_Cryptosporidiidae_Cryptosporidium_parvum_Iowa_type_II		Eukaryota	16.0214651399002	8.24380842366528	597.062828601472	433	251	729	0.323109045066368	1.06230283911672	7.49469335400028	0.96267087276551	7.14944495101832	False	False	False
Toxoplasma gondii	5811	TOXGO	Eukaryota_Alveolata_Apicomplexa_Coccidia_Eucoccidiorida_Eimeriorina_Sarcocystidae_Toxoplasma_gondii		Eukaryota	17.9380190827773	8.98469369044386	744.855639097744	487.5	259	923.25	0.564256948038398	5.3234335839599	8.41071916268831	0.878696741854637	7.33669170628215	False	False	False
Tetrahymena thermophila (strain SB210)	312017	TETTS	Eukaryota_Alveolata_Ciliophora_Intramacronucleata_Oligohymenophorea_Hymenostomatida_Tetrahymenina_Tetrahymenidae_Tetrahymena_thermophila_SB210_Macronucleus		Eukaryota	18.4337519226622	10.1134242763631	649.624108300908	457	229	839	0.296191169340135	4.6197308690013	7.8386560134328	0.841642347600519	7.56807821512841	False	False	False
Paramecium tetraurelia	5888	PARTE	Eukaryota_Alveolata_Ciliophora_Intramacronucleata_Oligohymenophorea_Peniculida_Parameciidae_Paramecium_tetraurelia_d4_2		Eukaryota	18.076676500853	10.5779359962885	454.577319850225	347	205	539	0.317717664800395	3.28418961257291	7.26390498757905	0.789551440434041	7.74821848274538	False	False	False
Perkinsus marinus (strain ATCC 50983 / TXsc)	423536	PERM5	Eukaryota_Alveolata_Perkinsea_Perkinsida_Perkinsidae_Perkinsus_marinus_ATCC_50983_genomic		Eukaryota	18.0043076444305	9.98206765265899	334.73815576612	250	137	417	0.50842486631954	5.88786688236654	7.39195521242786	0.773792465911717	6.7266513027758	False	False	False
Entamoeba histolytica	5759	ENTHI	Eukaryota_Amoebozoa_Archamoebae_Entamoebidae_Entamoeba_histolytica_HM_1IMSS		Eukaryota	16.6590723481406	8.95273476710687	430.736964678484	334	208	529	0.28535072252758	1.31996377280373	7.1832025701511	0.938025617803079	6.85888803938349	False	False	False
Dictyostelium discoideum	44689	DICDI	Eukaryota_Amoebozoa_Mycetozoa_Dictyosteliida_Dictyostelium_discoideum_AX4		Eukaryota	16.2534333861633	9.46660917372222	532.821685628047	391	197	700	0.2765756140328	2.26754895131956	7.47815897540211	0.94512808606145	7.08325024209112	False	False	False
Guillardia theta	55529	GUITH	Eukaryota_Cryptophyta_Pyrenomonadales_Geminigeraceae_Guillardia_theta_nucleomorph		Eukaryota	18.2753993785473	10.128629106513	410.746506986028	295	177	481	0.538342563054982	6.28686626746507	7.49337557149264	0.841516966067864	6.96702223370032	False	False	False
Leishmania infantum	5671	LEIIN	Eukaryota_Euglenozoa_Kinetoplastida_Trypanosomatidae_Leishmania_Leishmania_Leishmania_infantum_JPCM5_MCANES98LLM_877		Eukaryota	17.282940369041	8.99106433218846	624.982443033246	472	283.5	767	0.614503586503336	1.01506661685967	7.53745073400596	0.883451624953306	7.38220353488117	False	False	False
Trypanosoma brucei brucei (strain 927/4 GUTat10.1)	185431	TRYB2	Eukaryota_Euglenozoa_Kinetoplastida_Trypanosomatidae_Trypanosoma_brucei_TREU927		Eukaryota	16.8317199861717	8.82246957226897	498.331761238025	377	204	613	0.49341489604879	1.00044215180545	7.31140680544608	0.77656595431098	7.43818391188507	False	False	False
Giardia intestinalis (strain ATCC 50803 / WB clone C6)	184922	GIAIC	Eukaryota_Fornicata_Diplomonadida_Hexamitidae_Giardiinae_Giardia_lamblia_ATCC_50803_strain_WB_C6		Eukaryota	16.192059984225	8.67008593751938	534.878475798146	359	171	680.75	0.501499794468455	1.0006865774116	7.38193956662804	0.81531067627875	7.14316243716134	False	False	False
Emiliania huxleyi	280463	EMIHU	Eukaryota_Haptophyceae_Isochrysidales_Noelaerhabdaceae_Emiliania_huxleyi_CCMP_1516		Eukaryota	18.828369145378	10.3562814400507	355.235041648121	283	176	435	0.686227633968301	3.79156863991861	7.50359245443401	0.784478921599797	7.41890143185083	False	False	False
Naegleria gruberi	744533	NAEGR	Eukaryota_Heterolobosea_Schizopyrenida_Vahlkampfiidae_Naegleria_gruberi_strain_NEG_M_genomic_NAEGR		Eukaryota	17.0569769242038	9.65303703668968	494.560215813476	384	245	596	0.344902775446256	1.68989658937632	7.4150597515512	1.00057807180936	6.83707245479958	False	False	False
Monosiga brevicollis	81824	MONBE	Eukaryota_Opisthokonta_Choanoflagellida_Codonosigidae_Monosiga_brevicollis_MX1_MONBR		Eukaryota	17.4704408816845	9.12303804357339	599.858904408555	430	268	708	0.571247833631027	7.61534264513313	8.01018643410106	1.33522479266696	6.77350583099372	False	False	False
Salpingoeca rosetta (strain ATCC 50818 / BSB-021)	946362	SALR5	Eukaryota_Opisthokonta_Choanoflagellida_Salpingoecidae_Salpingoeca_rosetta		Eukaryota	17.8271079114222	9.36082720525012	664.468857536132	469	274	808	0.596525721568153	8.43891947694425	8.26175718009578	1.36725739848589	6.89779183685739	False	False	False
Fonticula alba	691883	FONAL	Eukaryota_Opisthokonta_Nucleariidae_and_Fonticula_group_Fonticula_alba		Eukaryota	17.2425622186844	8.68287710705717	681.001864090832	486	259	879	0.668530117941306	4.7095407558041	7.98271461241786	1.12370784612778	7.03548905887032	False	False	False
Schizosaccharomyces pombe (strain 972 / ATCC 24843)	284812	SCHPO	Eukaryota_Opisthokonta_Fungi_Dikarya_Ascomycota_Taphrinomycotina_Schizosaccharomycetes_Schizosaccharomycetales_Schizosaccharomycetaceae_Schizosaccharomyces_pombe_972h_		Eukaryota	16.3493033196995	8.53444354482276	465.054452526047	379	225	583.5	0.398707180541923	1.9931197169255	7.29929755799568	1.23117751130332	7.16520230758394	False	False	False
Saitoella complicata (strain BCRC 22490 / CBS 7301 / JCM 7358 / NBRC 10748 / NRRL Y-17804)	698492	SAICN	Eukaryota_Opisthokonta_Fungi_Dikarya_Ascomycota_Taphrinomycotina_Taphrinomycotina_incertae_sedis_Saitoella_complicata_NRRL_Y_17804		Eukaryota	16.4580787885761	8.87052254510387	513.957437842394	414	231.5	667	0.534622306885254	3.01320410169968	7.44441843026923	1.10507093692934	7.32572044137322	False	False	False
Neosartorya fischeri (strain ATCC 1020 / DSM 3700 / CBS 544.65 / FGSC A1164 / JCM 1740 / NRRL 181 / WB 181)	331117	NEOFI	Eukaryota_Opisthokonta_Fungi_Dikarya_Ascomycota_saccharomyceta_Pezizomycotina_leotiomyceta_Eurotiomycetes_Eurotiomycetidae_Eurotiales_Trichocomaceae_Neosartorya_fischeri_NRRL_181		Eukaryota	17.2482720438212	9.24975337433302	487.728129205922	407	262	595	0.543814686690848	2.97769659680831	7.38408881281699	1.09959623149394	6.89134268394871	False	False	False
Pyrenophora tritici-repentis (strain Pt-1C-BFP)	426418	PYRTR	Eukaryota_Opisthokonta_Fungi_Dikarya_Ascomycota_saccharomyceta_Pezizomycotina_leotiomyceta_dothideomyceta_Dothideomycetes_Pleosporomycetidae_Pleosporales_Pleosporineae_Pleosporaceae_Pyrenophora_tritici_repentis_Pt_1C_BFP		Eukaryota	17.4421510316358	9.4066470133368	448.604979866875	369	219	564	0.537197804311766	2.66743364286301	7.33860098380101	0.887090147095078	7.02482994172692	False	False	False
Botryotinia fuckeliana (strain B05.10)	332648	BOTFB	Eukaryota_Opisthokonta_Fungi_Dikarya_Ascomycota_saccharomyceta_Pezizomycotina_leotiomyceta_sordariomyceta_Leotiomycetes_Helotiales_Sclerotiniaceae_Botryotinia_fuckeliana_B05.10		Eukaryota	17.5387959556936	9.69885903521963	335.794159150868	249	103	459	0.462318542706212	2.64298423216148	7.11774320895553	0.643843180563225	7.09787356956319	False	False	False
Sclerotinia sclerotiorum (strain ATCC 18683 / 1980 / Ss-1)	665079	SCLS1	Eukaryota_Opisthokonta_Fungi_Dikarya_Ascomycota_saccharomyceta_Pezizomycotina_leotiomyceta_sordariomyceta_Leotiomycetes_Helotiales_Sclerotiniaceae_Sclerotinia_sclerotiorum_1980		Eukaryota	17.458923760087	9.57817283861079	362.786030735152	272	105	498	0.45501745545135	2.80312889381144	7.19944795388863	0.687941298629378	7.13733985353734	False	False	False
Beauveria bassiana	176275	BEABA	Eukaryota_Opisthokonta_Fungi_Dikarya_Ascomycota_saccharomyceta_Pezizomycotina_leotiomyceta_sordariomyceta_Sordariomycetes_Hypocreomycetidae_Hypocreales_Cordycipitaceae_mitosporic_Cordycipitaceae_Beauveria_bassiana_CH_draft_genome		Eukaryota	17.4005049352028	9.27753162151651	439.94848059841	365	209	560	0.575879043161942	2.25956054230949	7.27052765000332	0.96914446002805	6.97418818781899	False	False	False
Gibberella zeae	5518	GIBZA	Eukaryota_Opisthokonta_Fungi_Dikarya_Ascomycota_saccharomyceta_Pezizomycotina_leotiomyceta_sordariomyceta_Sordariomycetes_Hypocreomycetidae_Hypocreales_Nectriaceae_Gibberella_zeae_PH_1		Eukaryota	17.4079462349952	9.49702194409438	445.532132132132	366	222	554	0.516587872221201	2.79436936936937	7.30322191994347	0.916141141141141	6.82869495340296	False	False	False
Magnaporthe grisea	148305	MAGGR	Eukaryota_Opisthokonta_Fungi_Dikarya_Ascomycota_saccharomyceta_Pezizomycotina_leotiomyceta_sordariomyceta_Sordariomycetes_Sordariomycetidae_Magnaporthales_Magnaporthaceae_Magnaporthe_grisea_70_15		Eukaryota	17.5299393795005	9.44438429775868	440.451610350558	359	182	571	0.578862662014835	5.34826303711324	7.34942683060018	0.894436970800032	7.31825656383732	False	False	False
Thielavia heterothallica	78579	THIHE	Eukaryota_Opisthokonta_Fungi_Dikarya_Ascomycota_saccharomyceta_Pezizomycotina_leotiomyceta_sordariomyceta_Sordariomycetes_Sordariomycetidae_Sordariales_Chaetomiaceae_Thielavia_terrestris_NRRL_8126		Eukaryota	17.470885967593	9.11460009969535	474.682843622758	388	229	598.5	0.614520475988611	2.73522614724331	7.40112732543122	0.989325409926268	7.19630667880724	False	False	False
Neurospora crassa (strain ATCC 24698 / 74-OR23-1A / CBS 708.71 / DSM 1257 / FGSC 987)	367110	NEUCR	Eukaryota_Opisthokonta_Fungi_Dikarya_Ascomycota_saccharomyceta_Pezizomycotina_leotiomyceta_sordariomyceta_Sordariomycetes_Sordariomycetidae_Sordariales_Sordariaceae_Neurospora_crassa_OR74A		Eukaryota	17.186070915646	8.93181623730917	485.608270577355	404	223	623	0.56226420461035	2.73629277315365	7.43567525818029	0.89087065662571	7.08954141488052	False	False	False
Lodderomyces elongisporus (strain ATCC 11503 / CBS 2605 / JCM 1781 / NBRC 1676 / NRRL YB-4239)	379508	LODEL	Eukaryota_Opisthokonta_Fungi_Dikarya_Ascomycota_saccharomyceta_Saccharomycotina_Saccharomycetes_Saccharomycetales_Debaryomycetaceae_Lodderomyces_elongisporus_NRRL_YB_4239		Eukaryota	16.5541762196764	8.66077391989376	509.555613305613	422	261	651.25	0.40521859309357	1.00900900900901	7.3355048830154	1.09424809424809	6.86461528750318	False	False	False
Debaryomyces hansenii (strain ATCC 36239 / CBS 767 / JCM 1990 / NBRC 0083 / IGC 2968)	284592	DEBHA	Eukaryota_Opisthokonta_Fungi_Dikarya_Ascomycota_saccharomyceta_Saccharomycotina_Saccharomycetes_Saccharomycetales_Debaryomycetaceae_Debaryomyces_hansenii_CBS767		Eukaryota	16.3106580079663	8.74241458252541	479.316940763213	404	241	617	0.379252689541804	1.07440523710682	7.27908315986167	1.08159029219224	6.71532961522431	False	False	False
Yarrowia lipolytica (strain CLIB 122 / E 150)	284591	YARLI	Eukaryota_Opisthokonta_Fungi_Dikarya_Ascomycota_saccharomyceta_Saccharomycotina_Saccharomycetes_Saccharomycetales_Dipodascaceae_Yarrowia_lipolytica_CLIB122		Eukaryota	16.8337922222192	8.7677962556266	484.401307596513	402	250	603	0.538072755997519	1.16687422166874	7.31389740983045	1.10180572851806	6.70068618315985	False	False	False
Kluyveromyces lactis (strain ATCC 8585 / CBS 2359 / DSM 70799 / NBRC 1267 / NRRL Y-1140 / WM37)	284590	KLULA	Eukaryota_Opisthokonta_Fungi_Dikarya_Ascomycota_saccharomyceta_Saccharomycotina_Saccharomycetes_Saccharomycetales_Saccharomycetaceae_Kluyveromyces_lactis_NRRL_Y_1140		Eukaryota	16.183890226679	8.56216655705897	474.988145315488	395	233	609	0.404373709382672	1.02428298279159	7.26900686602588	1.134034416826	6.81765676815697	False	False	False
Candida glabrata (strain ATCC 2001 / CBS 138 / JCM 3761 / NBRC 0622 / NRRL Y-65)	284593	CANGA	Eukaryota_Opisthokonta_Fungi_Dikarya_Ascomycota_saccharomyceta_Saccharomycotina_Saccharomycetes_Saccharomycetales_mitosporic_Saccharomycetales_Candida_glabrata_strain_CBS138		Eukaryota	16.2321691481098	8.46632086104248	508.410353535354	423	258	646	0.416480310523157	1.02335858585859	7.33744356209154	1.17718855218855	6.87444616905367	False	False	False
Saccharomyces cerevisiae (strain ATCC 204508 / S288c)	559292	YEAST	Eukaryota_Opisthokonta_Fungi_Dikarya_Ascomycota_saccharomyceta_Saccharomycotina_Saccharomycetes_Saccharomycetales_Saccharomycetaceae_Saccharomyces_cerevisiae		Eukaryota	16.3102951762514	8.75652500292697	463.639641057935	372	196	606	0.400827724918196	1.05242443324937	7.25071863723251	1.05273929471033	7.31148545039391	False	False	False
Vanderwaltozyma polyspora (strain ATCC 22028 / DSM 70294)	436907	VANPO	Eukaryota_Opisthokonta_Fungi_Dikarya_Ascomycota_saccharomyceta_Saccharomycotina_Saccharomycetes_Saccharomycetales_Saccharomycetaceae_Vanderwaltozyma_polyspora_DSM_70294_Kpol		Eukaryota	16.4731048683446	8.58073121222023	504.868430930931	403	251	632.25	0.349833952323147	1.02946696696697	7.32943924850026	1.14508258258258	6.76316444680497	False	False	False
Zygosaccharomyces rouxii	4956	ZYGRO	Eukaryota_Opisthokonta_Fungi_Dikarya_Ascomycota_saccharomyceta_Saccharomycotina_Saccharomycetes_Saccharomycetales_Saccharomycetaceae_Zygosaccharomyces_rouxii_CBS_732		Eukaryota	16.092818252414	8.51458980554612	496.313414878685	408	253	622	0.402019347211557	1.03328654501704	7.31003210022251	1.18407860437137	6.86428056708887	False	False	False
Postia placenta (strain ATCC 44394 / Madison 698-R)	561896	POSPM	Eukaryota_Opisthokonta_Fungi_Dikarya_Basidiomycota_Agaricomycotina_Agaricomycetes_Agaricomycetes_incertae_sedis_Polyporales_Coriolaceae_Postia_placenta_Mad_698_R_POSPL		Eukaryota	18.1275709815384	9.08307502093031	436.753094832482	353	229	540	0.567160188229829	6.1747870528109	7.58493441970175	0.61862578080636	7.08064786221073	False	False	False
Phanerochaete chrysosporium	5306	PHACH	Eukaryota_Opisthokonta_Fungi_Dikarya_Basidiomycota_Agaricomycotina_Agaricomycetes_Agaricomycetes_incertae_sedis_Corticiales_Corticiaceae_Phanerochaete_chrysosporium_RP_78		Eukaryota	16.7118205385537	9.2037184956673	457.536339842964	374	248	558	0.593048172997764	5.88765854640628	7.42555571676717	1.00161063015905	7.01100157627715	False	False	False
Moniliophthora perniciosa (strain FA553 / isolate CP02)	554373	MONPE	Eukaryota_Opisthokonta_Fungi_Dikarya_Basidiomycota_Agaricomycotina_Agaricomycetes_Agaricomycetidae_Agaricales_Marasmiaceae_mitosporic_Marasmiaceae_Moniliophthora_perniciosa_FA553		Eukaryota	16.3506878627557	9.51480581246231	182.888413599823	156	107	230.5	0.497029920982652	3.40607714433218	6.55424202113685	0.555424441330482	6.82833506995417	False	False	False
Coprinopsis cinerea (strain Okayama-7 / 130 / ATCC MYA-4618 / FGSC 9003)	240176	COPC7	Eukaryota_Opisthokonta_Fungi_Dikarya_Basidiomycota_Agaricomycotina_Agaricomycetes_Agaricomycetidae_Agaricales_Psathyrellaceae_Coprinopsis_cinerea_strain_okayama7130		Eukaryota	17.4014807119576	9.49972100106355	461.711440551063	376	222	587	0.5382673233371	5.62593590895478	7.45049415681737	0.795522611560347	7.14829542580462	False	False	False
Schizophyllum commune	5334	SCHCO	Eukaryota_Opisthokonta_Fungi_Dikarya_Basidiomycota_Agaricomycotina_Agaricomycetes_Agaricomycetidae_Agaricales_Schizophyllaceae_Schizophyllum_commune_H4_8		Eukaryota	16.9434372996073	9.48128312042367	448.827791336181	370	229	554	0.600338102780244	5.68227577791336	7.44322486759798	0.830689444783405	7.08316793412679	False	False	False
Laccaria bicolor	29883	LACBI	Eukaryota_Opisthokonta_Fungi_Dikarya_Basidiomycota_Agaricomycotina_Agaricomycetes_Agaricomycetidae_Agaricales_Tricholomataceae_Laccaria_bicolor_S238N_H82_LACBI		Eukaryota	17.9397130686177	9.90608417838339	371.655196489128	292	155	489	0.502148512801024	5.47062637143427	7.34957533561762	0.603879912228207	7.44683754808908	False	False	False
Cryptococcus neoformans var. neoformans serotype D (strain JEC21 / ATCC MYA-565)	214684	CRYNJ	Eukaryota_Opisthokonta_Fungi_Dikarya_Ascomycota_saccharomyceta_Pezizomycotina_leotiomyceta_dothideomyceta_Dothideomycetes_Dothideomycetidae_Capnodiales_Mycosphaerellaceae_mitosporic_Mycosphaerellaceae_Cryptococcus_neoformans_var._neoformans_B_3501A		Eukaryota	16.761681562624	8.73969653784302	536.345981428114	454.5	288	679	0.512715730862538	6.26721101504963	7.58330903760808	1.12375920589177	7.0233610051815	False	False	False
Malassezia globosa (strain ATCC MYA-4612 / CBS 7966)	425265	MALGO	Eukaryota_Opisthokonta_Fungi_Dikarya_Basidiomycota_Ustilaginomycotina_Exobasidiomycetes_Malasseziales_Malasseziaceae_Malassezia_globosa_CBS		Eukaryota	16.000656368712	8.36310917603352	482.527298180121	395	240.25	628	0.526245997878566	1.48786747550163	7.30378811303202	1.22678488100793	6.98457789223048	False	False	False
Ustilago maydis (strain 521 / FGSC 9021)	237631	USTMA	Eukaryota_Opisthokonta_Fungi_Dikarya_Basidiomycota_Ustilaginomycotina_Ustilaginomycetes_Ustilaginales_Ustilaginaceae_Ustilago_maydis_521		Eukaryota	16.770508801879	8.78109473520262	613.048079877112	502	298	793	0.556874706885634	1.75176651305684	7.56869698976112	1.13855606758833	7.46302129531603	False	False	False
Batrachochytrium dendrobatidis	109871	BATDE	Eukaryota_Opisthokonta_Fungi_Chytridiomycota_Chytridiomycetes_Rhizophydiales_Rhizophydiales_incertae_sedis_Batrachochytrium_dendrobatidis_JEL423		Eukaryota	16.9998026813041	9.05975001334368	453.677051848407	349	213	563	0.425457066308405	4.28900255754476	7.48314967075446	0.977679609393164	7.11344926666033	False	False	False
Spizellomyces punctatus	109760	SPIPN	Eukaryota_Opisthokonta_Fungi_Chytridiomycota_Chytridiomycetes_Spizellomycetales_Spizellomycetaceae_Spizellomyces_punctatus_DAOM_BR117		Eukaryota	16.9636984326539	9.09773142759353	517.617683268047	404	253	633	0.498657958230259	5.81186345831002	7.5440757264285	1.17783995523223	7.22618150812458	False	False	False
Branchiostoma floridae	7739	BRAFL	Eukaryota_Opisthokonta_Metazoa_Eumetazoa_Bilateria_Coelomata_Deuterostomia_Chordata_Cephalochordata_Branchiostomidae_Branchiostoma_floridae_S238N_H82		Eukaryota	20.1159443108516	10.2563954099056	465.141758010118	327	191	554	0.531401973176826	7.13192102304666	9.15278671958942	1.85648538504778	6.94711386633429	True	True	False
Danio rerio	7955	DANRE	Eukaryota_Opisthokonta_Metazoa_Eumetazoa_Bilateria_Coelomata_Deuterostomia_Chordata_Craniata_Vertebrata_Gnathostomata_Teleostomi_Euteleostomi_Actinopterygii_Actinopteri_Neopterygii_Teleostei_Elopocephala_Clupeocephala_Otocephala_Ostariophysi_Otophysi_Cypriniphysi_Cypriniformes_Cyprinoidea_Cyprinidae_Danio_rerio		Eukaryota	21.0233515566261	10.1618437956061	526.698254556688	391	251	629	0.493241997009153	9.09796879827	10.0957328005218	2.10453351869014	7.16696596160361	True	True	True
Mus musculus	10090	MOUSE	Eukaryota_Opisthokonta_Metazoa_Eumetazoa_Bilateria_Coelomata_Deuterostomia_Chordata_Craniata_Vertebrata_Gnathostomata_Teleostomi_Euteleostomi_Sarcopterygii_Tetrapoda_Amniota_Mammalia_Mus_musculus		Eukaryota	21.7254267388812	10.0255281784452	507.181182510179	369	232	614	0.515582610061227	8.57142857142857	10.4632445463931	1.79983182864224	7.37783154619122	True	True	True
Rattus norvegicus	10116	RATNO	Eukaryota_Opisthokonta_Metazoa_Eumetazoa_Bilateria_Coelomata_Deuterostomia_Chordata_Craniata_Vertebrata_Gnathostomata_Teleostomi_Euteleostomi_Sarcopterygii_Tetrapoda_Amniota_Mammalia_Rattus_norvegicus		Eukaryota	21.7620112300885	9.97114620100994	517.689859813084	375	240	629	0.518403964595745	9.02953271028037	10.4282505925717	1.78495327102804	7.39083670728452	True	True	True
Homo sapiens	9606	HUMAN	Eukaryota_Opisthokonta_Metazoa_Eumetazoa_Bilateria_Coelomata_Deuterostomia_Chordata_Craniata_Vertebrata_Gnathostomata_Teleostomi_Euteleostomi_Sarcopterygii_Tetrapoda_Amniota_Mammalia_Homo_sapiens		Eukaryota	21.8402721567296	9.91140611778042	558.079120988144	417	251	675	0.529214916906313	9.66779106106454	10.8029842171673	1.97901681631033	7.34149001008125	True	True	True
Ailuropoda melanoleuca	9646	AILME	Eukaryota_Opisthokonta_Metazoa_Eumetazoa_Bilateria_Coelomata_Deuterostomia_Chordata_Craniata_Vertebrata_Gnathostomata_Teleostomi_Euteleostomi_Sarcopterygii_Tetrapoda_Amniota_Mammalia_Ailuropoda_melanoleuca		Eukaryota	21.285278527728	9.86635665419792	532.166727206684	391	243	642	0.533714851007064	9.82497016242022	10.4629423721212	1.82647501427015	7.34022338212566	True	True	True
Xenopus tropicalis	8364	XENTR	Eukaryota_Opisthokonta_Metazoa_Eumetazoa_Bilateria_Coelomata_Deuterostomia_Chordata_Craniata_Vertebrata_Gnathostomata_Teleostomi_Euteleostomi_Sarcopterygii_Tetrapoda_Amphibia_Batrachia_Anura_Pipoidea_Pipidae_Xenopodinae_Xenopus_Xenopus_Xenopus_tropicalis		Eukaryota	20.9296623424449	9.8142737519913	543.956650084732	410	275	660	0.466137812265945	10.4315858525119	9.93548008079487	1.96616191986006	7.28394964212196	True	True	True
Ciona intestinalis	7719	CIOIN	Eukaryota_Opisthokonta_Metazoa_Eumetazoa_Bilateria_Coelomata_Deuterostomia_Chordata_Tunicata_Ascidiacea_Enterogona_Phlebobranchia_Cionidae_Ciona_intestinalis		Eukaryota	18.5057854059825	9.70393845007555	325.954523257234	239	149	419	0.419388211983589	6.517152972775	8.1630098128015	1.06128677817116	7.49155599011736	True	True	False
Caenorhabditis elegans	6239	CAEEL	Eukaryota_Opisthokonta_Metazoa_Eumetazoa_Bilateria_Coelomata_Protostomia_Ecdysozoa_Nematoda_Chromadorea_Rhabditida_Rhabditoidea_Rhabditidae_Peloderinae_Caenorhabditis_elegans		Eukaryota	18.4232813195225	9.92113098770872	410.089457653763	330	197.75	485	0.427301984812608	6.10021615248575	7.93553198377523	0.877136962075064	7.33249597972961	False	True	False
Ixodes scapularis	6945	IXOSC	Eukaryota_Opisthokonta_Metazoa_Eumetazoa_Bilateria_Coelomata_Protostomia_Ecdysozoa_Panarthropoda_Arthropoda_Chelicerata_Arachnida_Acari_Parasitiformes_Ixodida_Ixodoidea_Ixodidae_Ixodinae_Ixodes_scapularis_Wikel		Eukaryota	20.4152549553491	9.92593374136596	284.226117140902	197	114	355	0.575112850898371	4.3388090349076	9.26913676760282	0.915126625598905	7.79984655703829	False	True	False
Daphnia pulex	6669	DAPPU	Eukaryota_Opisthokonta_Metazoa_Eumetazoa_Bilateria_Coelomata_Protostomia_Ecdysozoa_Panarthropoda_Arthropoda_Mandibulata_Pancrustacea_Crustacea_Branchiopoda_Phyllopoda_Diplostraca_Cladocera_Anomopoda_Daphniidae_Daphnia_pulex_Log50		Eukaryota	18.9700600719322	10.3118817001502	329.753655942568	240	137	405	0.468724876439831	4.76379287423558	7.67617461778605	0.765753788885935	7.22254666601271	False	True	False
Bombyx mori	7091	BOMMO	Eukaryota_Opisthokonta_Metazoa_Eumetazoa_Bilateria_Coelomata_Protostomia_Ecdysozoa_Panarthropoda_Arthropoda_Mandibulata_Pancrustacea_Hexapoda_Insecta_Dicondylia_Bombyx_mori_Dazao		Eukaryota	19.8481788843035	9.58720022307401	407.669822322837	289	157	502	0.478555461787848	5.4543458873568	8.70697493792151	1.12773547369143	7.35709182775633	False	True	False
Tribolium castaneum	7070	TRICA	Archaeplastida_Viridiplantae_Streptophyta_Streptophytina_Embryophyta_Tracheophyta_Euphyllophyta_Spermatophyta_Magnoliophyta_Liliopsida_commelinids_Poales_Poaceae_PACMAD_clade_Danthonioideae_Danthonieae_Tribolium_castaneum		Eukaryota	19.1657725984561	9.6022473154855	452.863765373699	332	172	544	0.460237555954891	4.39883768076767	8.59149721910895	1.23381538045682	7.70735256714762	False	True	False
Drosophila melanogaster	7227	DROME	Eukaryota_Opisthokonta_Metazoa_Eumetazoa_Bilateria_Coelomata_Protostomia_Ecdysozoa_Panarthropoda_Arthropoda_Mandibulata_Pancrustacea_Hexapoda_Insecta_Dicondylia_Drosophila_melanogaster		Eukaryota	18.7340607454458	9.5409382454048	514.088231067682	385	215	621	0.531534767094773	3.84545193274896	8.35021183791259	1.27856013795086	7.32696503730902	False	True	False
Anopheles gambiae	7165	ANOGA	Eukaryota_Opisthokonta_Metazoa_Eumetazoa_Bilateria_Coelomata_Protostomia_Ecdysozoa_Panarthropoda_Arthropoda_Mandibulata_Pancrustacea_Hexapoda_Insecta_Dicondylia_Anopheles_gambiae_str._PEST		Eukaryota	19.4234147478084	9.4744723039677	531.452046379483	395	226	635.5	0.556120285142259	4.01789142286724	8.59705194723998	1.40159717423021	7.22059154267375	False	True	False
Aedes aegypti	7159	AEDAE	Eukaryota_Opisthokonta_Metazoa_Eumetazoa_Bilateria_Coelomata_Protostomia_Ecdysozoa_Panarthropoda_Arthropoda_Mandibulata_Pancrustacea_Hexapoda_Insecta_Dicondylia_Aedes_aegypti_strain_Liverpool		Eukaryota	20.8606961640877	9.62331057957012	470.308939323761	364	217	570	0.500787251443264	3.92092900152187	9.6078579538534	1.33970753655793	7.21407758110388	False	True	False
Apis mellifera	7460	APIME	Eukaryota_Opisthokonta_Metazoa_Eumetazoa_Bilateria_Coelomata_Protostomia_Ecdysozoa_Panarthropoda_Arthropoda_Mandibulata_Pancrustacea_Hexapoda_Insecta_Dicondylia_Apis_mellifera		Eukaryota	17.0961090180821	9.63652272167307	421.017435026773	280	107	532	0.394532524262277	5.32362544077315	8.84525940572096	1.09017892124853	7.58613951975611	False	True	False
Acyrthosiphon pisum	7029	ACYPI	Eukaryota_Opisthokonta_Metazoa_Eumetazoa_Bilateria_Coelomata_Protostomia_Ecdysozoa_Panarthropoda_Arthropoda_Mandibulata_Pancrustacea_Hexapoda_Insecta_Dicondylia_Acyrthosiphon_pisum_genomic		Eukaryota	19.7185264028982	10.4337039540941	311.433060672041	204	113	401	0.40692900564558	4.22256223150709	8.44367898977469	0.654210557288295	7.76192257433931	False	True	False
Pediculus humanus subsp. corporis	121224	PEDHC	Eukaryota_Opisthokonta_Metazoa_Eumetazoa_Bilateria_Coelomata_Protostomia_Ecdysozoa_Panarthropoda_Arthropoda_Mandibulata_Pancrustacea_Hexapoda_Insecta_Dicondylia_Pediculus_humanus_corporis_strain_USDA		Eukaryota	18.4418255387661	9.28107838648153	515.26385912606	377	210	627	0.36031468660883	6.44433056927234	8.05415580884114	1.42485791484208	7.47214850034139	False	True	False
Helobdella robusta	6412	HELRO	Eukaryota_Opisthokonta_Metazoa_Eumetazoa_Bilateria_Coelomata_Protostomia_Lophotrochozoa_Annelida_Clitellata_Hirudinida_Hirudinea_Rhynchobdellida_Glossiphoniidae_Helobdella_robusta		Eukaryota	19.238629093138	10.05461939454	376.528220779779	272	159	468	0.421104912025609	6.14924988178653	8.27928235632855	0.978893521901732	7.55498888504985	False	True	False
Capitella sp. 1	73382	CAPI1	Eukaryota_Opisthokonta_Metazoa_Eumetazoa_Bilateria_Coelomata_Protostomia_Lophotrochozoa_Annelida_Polychaeta_Scolecida_Capitellida_Capitellidae_Capitella_sp._I_ESC_2004		Eukaryota	19.379063501276	10.3597091443081	360.225429313732	275	167	434.75	0.483868126610213	5.45884291236297	7.9514982824455	1.06355744249414	7.08791185443932	False	True	False
Lottia gigantea	225164	LOTGI	Eukaryota_Opisthokonta_Metazoa_Eumetazoa_Bilateria_Coelomata_Protostomia_Lophotrochozoa_Mollusca_Gastropoda_Patellogastropoda_Lottioidea_Lottiidae_Lottia_gigantea		Eukaryota	19.5285679737332	10.0653512674277	381.223568937654	282	170	458	0.372013430290976	6.08794760568172	8.57328800883045	1.101939270222	7.24848949758133	False	True	False
Nematostella vectensis	45351	NEMVE	Eukaryota_Opisthokonta_Metazoa_Eumetazoa_Cnidaria_Anthozoa_Hexacorallia_Actiniaria_Edwardsiidae_Nematostella_vectensis_CH2_x_CH6		Eukaryota	19.3414222364806	10.1672354746923	340.589721923491	255	149	411	0.470899538496638	5.43424489168843	8.45030694597581	1.15286526348133	7.65227862509151	False	False	False
Trichoplax adhaerens	10228	TRIAD	Eukaryota_Opisthokonta_Metazoa_Placozoa_Trichoplax_adhaerens_Grell_BS_1999		Eukaryota	18.4305911829208	9.34714141346833	454.500174428746	345.5	218	540	0.378552258539804	8.45473574045003	8.15847209982692	1.48970870399442	7.48469544594853	False	False	False
Amphimedon queenslandica	400682	AMPQE	Eukaryota_Opisthokonta_Metazoa_Porifera_Demospongiae_Ceractinomorpha_Haplosclerida_Niphatidae_Amphimedon_queenslandica		Eukaryota	18.7653591179379	10.2563954099056	400.961038504778	287	158	501	0.411504484415796	5.65865654862282	7.77129909990478	1.1853569421023	6.87388796937673	False	False	False
Capsaspora owczarzaki (strain ATCC 30864)	595528	CAPO3	Eukaryota_Opisthokonta_Opisthokonta_incertae_sedis_Ichthyosporea_Capsaspora_owczarzaki		Eukaryota	7.13169851046691	9.03145291191651	624.067447978952	480.5	293	794	0.580573283897795	4.68930877780435	7.80334788872762	1.46149246591724	6.77827730915587	False	False	False
Trichomonas vaginalis	412133	TRIVA	Eukaryota_Parabasalia_Trichomonadida_Trichomonadidae_Trichomonas_vaginalis_G3		Eukaryota	18.557676847528	10.9967689907694	305.8385750909	212	135	351	0.359223381373465	1.00097183358188	6.82390217590933	0.479901476181699	7.03154569895174	False	False	False
Bigelowiella natans (strain CCMP2755)	753081	BIGNC	Eukaryota_Rhizaria_Cercozoa_Chlorarachniophyceae_Bigelowiella_natans		Eukaryota	18.362884212441	9.97450503977141	444.314828614009	338	209	527	0.486886710776836	8.77417101341282	7.92073286758899	0.857814828614009	7.90109381371923	False	False	False
Cyanidioschyzon merolae	45157	CYAME	Eukaryota_Rhodophyta_Bangiophyceae_Cyanidiales_Cyanidiaceae_Cyanidioschyzon_merolae		Eukaryota	16.6271767138626	8.50633444808136	504.987666801456	413	261	631	0.557452602694479	1.00545895673271	7.3233806198568	1.17630408410837	7.86738815947771	False	False	False
Phaeodactylum tricornutum (strain CCAP 1055/1)	556484	PHATC	Eukaryota_stramenopiles_Bacillariophyta_Bacillariophyceae_Bacillariophycidae_Naviculales_Phaeodactylaceae_Phaeodactylum_tricornutum_CCAP_10551		Eukaryota	17.120547748665	9.37322423487766	503.598861415583	406	261	611	0.509560392695013	1.70558246240122	7.37937477424505	0.912906789022007	6.84709122855739	False	False	False
Thalassiosira pseudonana	296543	THAPS	Eukaryota_stramenopiles_Bacillariophyta_Coscinodiscophyceae_Thalassiosirophycidae_Thalassiosirales_Thalassiosiraceae_Thalassiosira_pseudonana_CCMP1335		Eukaryota	17.2884383805485	9.3581567466704	498.487621840766	391	248	612	0.47971863929724	2.51436211506944	7.42783165947024	0.920037953937721	6.36551251109944	False	False	False
Blastocystis hominis	12968	BLAHO	Eukaryota_stramenopiles_Blastocystis_hominis		Eukaryota	16.7171688273339	8.65921345143667	362.436404650356	287	168	448	0.491965665797053	4.05743536352594	7.12552205531344	1.08155474579212	6.93016491982127	False	False	False
Phytophthora ramorum	164328	PHYRM	Eukaryota_stramenopiles_Oomycetes_Peronosporales_Phytophthora_ramorum_Pr102_UCD_Pr4		Eukaryota	17.8622584934677	9.65534665470488	477.101121435437	371	236	582	0.585604740576593	2.58769625120154	7.40311486231253	1.08727971803909	6.7451128844457	False	False	False
Saprolegnia parasitica (strain CBS 223.65)	695850	SAPPC	Eukaryota_stramenopiles_Oomycetes_Saprolegniales_Saprolegniaceae_Saprolegnia_parasitica_CBS_223.65		Eukaryota	17.738787796271	9.89611040819708	434.804009469602	339	200	532	0.622337517311118	3.99204150506221	7.30030662294331	0.968266760691079	7.12888010176148	False	False	False
Ectocarpus siliculosus	2880	ECTSI	Eukaryota_stramenopiles_PX_clade_Phaeophyceae_Ectocarpales_Ectocarpaceae_Ectocarpus_siliculosus_Ec_32_CCAP_131004		Eukaryota	18.7308433475601	9.3933283733133	538.466688874084	393	228	656	0.616391861223603	8.12391738840773	8.78934342481157	0.993504330446369	7.02306891650378	False	False	False
Aureococcus anophagefferens	44056	AURAN	Eukaryota_stramenopiles_Pelagophyceae_Aureococcus_anophagefferens_CCMP1984		Eukaryota	17.8185069346404	9.32589871261045	531.914476614699	352	210	619	0.696069202659062	2.31162583518931	7.66820457213766	1.21104677060134	6.97576322768791	False	False	False
Chlamydomonas reinhardtii	3055	CHLRE	Archaeplastida_Viridiplantae_Chlorophyta_Chlorophyceae_Chlamydomonadales_Chlamydomonadaceae_Chlamydomonas_reinhardtii		Eukaryota	17.9915292194936	9.73506890091116	717.968224852071	494	263	897	0.683707134152641	8.68224852071006	8.57378507728815	0.906508875739645	7.3670201528425	False	False	False
Volvox carteri	3067	VOLCA	Archaeplastida_Viridiplantae_Chlorophyta_Chlorophyceae_Chlamydomonadales_Volvocaceae_Volvox_carteri_f._nagariensis_69_1b		Eukaryota	7.52456122628536	9.56864398890674	572.148927248585	383	213	680	0.610217076997524	8.05926340065693	8.55273170337736	0.86672723460759	7.48891060398813	False	False	False
Ostreococcus lucimarinus (strain CCE9901)	436017	OSTLU	Archaeplastida_Viridiplantae_Chlorophyta_Mamiellophyceae_Mamiellales_Ostreococcus_lucimarinus_CCE9901		Eukaryota	16.3942712521483	8.91058571829013	403.833333333333	321	203	490	0.600667093641104	1.2885290148448	7.13941886871627	1.06585695006748	6.92444662446757	False	False	False
Micromonas commoda (strain RCC299 / NOUM17 / CCMP2709)	296587	MICCC	Archaeplastida_Viridiplantae_Chlorophyta_Mamiellophyceae_Mamiellales_Micromonas_pusilla_NOUM17_RCC_299		Eukaryota	16.8635844437286	9.22088458585185	482.886898871957	369	235	568.75	0.647576216934465	1.53295072234316	7.33510405957878	1.0587769641797	6.96466423304935	False	False	False
Physcomitrella patens subsp. patens	3218	PHYPA	Archaeplastida_Viridiplantae_Streptophyta_Streptophytina_Embryophyta_Bryophyta_Bryophytina_Bryopsida_Funariidae_Funariales_Funariaceae_Physcomitrella_patens_subsp._patens_PHYPA		Eukaryota	19.9238230903719	10.3685100465003	352.752991426149	250	106	484	0.4968223753698	4.66565120442197	7.6206932633147	0.797430985207751	7.56587464617805	False	False	False
Oryza sativa subsp. indica	39946	ORYSI	Archaeplastida_Viridiplantae_Streptophyta_Streptophytina_Embryophyta_Tracheophyta_Euphyllophyta_Spermatophyta_Magnoliophyta_Liliopsida_commelinids_Poales_Poaceae_BEP_clade_Ehrhartoideae_Oryzeae_Oryza_sativa		Eukaryota	19.7675401117626	10.6056935775844	372.786567238133	305	168	487	0.578167870518536	4.20691705480131	7.80547664438468	0.984292934297889	7.3869991063103	False	False	False
Sorghum bicolor	4558	SORBI	Archaeplastida_Viridiplantae_Streptophyta_Streptophytina_Embryophyta_Tracheophyta_Euphyllophyta_Spermatophyta_Magnoliophyta_Liliopsida_commelinids_Poales_Poaceae_PACMAD_clade_Panicoideae_Andropogoneae_Sorghum_bicolor		Eukaryota	20.3448587090567	10.4375803832405	382.881704672021	324	166	507	0.56574938112538	4.47620024620435	7.90750454842662	0.97625886628759	7.62370554884151	False	False	False
Zea mays	4577	MAIZE	Archaeplastida_Viridiplantae_Streptophyta_Streptophytina_Embryophyta_Tracheophyta_Euphyllophyta_Spermatophyta_Magnoliophyta_Liliopsida_commelinids_Poales_Poaceae_PACMAD_clade_Panicoideae_Andropogoneae_Zea_mays_mays_cv._B73		Eukaryota	21.4748671089545	10.5834735028183	367.03685690402	303	172	479	0.561115056928041	4.62400891658434	8.07157820056039	0.970083846290245	7.46828307017888	False	False	False
Solanum tuberosum	4113	SOLTU	Archaeplastida_Viridiplantae_Streptophyta_Streptophytina_Embryophyta_Tracheophyta_Euphyllophyta_Spermatophyta_Magnoliophyta_eudicotyledons_core_eudicotyledons_asterids_lamiids_Solanales_Solanaceae_Solanoideae_Solaneae_Solanum_tuberosum_DM_1_3_516_R44		Eukaryota	20.4674769506203	10.5600226145993	307.894481614024	240	139	411	0.425653284849336	3.4846740314299	7.80967206145079	0.805144961360925	7.26842770933344	False	False	False
Glycine max	3847	SOYBN	Archaeplastida_Viridiplantae_Streptophyta_Streptophytina_Embryophyta_Tracheophyta_Euphyllophyta_Spermatophyta_Magnoliophyta_eudicotyledons_core_eudicotyledons_rosids_fabids_Fabales_Fabaceae_Papilionoideae_Phaseoleae_Glycine_max_cultivar_Williams_82		Eukaryota	20.6770263086379	10.9312659904401	383.77156198007	318	166	506	0.440400400407973	4.98690448503498	8.03410798037771	1.0620247956062	7.39712654338774	False	False	False
Populus trichocarpa	3694	POPTR	Archaeplastida_Viridiplantae_Streptophyta_Streptophytina_Embryophyta_Tracheophyta_Euphyllophyta_Spermatophyta_Magnoliophyta_eudicotyledons_core_eudicotyledons_rosids_fabids_Malpighiales_Salicaceae_Saliceae_Populus_trichocarpa		Eukaryota	19.8562993289873	10.6294648776868	377.518180718519	311	162	500	0.435986052682254	4.70743921616064	7.82814576519877	1.0695052618846	7.3607709570682	False	False	False
Arabidopsis thaliana	3702	ARATH	Archaeplastida_Viridiplantae_Streptophyta_Streptophytina_Embryophyta_Tracheophyta_Euphyllophyta_Spermatophyta_Magnoliophyta_eudicotyledons_core_eudicotyledons_rosids_malvids_Brassicales_Brassicaceae_Camelineae_Arabidopsis_thaliana		Eukaryota	18.6001454153995	10.2265488343895	397.587504977015	341	193	512	0.443560016993366	5.03033264560032	7.51175122175487	1.07145184059073	7.32592317107774	False	False	False
Vitis vinifera	29760	VITVI	Archaeplastida_Viridiplantae_Streptophyta_Streptophytina_Embryophyta_Tracheophyta_Euphyllophyta_Spermatophyta_Magnoliophyta_eudicotyledons_core_eudicotyledons_rosids_rosids_incertae_sedis_Vitales_Vitaceae_Vitis_vinifera		Eukaryota	19.7781463794849	10.1737818296367	364.247033235395	290	143	486	0.44538452201554	5.96726065555004	8.69302618337141	1.12130346853894	7.46677745294784	False	False	False
Selaginella moellendorffii	88036	SELML	Archaeplastida_Viridiplantae_Streptophyta_Streptophytina_Embryophyta_Tracheophyta_Lycopodiophyta_Isoetopsida_Selaginellales_Selaginellaceae_Selaginella_moellendorfii		Eukaryota	19.141818940166	10.3956806641541	404.658750534874	337	210	505	0.529640087539401	5.78843450088636	7.43277748870738	1.18118466898955	7.19927925409741	False	False	False
