# Supplementary material for: Protein length distribution is remarkably uniform across the tree of life
Source: Genome Biol. 2023 Jun 8;24:135. doi: 10.1186/s13059-023-02973-2 (PMC10251718; doi:10.1186/s13059-023-02973-2)
Supplement: Supplementary file 4 — Additional file 4: Table S4. Aggregated results of tests for different models of evolution for each evaluated genomic feature. Parameters of the models, maximum likelihood estimation and model ranking according to AICw are reported [file 13059_2023_2973_MOESM4_ESM.xlsx]

## Sheet: Sheet1
		Estimated parameters
		Brownian model				Ornstein-Uhlenbeck
Variable	Model	BM_Rate_Archaea	BM_Rate_Bacteria	BM_Rate_Eucaryota	BM_Rate_Deuterostomes (Only Last row)	OU_Theta_0	OU_Theta_1	OU_Theta_Archaea	OU_Theta_Bacteria	OU_Theta_Eucaryota	OU_Alpha	OU_Sigma	logLikelihood	AICc	Rank
Median protein length	BM1	3649.65	3649.65	3649.65									-2979.85	5963.72	9		Log-likelihood Ratio Test
Median protein length	BM2	1461	1461	14682.4									-2817.99	5644.05	2		Model 1	Model 2	LRT statistic	P-vallue
Median protein length	BM3	9036.68	1600.81	9036.68									-2875.04	5758.15	3		BM4	BM1	351.758	7.31749e-75	Significantly more supported
Median protein length	BM4	529.86	1600.81	14681.1									-2803.97	5620.09	1		BM4	BM2	28.0348	8.17189e-07	Significantly more supported
Median protein length	OU1					130.929	280.388				1.17673	4989.77	-2958.19	5924.45	6
Median protein length	OU2					262.996				345.862	1.81095	5834.44	-2950.85	5909.76	5
Median protein length	OU3					271.437		267.96			1.10783	4905.06	-2959.53	5927.12	8
Median protein length	OU4					265.501			273.723		1.10288	4896.35	-2959.44	5926.95	7
Median protein length	OU5							240.644	275.302	349.496	2.29017	6496.64	-2945.49	5901.08	4
Mean protein length	BM1	5505.96	5505.96	5505.96									-3103.83	6211.68	9		Log-likelihood Ratio Test
Mean protein length	BM2	1455.79	1455.79	25743.6									-2844.89	5697.84	2		Model 1	Model 2	LRT statistic	P-vallue
Mean protein length	BM3	15796	1595.16	15796									-2920.61	5849.3	3		BM4	BM1	546.254	6.61273e-117	Significantly more supported
Mean protein length	BM4	525.189	1595.17	25742.8									-2830.7	5673.54	1		BM4	BM2	28.3682	6.91703e-07	Significantly more supported
Mean protein length	OU1					199.901	348.431				0.735886	6814.07	-3093.33	6194.73	6
Mean protein length	OU2					312.84				456.659	1.34861	8048.74	-3087.18	6182.43	5
Mean protein length	OU3					331.14		329.106			0.69499	6743.48	-3094.59	6197.25	8
Mean protein length	OU4					320.313			338.737		0.683365	6715.64	-3094.48	6197.04	7
Mean protein length	OU5							277.902	328.45	456.477	1.58696	8525.39	-3083.89	6177.88	4
First quartile of protein length	BM1	2484.98	2484.98	2484.98									-2863.96	5731.95	9		Log-likelihood Ratio Test
First quartile of protein length	BM2	1533.58	1533.58	7305.39									-2795.66	5599.39	2		Model 1	Model 2	LRT statistic	P-vallue
First quartile of protein length	BM3	4487.66	1723.4	4487.66									-2833.06	5674.19	8		BM4	BM1	197.388	1.36877e-41	Significantly more supported
First quartile of protein length	BM4	289.352	1723.41	7303.75									-2765.27	5542.68	1		BM4	BM2	60.7855	6.31817e-14	Significantly more supported
First quartile of protein length	OU1					-33.2553	168.747				1.98814	3954.47	-2819.22	5646.51	5
First quartile of protein length	OU2					160.658				207.986	2.97421	4830	-2807.04	5622.14	4
First quartile of protein length	OU3					163.732		164.715			1.89972	3881.4	-2820.74	5649.55	6
First quartile of protein length	OU4					164.072			164.148		1.89799	3879.7	-2820.75	5649.57	7
First quartile of protein length	OU5							146.367	166.655	209.919	3.77763	5580.65	-2799.37	5608.85	3
Third quartile of protein length	BM1	7776.78	7776.78	7776.78									-3207.94	6419.9	9		Log-likelihood Ratio Test
Third quartile of protein length	BM2	1318.81	1318.81	40137.4									-2841.96	5691.99	2		Model 1	Model 2	LRT statistic	P-vallue
Third quartile of protein length	BM3	24542.7	1404.31	24542.7									-2929.34	5866.69	3		BM4	BM1	744.784	6.98668e-160	Significantly more supported
Third quartile of protein length	BM4	722.918	1404.31	40136.5									-2835.55	5683.23	1		BM4	BM2	12.8301	0.00163676	Significantly more supported
Third quartile of protein length	OU1					270.579	441.327				0.686571	9527.43	-3199.17	6406.4	6
Third quartile of protein length	OU2					400.211				558.977	1.1765	10952.2	-3195.45	6398.96	5
Third quartile of protein length	OU3					427.027		401.404			0.633211	9384.46	-3200.3	6408.67	8
Third quartile of protein length	OU4					396.384			437.685		0.626513	9356.6	-3200.07	6408.2	7
Third quartile of protein length	OU5							351.52	421.074	557.596	1.37114	11482.3	-3192.32	6394.73	4
Log genome size	BM1	6.11813	6.11813	6.11813									-1052.92	2109.87	9		Log-likelihood Ratio Test
Log genome size	BM2	2.46748	2.46748	24.6237									-892.963	1793.99	2		Model 1	Model 2	LRT statistic	P-vallue
Log genome size	BM3	15.0619	2.72053	15.0619									-950.622	1909.31	5		BM4	BM1	351.559	8.07888e-75	Significantly more supported
Log genome size	BM4	0.814242	2.72053	24.6214									-877.146	1766.43	1		BM4	BM2	31.6344	1.35105e-07
Log genome size	OU1					-4.58137	15.1835				2.67815	10.3957	-916.674	1841.41	8
Log genome size	OU2					14.8131				17.5887	6.48602	16.9216	-976.021	1960.11	4
Log genome size	OU3					14.7091		15.5716			2.74508	10.4541	-972.988	1954.04	6
Log genome size	OU4					15.5423			14.7202				-973.35	1954.77	7
Log genome size	OU5							14.4355	14.891	17.5969			-912.822	1835.74	3
Log number of protein	BM1	0.493569	0.493569	0.493569									-293.944	591.909	8		Log-likelihood Ratio Test
Log number of protein	BM2	0.44559	0.44559	0.697611									-285.278	578.622	7		Model 1	Model 2	LRT statistic	P-vallue
Log number of protein	BM3	0.480648	0.498388	0.480648									-293.865	595.797	9		BM4	BM1	68.3217	5.13076e-14	Significantly more supported
Log number of protein	BM4	0.100472	0.498388	0.697181									-259.784	531.708	1		BM4	BM2	50.9885	8.47222e-12	Significantly more supported
Log number of protein	OU1					8.98405	-3689323				2.63092e-07	0.467519	-277.602	563.27	5
Log number of protein	OU2					6.67035				9.65367	0.623505	0.570901	-274.495	557.058	3
Log number of protein	OU3					5.76195		8.57366			0.398099	0.537983	-279.275	566.616	6
Log number of protein	OU4					7.64793			1.5119		0.174559	0.491157	-275.204	558.475	4
Log number of protein	OU5							7.30101	6.46799	9.79036	0.61893	0.567867	-273.341	556.782	2
Mean number of domain	BM1	0.0669613	0.0669613	0.0669613									-612.612	308.316	9		Log-likelihood Ratio Test
Mean number of domain	BM2	0.0458443	0.0458443	0.174174									-704.984	356.525	2		Model 1	Model 2	LRT statistic	P-vallue
Mean number of domain	BM3	0.108957	0.0509523	0.108957									-647.166	327.616	8		BM4	BM1	138.968	4.69366e-29	Significantly more supported
Mean number of domain	BM4	0.0122075	0.0509524	0.174132									-743.459	377.8	1		BM4	BM2	42.5494	5.76112e-10	Significantly more supported
Mean number of domain	OU1					0.928454	1.10007				1.49911	0.0974356	-671.148	339.607	7
Mean number of domain	OU2					1.14367				0.855041	1.77764	0.101958	-690.46	349.263	6
Mean number of domain	OU3					1.20595		0.969534			2.12266	0.109893	-700.562	354.315	4
Mean number of domain	OU4					0.982328			1.20558		2.16761	0.111474	-698.923	353.495	5
Mean number of domain	OU5							1.02272	1.2056	0.88564	2.18003	0.110466	-704.287	357.194	3
Mean gene GC content	BM1	0.020744	0.020744	0.020744									661.631	-1319.24	6		Log-likelihood Ratio Test
Mean gene GC content	BM2	0.0209338	0.0209338	0.0197865									661.696	-1315.33	9		Model 1	Model 2	LRT statistic	P-vallue
Mean gene GC content	BM3	0.017216	0.02208	0.017216									663.491	-1318.98	7		OU4	OU1	0.431296	0.511354	Not signfiicantly more supported
Mean gene GC content	BM4	0.013438	0.0220782	0.0197778									664.944	-1317.75	8
Mean gene GC content	OU1					0.618466	0.277818				0.493663	0.023775	671.51	-1334.95	3
Mean gene GC content	OU2					0.336633				0.503402	0.580177	0.024462	670.979	-1333.89	4
Mean gene GC content	OU3					0.300855		0.488558			0.57787	0.024394	671.575	-1335.08	2
Mean gene GC content	OU4					0.456499			0.243006				672.175	-1336.28	1
Mean gene GC content	OU5							0.452801	0.302599	0.528334	0.580658	0.0244054	671.725	-1333.35	5
Mean isolectric point	BM1	0.450415	0.450415	0.450415									-266.359	536.739	8		Log-likelihood Ratio Test
Mean isolectric point	BM2	0.489608	0.489608	0.25033									-258.363	524.792	1		Model 1	Model 2	LRT statistic	P-vallue
Mean isolectric point	BM3	0.317854	0.500722	0.317854									-260.562	529.19	3		BM2	BM1	15.9931	0.000336629	Significantly more supported
Mean isolectric point	BM4	0.417164	0.500723	0.250265									-257.875	527.89	2
Mean isolectric point	OU1					6.40339	8.39688				0.228446	0.483456	-263.702	535.471	7
Mean isolectric point	OU2					7.70848				7.16872	0.292456	0.495487	-265.39	538.847	9
Mean isolectric point	OU3					8.16717		5.86049			0.370334	0.502168	-261.355	530.777	5
Mean isolectric point	OU4					6.48522			8.7748		0.317272	0.492174	-260.79	529.647	4
Mean isolectric point	OU5							5.18779	8.15973	6.59844	0.380933	0.502349	-260.374	530.848	6
Log mean gene length	BM1	0.151505	0.151505	0.151505									-22.9658	-120.259	10		Log-likelihood Ratio Test
Log mean gene length	BM2	0.0151607	0.0151607	0.84107									557.466	-1106.87	3		Model 1	Model 2	LRT statistic	P-vallue
Log mean gene length	BM3	0.507734	0.0161592	0.507734									450.819	-893.571	4		BMD	BM4	24.34	5.18067e-06	Significantly more supported
Log mean gene length	BM4	0.00833104	0.0161591	0.841093									563.589	-1115.04	2		BM4	BM1	1002.9	8.39687e-216	Significantly more supported
Log mean gene length	OU1					6.34567	7.03903				7.03903	0.184401	71.9646	-135.862	7		BM4	BM2	12.2467	0.00219114	Significantly more supported
Log mean gene length	OU2					6.83916				7.58775	1.08151	0.205553	71.104	-146.336	5
Log mean gene length	OU3					6.89149		7.06898			0.678959	0.184761	15.6862	-134.141	8
Log mean gene length	OU4					6.97517			6.92764		0.663449	0.183981	70.8551	-133.643	9
Log mean gene length	OU5							6.89309	6.70135	7.56632	1.12492	0.207737	77.9969	-145.893	6
Log mean gene length	BMD	0.00833097	0.0161592	0.601436	1.8723								575.76	-1135.28	1
	Legends										Best model according to AICc
		Model	Comment								Best model according to AiCc (shift in Deuterostomes)
	BM1	Brownian model	One set of parameters
	BM2	Brownian model	Different set of parameters for Bacteria+Archaea and Eukaryotes
	BM3	Brownian model	Different set of parameters for Eukarotes+Archaea and Bacteria
	BM4	Brownian model	Different set of parameters for Eukarotes,Archaea and Bacteria
	OU1	Ornstein-Uhlenbeck	One set of parameters
	OU2	Ornstein-Uhlenbeck	Different set of parameters for Eukaryotes
	OU3	Ornstein-Uhlenbeck	Different set of parameters for Archaea+Eukaryotes
	OU4	Ornstein-Uhlenbeck	Different set of parameters for Bacteria
	OU5	Ornstein-Uhlenbeck	Different set of parameters for Eukarotes,Archaea and Bacteria
	BMD	Brownian model	Different set of parameters for Eukarotes,Archaea , Bacteria and Deuterostomes
