# Supplementary material for: Protein length distribution is remarkably uniform across the tree of life
Source: Genome Biol. 2023 Jun 8;24:135. doi: 10.1186/s13059-023-02973-2 (PMC10251718; doi:10.1186/s13059-023-02973-2)
Supplement: Supplementary file 5 — Additional file 5: Table S5. BUSCO quality score for every species dataset and Mean KS of protein length distribution according to their taxonomic Domain. Proteomes labeled as outlier in this current species are also reported. [file 13059_2023_2973_MOESM5_ESM.csv]

Taxid	Name	Code	Taxa	BUSCO set	BUSCO Total	BUSCO Complete	BUSCO Duplicated	BUSCO Fragments	BUSCO Missing	Mean KS	Outlier	Complete (>90%)
57267	Plasmodium falciparum (isolate Dd2)	PLAF4	Eukaryota	plasmodium_odb10	58	52.3	0.1	5.7	42	0.145342586579767	False	False
5843	Plasmodium falciparum (isolate NF54)	PLAFO	Eukaryota	plasmodium_odb10	85.6	80	0.2	5.6	14.4	0.149311986909488	False	False
57270	Plasmodium falciparum (isolate Palo Alto / Uganda)	PLAFP	Eukaryota	plasmodium_odb10	90.2	85.8	0.1	4.4	9.8	0.147555353802175	False	False
5858	Plasmodium malariae	PLAMA	Eukaryota	plasmodium_odb10	84.2	77.9	0	6.3	15.8	0.131331208413927	False	False
73239	Plasmodium yoelii yoelii	PLAYO	Eukaryota	plasmodium_odb10	75.2	64.7	0.1	10.5	24.8	0.179470902620228	False	False
5865	Babesia bovis	BABBO	Eukaryota	aconoidasida_odb10	53.8	51.9	0.3	1.9	46.2	0.10441328133163	False	False
1133968	Babesia microti (strain RI)	BABMR	Eukaryota	aconoidasida_odb10	67.2	65.7	0.1	1.5	32.8	0.0981252716027722	False	False
5804	Eimeria maxima	EIMMA	Eukaryota	coccidia_odb10	88.5	79.5	0.6	9	11.5	0.168153917711898	False	False
110365	Gregarina niphandrodes	GRENI	Eukaryota	apicomplexa_odb10	89.1	83	1.8	6.1	10.9	0.100017352056727	False	False
5932	Ichthyophthirius multifiliis	ICHMU	Eukaryota	alveolata_odb10	87.8	82.5	5.3	5.3	12.2	0.117067169011267	False	False
857967	Ichthyophthirius multifiliis (strain G5)	ICHMG	Eukaryota	alveolata_odb10	87.8	82.5	5.3	5.3	12.2	0.117353216704249	False	False
370354	Entamoeba dispar (strain ATCC PRA-260 / SAW760)	ENTDS	Eukaryota	eukaryota_odb10	56.4	51.7	3.5	4.7	43.6	0.127899986068407	False	False
5759	Entamoeba histolytica	ENTHI	Eukaryota	eukaryota_odb10	57.7	52.6	5.1	5.1	42.3	0.116286189963783	False	False
1076696	Entamoeba nuttalli (strain P19)	ENTNP	Eukaryota	eukaryota_odb10	51.8	45.5	0.4	6.3	48.2	0.105909440857876	False	False
670386	Polysphondylium pallidum (strain ATCC 26659 / Pp 5 / PN500)	POLPP	Eukaryota	eukaryota_odb10	94.2	86.7	0.8	7.5	5.8	0.108082260165246	False	False
1054147	Cavenderia fasciculata (strain SH3)	CAVFA	Eukaryota	eukaryota_odb10	41.2	40.4	0.4	0.8	58.8	0.139339465764538	False	False
5786	Dictyostelium purpureum	DICPU	Eukaryota	eukaryota_odb10	92.5	89	1.2	3.5	7.5	0.095424739038368	False	False
55529	Guillardia theta	GUITH	Eukaryota	eukaryota_odb10	89.8	79.6	3.5	10.2	10.2	0.138408547012722	False	False
75058	Bodo saltans	BODSA	Eukaryota	euglenozoa_odb10	97.7	88.5	2.3	9.2	2.3	0.103814362736269	False	False
1068625	Trypanosoma congolense (strain IL3000)	TRYCI	Eukaryota	euglenozoa_odb10	49.2	35.4	0.8	13.8	50.8	0.177765316776331	False	False
185431	Trypanosoma brucei brucei (strain 927/4 GUTat10.1)	TRYB2	Eukaryota	euglenozoa_odb10	75.4	73.1	0	2.3	24.6	0.0975046448262218	False	False
598745	Giardia intestinalis (strain ATCC 50581 / GS clone H7)	GIAIB	Eukaryota	eukaryota_odb10	30.2	23.1	0.4	7.1	69.8	0.146137415255297	False	False
184922	Giardia intestinalis (strain ATCC 50803 / WB clone C6)	GIAIC	Eukaryota	eukaryota_odb10	29.8	23.9	0.8	5.9	70.2	0.125681169010389	False	False
658858	Giardia intestinalis (strain P15)	GIAIA	Eukaryota	eukaryota_odb10	30.2	23.9	0.4	6.3	69.8	0.153693339996993	False	False
280463	Emiliania huxleyi	EMIHU	Eukaryota	eukaryota_odb10	72.1	54.1	3.5	18	27.9	0.165894717658564	False	False
744533	Naegleria gruberi	NAEGR	Eukaryota	eukaryota_odb10	86.3	78.5	1.6	7.8	13.7	0.114040823641006	False	False
81824	Monosiga brevicollis	MONBE	Eukaryota	eukaryota_odb10	86.7	79.2	0	7.5	13.3	0.140015215288099	False	False
946362	Salpingoeca rosetta (strain ATCC 50818 / BSB-021)	SALR5	Eukaryota	eukaryota_odb10	89.8	83.1	0	6.7	10.2	0.171843827467764	False	False
691883	Fonticula alba	FONAL	Eukaryota	eukaryota_odb10	81.6	71	0	10.6	18.4	0.189006216843538	False	False
653667	Schizosaccharomyces cryophilus (strain OY26 / ATCC MYA-4695 / CBS 11777 / NBRC 106824 / NRRL Y48691)	SCHCR	Eukaryota	ascomycota_odb10	84.2	82.3	2.2	1.9	15.8	0.0956600624624702	False	False
402676	Schizosaccharomyces japonicus (strain yFS275 / FY16936)	SCHJY	Eukaryota	ascomycota_odb10	83.2	81.2	2.6	2	16.8	0.0990106158074125	False	False
483514	Schizosaccharomyces octosporus (strain yFS286)	SCHOY	Eukaryota	ascomycota_odb10	84.3	82.5	2.2	1.8	15.7	0.0978354146566351	False	False
284812	Schizosaccharomyces pombe (strain 972 / ATCC 24843)	SCHPO	Eukaryota	ascomycota_odb10	83.2	81.8	2.3	1.4	16.8	0.0972852735022275	False	False
698492	Saitoella complicata (strain BCRC 22490 / CBS 7301 / JCM 7358 / NBRC 10748 / NRRL Y-17804)	SAICN	Eukaryota	ascomycota_odb10	89.6	88	2.8	1.6	10.4	0.115384954727367	False	False
332952	Aspergillus flavus (strain ATCC 200026 / FGSC A1120 / NRRL 3357 / JCM 12722 / SRRC 167)	ASPFN	Eukaryota	eurotiales_odb10	93.5	88.6	0.3	4.9	6.5	0.106188297940981	False	False
41413	Aspergillus glaucus	ASPGL	Eukaryota	eurotiales_odb10	85.5	84.6	0.2	0.9	14.5	0.0997502273198103	False	False
510516	Aspergillus oryzae (strain ATCC 42149 / RIB 40)	ASPOR	Eukaryota	eurotiales_odb10	89.7	85.1	0.4	4.6	10.3	0.12174590438155	False	False
341663	Aspergillus terreus (strain NIH 2624 / FGSC A1156)	ASPTN	Eukaryota	eurotiales_odb10	94.3	89.9	0.4	4.4	5.7	0.135643311228433	False	False
663331	Arthroderma benhamiae (strain ATCC MYA-4681 / CBS 112371)	ARTBC	Eukaryota	onygenales_odb10	92.9	88	0	4.9	7.1	0.115715322336138	False	False
5499	Passalora fulva	PASFU	Eukaryota	dothideomycetes_odb10	17	16.9	0	0.1	83	0.101000927544252	False	False
5580	Aureobasidium pullulans	AURPU	Eukaryota	dothideomycetes_odb10	90.4	89.5	0	0.9	9.6	0.104200456491523	False	False
985895	Leptosphaeria maculans (strain JN3 / isolate v23.1.3 / race Av1-4-5-6-7-8)	LEPMJ	Eukaryota	pleosporales_odb10	93.4	89.9	0	3.5	6.6	0.138888331354888	False	False
13684	Phaeosphaeria nodorum	PHAND	Eukaryota	pleosporales_odb10	96	87.9	0.1	8.1	4	0.1278326861454	False	False
5503	Cochliobolus lunatus	COCLU	Eukaryota	pleosporales_odb10	65	64.4	0.1	0.6	35	0.101220634083732	False	False
665079	Sclerotinia sclerotiorum (strain ATCC 18683 / 1980 / Ss-1)	SCLS1	Eukaryota	helotiales_odb10	93	88.4	0	4.6	7	0.191800112180706	False	False
27337	Verticillium dahliae	VERDA	Eukaryota	glomerellales_odb10	83.1	81	0.3	2.1	16.9	0.115663797791904	False	False
498257	Verticillium dahliae (strain VdLs.17 / ATCC MYA-4575 / FGSC 10137)	VERDV	Eukaryota	glomerellales_odb10	83.1	81	0.3	2.1	16.9	0.114545774639675	False	False
51453	Hypocrea jecorina	HYPJE	Eukaryota	hypocreales_odb10	33.4	32.6	0	0.8	66.6	0.126223348243022	False	False
334819	Gibberella moniliformis (strain M3125 / FGSC 7600)	GIBM7	Eukaryota	hypocreales_odb10	95.3	90	0.2	5.3	4.7	0.110598990428346	False	False
426428	Fusarium oxysporum f. sp. lycopersici (strain 4287 / CBS 123668 / FGSC 9935 / NRRL 34936)	FUSO4	Eukaryota	hypocreales_odb10	94.5	89	0.7	5.5	5.5	0.113909138855241	False	False
140110	Nectria haematococca	NECHA	Eukaryota	hypocreales_odb10	30.6	30.3	0.5	0.3	69.4	0.154187440958732	False	False
5116	Cryphonectria parasitica	CRYPA	Eukaryota	sordariomycetes_odb10	42	40.8	0.1	1.2	58	0.102983499946076	False	False
644358	Magnaporthiopsis poae (strain ATCC 64411 / 73-15)	MAGP6	Eukaryota	sordariomycetes_odb10	83.2	76.1	0.2	7.1	16.8	0.104819175824326	False	False
78579	Thielavia heterothallica	THIHE	Eukaryota	sordariomycetes_odb10	6.5	6.3	0	0.2	93.5	0.102238284974099	False	False
367110	Neurospora crassa (strain ATCC 24698 / 74-OR23-1A / CBS 708.71 / DSM 1257 / FGSC 987)	NEUCR	Eukaryota	sordariomycetes_odb10	73.5	72.4	0.2	1.1	26.5	0.111200615938902	False	False
510952	Neurospora tetrasperma (strain FGSC 2509 / P0656)	NEUT9	Eukaryota	sordariomycetes_odb10	71.2	70.6	0.1	0.6	28.8	0.109559041574402	False	False
1287681	Eutypa lata (strain UCR-EL1)	EUTLA	Eukaryota	sordariomycetes_odb10	89.8	79.9	0.2	9.9	10.2	0.135165270836887	False	False
2315449	Candida tenuis	CANTE	Eukaryota	saccharomycetes_odb10	28.3	28.1	0.1	0.2	71.7	0.107045275782776	False	False
5007	Dekkera bruxellensis	DEKBR	Eukaryota	saccharomycetes_odb10	91.5	88.2	0.6	3.3	8.5	0.0969817860992598	False	False
764097	Saccharomyces cerevisiae (strain AWRI796)	YEASA	Eukaryota	saccharomycetes_odb10	65.2	57.1	0.8	8.1	34.8	0.155532108015215	False	False
764101	Saccharomyces cerevisiae (strain FostersO)	YEASO	Eukaryota	saccharomycetes_odb10	60.4	50.6	0.8	9.8	39.6	0.174138785657664	False	False
764099	Saccharomyces cerevisiae (strain VIN 13)	YEASV	Eukaryota	saccharomycetes_odb10	68.3	61.8	1	6.5	31.7	0.139893058828168	False	False
717982	Auricularia subglabra (strain TFB-10046 / SS5)	AURST	Eukaryota	agaricomycetes_odb10	63.2	62.4	1.1	0.8	36.8	0.121825256756434	False	False
104355	Gloeophyllum trabeum	GLOTR	Eukaryota	agaricomycetes_odb10	18.4	18	0.1	0.4	81.6	0.102718233130942	False	False
561896	Postia placenta (strain ATCC 44394 / Madison 698-R)	POSPM	Eukaryota	polyporales_odb10	34.4	30.5	5.2	3.9	65.6	0.119878947438242	False	False
5627	Grifola frondosa	GRIFR	Eukaryota	polyporales_odb10	94.1	83.8	0.5	10.3	5.9	0.150585148501881	False	False
5306	Phanerochaete chrysosporium	PHACH	Eukaryota	polyporales_odb10	39.8	36.8	0.4	3	60.2	0.11997844269126	False	False
82310	Phlebiopsis gigantea	PHLGI	Eukaryota	polyporales_odb10	41.7	39.5	0.2	2.2	58.3	0.106616048147629	False	False
13563	Heterobasidion annosum	HETAN	Eukaryota	agaricomycetes_odb10	35.3	33	0.1	2.3	64.7	0.120612288781759	False	False
1109443	Serendipita indica (strain DSM 11827)	SERID	Eukaryota	agaricomycetes_odb10	91.8	88.9	0.4	2.9	8.2	0.0942906501994268	False	False
192523	Agaricus bisporus	AGABI	Eukaryota	agaricales_odb10	27.1	26.1	0.1	1	72.9	0.098764751803694	False	False
5346	Coprinopsis cinerea	COPCI	Eukaryota	agaricales_odb10	74.8	73.9	0.5	0.9	25.2	0.138159630807846	False	False
5334	Schizophyllum commune	SCHCO	Eukaryota	agaricales_odb10	32.8	31.1	0.3	1.7	67.2	0.106018048450592	False	False
29883	Laccaria bicolor	LACBI	Eukaryota	agaricales_odb10	67.1	64.3	1.4	2.8	32.9	0.137369677317725	False	False
5217	Tremella mesenterica	TREME	Eukaryota	tremellomycetes_odb10	62.4	59.2	0.1	3.2	37.6	0.0989755340961585	False	False
5297	Puccinia graminis	PUCGR	Eukaryota	basidiomycota_odb10	89.5	85.2	5.5	4.3	10.5	0.173424766155379	False	False
418459	Puccinia graminis f. sp. tritici (strain CRL 75-36-700-3 / race SCCL)	PUCGT	Eukaryota	basidiomycota_odb10	89.5	85.2	5.5	4.3	10.5	0.173424766155379	False	False
425265	Malassezia globosa (strain ATCC MYA-4612 / CBS 7966)	MALGO	Eukaryota	basidiomycota_odb10	82.5	73.8	0.1	8.7	17.5	0.107839250124575	False	False
1299270	Wallemia ichthyophaga (strain EXF-994 / CBS 113033)	WALI9	Eukaryota	basidiomycota_odb10	88.1	86.1	0.3	2	11.9	0.100878809181772	False	False
148960	Wallemia sebi	WALSE	Eukaryota	basidiomycota_odb10	34	33.2	0.2	0.8	66	0.102435328071343	False	False
109871	Batrachochytrium dendrobatidis	BATDE	Eukaryota	fungi_odb10	50.8	49.2	0	1.6	49.2	0.0979843433337416	False	False
684364	Batrachochytrium dendrobatidis (strain JAM81 / FGSC 10211)	BATDJ	Eukaryota	fungi_odb10	91.9	89.7	1.6	2.2	8.1	0.0979843433337416	False	False
36080	Mucor circinelloides	MUCCI	Eukaryota	mucorales_odb10	80.2	74	0.1	6.2	19.8	0.128149147894146	False	False
64495	Rhizopus oryzae	RHIOR	Eukaryota	mucorales_odb10	93.8	80.2	4.3	13.6	6.2	0.176855881252406	False	False
4837	Phycomyces blakesleeanus	PHYBL	Eukaryota	mucorales_odb10	46.4	43.5	0.5	2.9	53.6	0.152369298325939	False	False
7740	Branchiostoma lanceolatum	BRALA	Eukaryota	metazoa_odb10	90.7	74.5	1.5	16.2	9.3	0.197366801444552	False	False
7757	Petromyzon marinus	PETMA	Eukaryota	vertebrata_odb10	52	39.1	1.6	12.9	48	0.138301151451059	False	False
7764	Eptatretus burgeri	EPTBU	Eukaryota	vertebrata_odb10	69.6	57	2.7	12.6	30.4	0.112787201473931	False	False
69293	Gasterosteus aculeatus	GASAC	Eukaryota	actinopterygii_odb10	92.7	88.5	1.4	4.2	7.3	0.106423130974422	False	False
31033	Takifugu rubripes	TAKRU	Eukaryota	actinopterygii_odb10	90.4	87.1	1.3	3.3	9.6	0.135189903900784	False	False
99883	Tetraodon nigroviridis	TETNG	Eukaryota	actinopterygii_odb10	88.6	83	1.9	5.6	11.4	0.101625310258097	False	False
8090	Oryzias latipes	ORYLA	Eukaryota	actinopterygii_odb10	88.1	83	1.2	5.1	11.9	0.0979379323420074	False	False
28743	Cyprinodon variegatus	CYPVA	Eukaryota	cyprinodontiformes_odb10	87.7	84.3	0.6	3.4	12.3	0.0983670004772497	False	False
8083	Xiphophorus maculatus	XIPMA	Eukaryota	cyprinodontiformes_odb10	88	83.8	0.2	4.2	12	0.124676995836769	False	False
32507	Neolamprologus brichardi	NEOBR	Eukaryota	actinopterygii_odb10	91.8	86.3	1.7	5.5	8.2	0.09573064099027	False	False
8049	Gadus morhua	GADMO	Eukaryota	actinopterygii_odb10	88.7	80	1.6	8.7	11.3	0.0998166452539921	False	False
7994	Astyanax mexicanus	ASTMX	Eukaryota	actinopterygii_odb10	91.5	87.1	1.8	4.4	8.5	0.102108388884559	False	False
7897	Latimeria chalumnae	LATCH	Eukaryota	vertebrata_odb10	93.5	88.8	1.6	4.7	6.5	0.115498265584075	False	False
9258	Ornithorhynchus anatinus	ORNAN	Eukaryota	mammalia_odb10	70.2	55.3	0.3	14.9	29.8	0.131068267581931	False	False
9813	Procavia capensis	PROCA	Eukaryota	eutheria_odb10	74.8	60.1	0.4	14.7	25.2	0.0993376084911897	False	False
9371	Echinops telfairi	ECHTE	Eukaryota	eutheria_odb10	66.8	49.8	0.7	17	33.2	0.10169498274428	False	False
9986	Oryctolagus cuniculus	RABIT	Eukaryota	glires_odb10	87.9	85.5	1.8	2.4	12.1	0.114068014675516	False	False
9978	Ochotona princeps	OCHPR	Eukaryota	glires_odb10	71.9	61.2	0.3	10.7	28.1	0.0977890743957838	False	False
10020	Dipodomys ordii	DIPOR	Eukaryota	glires_odb10	72.7	61.2	0.4	11.5	27.3	0.10028099385391	False	False
885580	Fukomys damarensis	FUKDA	Eukaryota	glires_odb10	89.8	86.4	0.6	3.4	10.2	0.106368917957361	False	False
10181	Heterocephalus glaber	HETGA	Eukaryota	glires_odb10	90.6	87.7	2.9	2.9	9.4	0.0986264298438798	False	False
37548	Cavia aperea	CAVAP	Eukaryota	glires_odb10	64.9	55.1	0.4	9.8	35.1	0.092597991503118	False	False
10160	Octodon degus	OCTDE	Eukaryota	glires_odb10	88.3	85.2	3.9	3.1	11.7	0.0941088481890328	False	False
51337	Jaculus jaculus	JACJA	Eukaryota	glires_odb10	87.5	84.2	1.9	3.3	12.5	0.0937771998347525	False	False
10029	Cricetulus griseus	CRIGR	Eukaryota	glires_odb10	92.5	89	0.8	3.5	7.5	0.0996770388039475	False	False
1026970	Nannospalax galili	NANGA	Eukaryota	glires_odb10	92.1	89	0.8	3.1	7.9	0.0970949076550995	False	False
43179	Ictidomys tridecemlineatus	ICTTR	Eukaryota	glires_odb10	89.7	84.9	0.8	4.8	10.3	0.117263274979221	False	False
9544	Macaca mulatta	MACMU	Eukaryota	primates_odb10	90.9	86.3	0.9	4.6	9.1	0.0934394634089585	False	False
9568	Mandrillus leucophaeus	MANLE	Eukaryota	primates_odb10	93.3	89.8	0.8	3.5	6.7	0.094968621382103	False	False
9601	Pongo abelii	PONAB	Eukaryota	primates_odb10	82.5	79	0.7	3.5	17.5	0.0940753515675989	False	False
61853	Nomascus leucogenys	NOMLE	Eukaryota	primates_odb10	92.8	89.6	0.5	3.2	7.2	0.109741125643679	False	False
1868482	Tarsius syrichta	TARSY	Eukaryota	primates_odb10	54.9	44.7	0.3	10.2	45.1	0.0959201010437854	False	False
30608	Microcebus murinus	MICMU	Eukaryota	primates_odb10	69.9	57.2	0.4	12.7	30.1	0.0950735647935707	False	False
379532	Propithecus coquereli	PROCO	Eukaryota	primates_odb10	90.1	86.5	1	3.6	9.9	0.103236502735274	False	False
37347	Tupaia belangeri	TUPBE	Eukaryota	euarchontoglires_odb10	61.8	44.8	0.4	17	38.2	0.104627887508068	False	False
9643	Ursus americanus	URSAM	Eukaryota	carnivora_odb10	82.4	77.7	0.5	4.7	17.6	0.105670610412915	False	False
29073	Ursus maritimus	URSMA	Eukaryota	carnivora_odb10	86.5	82.6	0.3	3.9	13.5	0.0983011989691913	False	False
9739	Tursiops truncatus	TURTR	Eukaryota	cetartiodactyla_odb10	88.8	83.7	0.3	5.1	11.2	0.117749734275756	False	False
30538	Vicugna pacos	VICPA	Eukaryota	cetartiodactyla_odb10	49.4	40.4	0.1	9	50.6	0.102348645294485	False	False
132908	Pteropus vampyrus	PTEVA	Eukaryota	laurasiatheria_odb10	89.7	83.9	0.2	5.8	10.3	0.111898485956004	False	False
59463	Myotis lucifugus	MYOLU	Eukaryota	laurasiatheria_odb10	91.4	88.6	2.8	2.8	8.6	0.0998741592453678	False	False
9365	Erinaceus europaeus	ERIEU	Eukaryota	laurasiatheria_odb10	62.6	46.6	0.3	16	37.4	0.101217558547301	False	False
42254	Sorex araneus	SORAR	Eukaryota	laurasiatheria_odb10	55.1	40.4	0.3	14.7	44.9	0.106819053111903	False	False
9361	Dasypus novemcinctus	DASNO	Eukaryota	eutheria_odb10	91.6	87.5	1.9	4.1	8.4	0.106319843843591	False	False
9358	Choloepus hoffmanni	CHOHO	Eukaryota	eutheria_odb10	51.7	34.9	0.5	16.8	48.3	0.109965467447046	False	False
9305	Sarcophilus harrisii	SARHA	Eukaryota	mammalia_odb10	85.7	80.8	1	4.9	14.3	0.107486572938609	False	False
13616	Monodelphis domestica	MONDO	Eukaryota	mammalia_odb10	69.8	67.9	1.3	1.9	30.2	0.126737174506351	False	False
9315	Macropus eugenii	MACEU	Eukaryota	mammalia_odb10	67.3	53	0.3	14.3	32.7	0.103464160930826	False	False
38626	Phascolarctos cinereus	PHACI	Eukaryota	mammalia_odb10	91.9	88.6	0.9	3.3	8.1	0.095326422870775	False	False
9103	Meleagris gallopavo	MELGA	Eukaryota	aves_odb10	92.2	88.6	0.3	3.6	7.8	0.103800810087303	False	False
40217	Junco hyemalis	JUNHY	Eukaryota	passeriformes_odb10	88.7	86.3	0.2	2.4	11.3	0.109864756578135	False	False
59729	Taeniopygia guttata	TAEGU	Eukaryota	passeriformes_odb10	90.3	84.4	1.2	5.9	9.7	0.105701217232434	False	False
106734	Chelonoidis abingdonii	CHEAB	Eukaryota	sauropsida_odb10	92.7	87.5	1	5.2	7.3	0.0961189813255579	False	False
13735	Pelodiscus sinensis	PELSI	Eukaryota	sauropsida_odb10	2.7	2.6	0	0.1	97.3	0.109934373435752	False	False
8508	Sphenodon punctatus	SPHPU	Eukaryota	sauropsida_odb10	87.7	82.4	1.4	5.3	12.3	0.0938870582001629	False	False
28377	Anolis carolinensis	ANOCA	Eukaryota	sauropsida_odb10	88.1	82.7	1.5	5.4	11.9	0.0986680932031421	False	False
8364	Xenopus tropicalis	XENTR	Eukaryota	tetrapoda_odb10	89.9	86.4	1.4	3.5	10.1	0.140604117846862	False	False
51511	Ciona savignyi	CIOSA	Eukaryota	metazoa_odb10	73.5	67.4	0.4	6.1	26.5	0.185731064290137	False	False
7668	Strongylocentrotus purpuratus	STRPU	Eukaryota	metazoa_odb10	95.5	86.6	5	8.9	4.5	0.0931622745145683	False	False
6183	Schistosoma mansoni	SCHMA	Eukaryota	metazoa_odb10	78.5	72.9	1.2	5.6	21.5	0.137233427407412	False	False
135651	Caenorhabditis brenneri	CAEBE	Eukaryota	nematoda_odb10	87.3	85.9	13	1.4	12.7	0.141631083257892	False	False
281687	Caenorhabditis japonica	CAEJA	Eukaryota	nematoda_odb10	89.2	84.2	0.5	5	10.8	0.134808426128748	False	False
103827	Thelazia callipaeda	THECL	Eukaryota	nematoda_odb10	92.8	89.4	0.4	3.4	7.2	0.125456939404597	False	False
34506	Strongyloides ratti	STRRB	Eukaryota	nematoda_odb10	71.5	70.6	2.8	0.9	28.5	0.0952751234866816	False	False
6305	Meloidogyne hapla	MELHA	Eukaryota	nematoda_odb10	55.8	53.2	1.3	2.6	44.2	0.191557832853066	False	False
52283	Sarcoptes scabiei	SARSC	Eukaryota	arachnida_odb10	92.6	89.4	1	3.2	7.4	0.149557894602016	False	False
32264	Tetranychus urticae	TETUR	Eukaryota	arachnida_odb10	90.9	89.5	5.5	1.4	9.1	0.174205091351034	False	False
72036	Lepeophtheirus salmonis	LEPSM	Eukaryota	arthropoda_odb10	89	85.1	2	3.9	11	0.112261155440547	False	False
48709	Orchesella cincta	ORCCI	Eukaryota	arthropoda_odb10	93.6	89.7	4.6	3.9	6.4	0.107282771076223	False	False
158441	Folsomia candida	FOLCA	Eukaryota	arthropoda_odb10	80.3	77.7	1.6	2.6	19.7	0.117139649427109	False	False
7091	Bombyx mori	BOMMO	Eukaryota	lepidoptera_odb10	91	84.8	1	6.2	9	0.136565204160069	False	False
77166	Dendroctonus ponderosae	DENPD	Eukaryota	endopterygota_odb10	92.7	87.5	2.1	5.2	7.3	0.112511100776387	False	False
7070	Tribolium castaneum	TRICA	Eukaryota	endopterygota_odb10	88.9	87.5	0.4	1.4	11.1	0.108026527893309	False	False
7240	Drosophila simulans	DROSI	Eukaryota	diptera_odb10	88	81.1	0.4	6.9	12	0.120234236297308	False	False
29030	Drosophila takahashii	DROTK	Eukaryota	diptera_odb10	91.2	90	0.5	1.2	8.8	0.101451021493311	False	False
7234	Drosophila persimilis	DROPE	Eukaryota	diptera_odb10	93.8	88.8	0.8	5	6.2	0.116056581555747	False	False
7375	Lucilia cuprina	LUCCU	Eukaryota	diptera_odb10	90.5	89.3	0.6	1.2	9.5	0.118213401532853	False	False
179676	Culicoides sonorensis	CULSO	Eukaryota	diptera_odb10	83.9	82.8	21.4	1.1	16.1	0.102122233356156	False	False
104421	Camponotus floridanus	CAMFO	Eukaryota	hymenoptera_odb10	94.7	89.8	0.5	4.9	5.3	0.14541276203266	False	False
610380	Harpegnathos saltator	HARSA	Eukaryota	hymenoptera_odb10	93.3	87.3	0.3	6	6.7	0.186772238745713	False	False
7425	Nasonia vitripennis	NASVI	Eukaryota	hymenoptera_odb10	87.8	84	0.8	3.8	12.2	0.0982370436112136	False	False
121845	Diaphorina citri	DIACI	Eukaryota	hemiptera_odb10	92.7	86.9	3.8	5.8	7.3	0.169341731241326	False	False
232323	Hypsibius dujardini	HYPDU	Eukaryota	metazoa_odb10	87.5	82.4	1.6	5.1	12.5	0.143989039813924	False	False
73382	Capitella sp. 1	CAPI1	Eukaryota	metazoa_odb10	20.8	19.1	0.5	1.7	79.2	0.168137951240289	False	False
29159	Crassostrea gigas	CRAGI	Eukaryota	mollusca_odb10	84.6	80.4	0.8	4.2	15.4	0.115716651824284	False	False
225164	Lottia gigantea	LOTGI	Eukaryota	mollusca_odb10	96	88.4	0.6	7.6	4	0.153600848437422	False	False
27923	Mnemiopsis leidyi	MNELE	Eukaryota	metazoa_odb10	78.4	73.5	0.6	4.9	21.6	0.0964093455563721	False	False
10228	Trichoplax adhaerens	TRIAD	Eukaryota	metazoa_odb10	93.9	89.3	0.5	4.6	6.1	0.108153748420257	False	False
400682	Amphimedon queenslandica	AMPQE	Eukaryota	metazoa_odb10	90.5	84.7	5	5.8	9.5	0.139786862508562	False	False
753081	Bigelowiella natans (strain CCMP2755)	BIGNC	Eukaryota	eukaryota_odb10	49	40.4	0.8	8.6	51	0.10655340578823	False	False
37360	Plasmodiophora brassicae	PLABS	Eukaryota	eukaryota_odb10	92.5	89	0.4	3.5	7.5	0.110382342322584	False	False
45157	Cyanidioschyzon merolae	CYAME	Eukaryota	eukaryota_odb10	78.9	71.4	1.2	7.5	21.1	0.128031495517599	False	False
280699	Cyanidioschyzon merolae (strain 10D)	CYAM1	Eukaryota	eukaryota_odb10	78.9	71.4	1.6	7.5	21.1	0.126230805247499	False	False
130081	Galdieria sulphuraria	GALSU	Eukaryota	eukaryota_odb10	85.9	77.3	1.2	8.6	14.1	0.105370924395113	False	False
2769	Chondrus crispus	CHOCR	Eukaryota	eukaryota_odb10	57.3	52.2	1.6	5.1	42.7	0.186680522446327	False	False
159749	Thalassiosira oceanica	THAOC	Eukaryota	stramenopiles_odb10	96	90	0	6	4	0.17446270956411	False	False
12968	Blastocystis hominis	BLAHO	Eukaryota	stramenopiles_odb10	100	85	6	15	0	0.154064806818015	False	False
2880	Ectocarpus siliculosus	ECTSI	Eukaryota	stramenopiles_odb10	85	82	2	3	15	0.10229362575795	False	False
44056	Aureococcus anophagefferens	AURAN	Eukaryota	stramenopiles_odb10	95	85	3	10	5	0.100521095579833	False	False
70448	Ostreococcus tauri	OSTTA	Eukaryota	chlorophyta_odb10	89.2	85.4	0.1	3.8	10.8	0.102978580093806	False	False
3197	Marchantia polymorpha	MARPO	Eukaryota	embryophyta_odb10	88.4	87	1.3	1.4	11.6	0.134968989254622	False	False
29655	Zostera marina	ZOSMR	Eukaryota	liliopsida_odb10	94.3	87.1	2.4	7.2	5.7	0.12643376030279	False	False
4533	Oryza brachyantha	ORYBR	Eukaryota	poales_odb10	94.7	90	1.9	4.7	5.3	0.163703009740147	False	False
4538	Oryza glaberrima	ORYGL	Eukaryota	poales_odb10	89.3	87.4	2.4	1.9	10.7	0.132769418897315	False	False
4528	Oryza longistaminata	ORYLO	Eukaryota	poales_odb10	82.2	71.2	2.8	11	17.8	0.143701791785477	False	False
39947	Oryza sativa subsp. japonica	ORYSJ	Eukaryota	poales_odb10	88.7	83.7	1.7	5	11.3	0.148454186363652	False	False
37682	Aegilops tauschii	AEGTA	Eukaryota	poales_odb10	81.4	71.9	3	9.5	18.6	0.109490754714274	False	False
4572	Triticum urartu	TRIUA	Eukaryota	poales_odb10	88	75.8	2.8	12.2	12	0.137663781468257	False	False
110835	Eragrostis tef	ERATE	Eukaryota	poales_odb10	55.9	53.9	16.3	2	44.1	0.113526654323655	False	False
214687	Musa acuminata subsp. malaccensis	MUSAM	Eukaryota	liliopsida_odb10	93.4	80.6	9.8	12.8	6.6	0.150084824615436	False	False
79200	Daucus carota subsp. sativus	DAUCS	Eukaryota	eudicots_odb10	89.3	84.3	3.9	5	10.7	0.110608798716893	False	False
49451	Nicotiana attenuata	NICAT	Eukaryota	solanales_odb10	66	65	2.2	1	34	0.130215771923115	False	False
3914	Phaseolus angularis	PHAAN	Eukaryota	fabales_odb10	90.7	87.7	1.5	3	9.3	0.133804156744095	False	False
3871	Lupinus angustifolius	LUPAN	Eukaryota	fabales_odb10	48.6	47.3	5.2	1.3	51.4	0.0969484442176135	False	False
3983	Manihot esculenta	MANES	Eukaryota	eudicots_odb10	93.8	85.6	10.7	8.2	6.2	0.114666422552762	False	False
50452	Arabis alpina	ARAAL	Eukaryota	brassicales_odb10	86.9	84.9	1.3	2	13.1	0.113743719439737	False	False
59689	Arabidopsis lyrata	ARALY	Eukaryota	brassicales_odb10	84.8	84.4	1.8	0.4	15.2	0.137069388504408	False	False
29760	Vitis vinifera	VITVI	Eukaryota	eudicots_odb10	91.7	87.2	1.8	4.5	8.3	0.143786757983876	False	False
88036	Selaginella moellendorffii	SELML	Eukaryota	embryophyta_odb10	83.4	77.7	60.5	5.7	16.6	0.118974270416801	False	False
2012493	Heimdallarchaeota archaeon (strain B3-JM-08)	HEIAB	Archaea	archaea_odb10	90.2	88.1	1	2.1	9.8	0.0710183862442472	False	False
374847	Korarchaeum cryptofilum (strain OPF8)	KORCO	Archaea	archaea_odb10	91.3	88.7	0	2.6	8.7	0.0702319622590907	False	False
2053491	Thorarchaeota archaeon (strain OWC)	THOAR	Archaea	archaea_odb10	83	82	2.1	1	17	0.058727113308123	False	False
583356	Ignisphaera aggregans (strain DSM 17230 / JCM 13409 / AQ1.S1)	IGNAA	Archaea	desulfurococcales_odb10	84.3	83.5	0.8	0.8	15.7	0.0564295578253506	False	False
1052801	Crenarchaeota archaeon SCGC AAA471-B05	CREAS	Archaea	archaea_odb10	87.1	86.1	1	1	12.9	0.0525837396878769	False	False
64091	Halobacterium salinarum (strain ATCC 700922 / JCM 11081 / NRC-1)	HALSA	Archaea	halobacteriales_odb10	89.5	86.4	0.2	3.1	10.5	0.0536825558424182	False	False
797302	Halovivax ruber (strain DSM 18193 / JCM 13892 / XH-70)	HALRX	Archaea	natrialbales_odb10	89.7	89.6	0.7	0.1	10.3	0.0527472496314545	False	False
228908	Nanoarchaeum equitans (strain Kin4-M)	NANEQ	Archaea	archaea_odb10	63.4	60.3	0	3.1	36.6	0.0751141286806267	False	False
1294122	Nanobsidianus stetteri	NANST	Archaea	archaea_odb10	60.8	57.7	0	3.1	39.2	0.0740974484464399	False	False
1579370	Archaeon GW2011_AR10	ARCG5	Archaea	archaea_odb10	84.5	81.4	0.5	3.1	15.5	0.0826198586123229	False	False
1579373	Archaeon GW2011_AR15	ARCG3	Archaea	archaea_odb10	80.4	77.8	0.5	2.6	19.6	0.0869432718582811	False	False
981222	Chloracidobacterium thermophilum (strain B)	CHLTF	Bacteria	acidobacteria_odb10	88.2	87.4	0.5	0.8	11.8	0.0981701463674575	False	False
525909	Acidimicrobium ferrooxidans (strain DSM 10331 / JCM 15462 / NBRC 103882 / ICP)	ACIFD	Bacteria	actinobacteria_phylum_odb10	73	69.6	0.8	3.4	27	0.0735579773424483	False	False
644284	Arcanobacterium haemolyticum (strain ATCC 9345 / DSM 20595 / NBRC 15585 / NCTC 8452 / 11018)	ARCHD	Bacteria	actinobacteria_class_odb10	90.4	89.7	0	0.7	9.6	0.0719430206732172	False	False
553190	Gardnerella vaginalis (strain 409-05)	GARV4	Bacteria	actinobacteria_class_odb10	86.2	85.9	0.3	0.3	13.8	0.100139272362448	False	False
525284	Gardnerella vaginalis (strain ATCC 14019 / 317)	GARV3	Bacteria	actinobacteria_class_odb10	89	86.6	0.3	2.4	11	0.0878193570998345	False	False
1009464	Gardnerella vaginalis (strain HMP9231)	GARVH	Bacteria	actinobacteria_class_odb10	86	85.3	0	0.7	14	0.113684315036114	False	False
561304	Mycobacterium leprae (strain Br4923)	MYCLB	Bacteria	corynebacteriales_odb10	89.7	88.6	0	1.1	10.3	0.0684603174707829	False	False
272631	Mycobacterium leprae (strain TN)	MYCLE	Bacteria	corynebacteriales_odb10	89.6	88.4	0	1.2	10.4	0.0685391146059816	False	False
218496	Tropheryma whipplei (strain TW08/27)	TROW8	Bacteria	micrococcales_odb10	69.8	68.7	0.2	1.1	30.2	0.0710719099273681	False	False
203267	Tropheryma whipplei (strain Twist)	TROWT	Bacteria	micrococcales_odb10	70.2	69.3	0.2	0.9	29.8	0.0662850302949939	False	False
266117	Rubrobacter xylanophilus (strain DSM 9941 / NBRC 16129)	RUBXD	Bacteria	actinobacteria_phylum_odb10	70.2	66.8	1.4	3.4	29.8	0.0791736776840078	False	False
469383	Conexibacter woesei (strain DSM 14684 / JCM 11494 / NBRC 100937 / ID131577)	CONWI	Bacteria	actinobacteria_phylum_odb10	75.8	70.5	1.1	5.3	24.2	0.0984600316132012	False	False
518766	Rhodothermus marinus (strain ATCC 43812 / DSM 4252 / R-10)	RHOM4	Bacteria	bacteroidetes_odb10	88	82.8	0.7	5.2	12	0.0949784729757809	False	False
309807	Salinibacter ruber (strain DSM 13855 / M31)	SALRD	Bacteria	bacteroidetes_odb10	84.5	79.8	1.2	4.7	15.5	0.095016048936091	False	False
761659	Salinibacter ruber (strain M8)	SALRM	Bacteria	bacteroidetes_odb10	84	78.8	1.2	5.2	16	0.0697548245936517	False	False
511995	Azobacteroides pseudotrichonymphae genomovar. CFP2	AZOPC	Bacteria	bacteroidales_odb10	76	75.6	0.2	0.4	24	0.0804272143343955	False	False
452471	Amoebophilus asiaticus (strain 5a2)	AMOA5	Bacteria	cytophagales_odb10	53.9	52.6	0.5	1.3	46.1	0.0961463979351459	False	False
331104	Blattabacterium sp. subsp. Blattella germanica (strain Bge)	BLASB	Bacteria	flavobacteriales_odb10	57.5	56.5	0	1	42.5	0.0923597673350971	False	False
600809	Blattabacterium sp. subsp. Periplaneta americana (strain BPLAN)	BLASP	Bacteria	flavobacteriales_odb10	57.6	56.1	0	1.5	42.4	0.092453886256594	False	False
706194	Sulcia muelleri (strain CARI)	SULMC	Bacteria	flavobacteriales_odb10	26.2	25.2	0	1	73.8	0.113431541563858	False	False
641892	Sulcia muelleri (strain DMIN)	SULMD	Bacteria	flavobacteriales_odb10	23.8	23.1	0	0.7	76.2	0.0957065067270263	False	False
444179	Sulcia muelleri (strain GWSS)	SULMW	Bacteria	flavobacteriales_odb10	23.8	22.8	0	1	76.2	0.0989244530005882	False	False
595499	Sulcia muelleri (strain SMDSEM)	SULMS	Bacteria	flavobacteriales_odb10	24.7	23.9	0	0.8	75.3	0.109432673665966	False	False
511051	Caldisericum exile (strain DSM 21853 / NBRC 104410 / AZM16c01)	CALEA	Bacteria	bacteria_odb10	83.1	75	0.8	8.1	16.9	0.0660545451641934	False	False
459349	Cloacimonas acidaminovorans (strain Evry)	CLOAI	Bacteria	bacteria_odb10	92.8	85.5	0	7.3	7.2	0.0783617925422737	False	False
517418	Chloroherpeton thalassium (strain ATCC 35110 / GB-78)	CHLT3	Bacteria	chlorobi_odb10	85.3	84.7	0.1	0.6	14.7	0.0779486093755714	False	False
309798	Coprothermobacter proteolyticus (strain ATCC 35245 / DSM 5265 / BT)	COPPD	Bacteria	bacteria_odb10	87.1	82.3	0.8	4.8	12.9	0.068006754071223	False	False
1453429	Atelocyanobacterium thalassa (isolate ALOHA)	ATETH	Bacteria	chroococcales_odb10	59.2	58.5	0	0.7	40.8	0.0736121894961471	False	False
546414	Deinococcus deserti (strain VCD115 / DSM 17065 / LMG 22923)	DEIDV	Bacteria	bacteria_odb10	94.4	87.9	0.8	6.5	5.6	0.0747264015729728	False	False
319795	Deinococcus geothermalis (strain DSM 11300)	DEIGD	Bacteria	bacteria_odb10	96	89.5	0	6.5	4	0.0752040432711131	False	False
745776	Deinococcus gobiensis (strain DSM 21396 / JCM 16679 / CGMCC 1.7299 / I-0)	DEIGI	Bacteria	bacteria_odb10	94.4	86.3	0	8.1	5.6	0.093878986349031	False	False
693977	Deinococcus proteolyticus (strain ATCC 35074 / DSM 20540 / JCM 6276 / NBRC 101906 / NCIMB 13154 / VKM Ac-1939 / CCM 2703 / MRP)	DEIPM	Bacteria	bacteria_odb10	92.7	89.5	0	3.2	7.3	0.0705635044457726	False	False
649638	Truepera radiovictrix (strain DSM 17093 / CIP 108686 / LMG 22925 / RQ-24)	TRURR	Bacteria	bacteria_odb10	92.7	88.7	0.8	4	7.3	0.0797209616858155	False	False
869210	Marinithermus hydrothermalis (strain DSM 14884 / JCM 11576 / T1)	MARHT	Bacteria	bacteria_odb10	92.7	87.9	0	4.8	7.3	0.0769860455525296	False	False
504728	Meiothermus ruber (strain ATCC 35948 / DSM 1279 / VKM B-1258 / 21)	MEIRD	Bacteria	bacteria_odb10	92.7	87.9	0	4.8	7.3	0.0689202707522445	False	False
670487	Oceanithermus profundus (strain DSM 14977 / NBRC 100410 / VKM B-2274 / 506)	OCEP5	Bacteria	bacteria_odb10	94.3	88.7	0	5.6	5.7	0.0717568093418134	False	False
262724	Thermus thermophilus (strain HB27 / ATCC BAA-163 / DSM 7039)	THET2	Bacteria	bacteria_odb10	91.1	86.3	0	4.8	8.9	0.0741894837779535	False	False
300852	Thermus thermophilus (strain HB8 / ATCC 27634 / DSM 579)	THET8	Bacteria	bacteria_odb10	91.9	87.9	0	4	8.1	0.0761052202192982	False	False
762633	Thermus thermophilus (strain SG0.5JP17-16)	THETG	Bacteria	bacteria_odb10	91.9	86.3	0	5.6	8.1	0.0719846318289342	False	False
445932	Elusimicrobium minutum (strain Pei191)	ELUMP	Bacteria	bacteria_odb10	92.8	85.5	0.8	7.3	7.2	0.0738424488703708	False	False
471821	Uncultured termite group 1 bacterium phylotype Rs-D17	UNCTG	Bacteria	bacteria_odb10	91.9	87.1	0	4.8	8.1	0	False	False
59374	Fibrobacter succinogenes (strain ATCC 19169 / S85)	FIBSS	Bacteria	bacteria_odb10	92.7	87.9	1.6	4.8	7.3	0.115716526428087	False	False
1048834	Alicyclobacillus acidocaldarius (strain Tc-4-1)	ALIAT	Bacteria	bacillales_odb10	91.5	87.5	0.4	4	8.5	0.0838008458008153	False	False
562970	Kyrpidia tusciae (strain DSM 2912 / NBRC 15312 / T2)	KYRT2	Bacteria	bacillales_odb10	90	88.7	0.9	1.3	10	0.0647710442278305	False	False
458233	Macrococcus caseolyticus (strain JCSC5402)	MACCJ	Bacteria	bacillales_odb10	90.9	90	0	0.9	9.1	0.103107345268697	False	False
936154	Streptococcus parauberis (strain KCTC 11537)	STRPW	Bacteria	lactobacillales_odb10	94.8	89.8	0.2	5	5.2	0.0860532909979185	False	False
679936	Sulfobacillus acidophilus (strain ATCC 700253 / DSM 10332 / NAL)	SULAD	Bacteria	clostridiales_odb10	85.7	83.8	0.8	1.9	14.3	0.0662497702643122	False	False
1051632	Sulfobacillus acidophilus (strain TPY)	SULAT	Bacteria	clostridiales_odb10	84.4	81.4	0	3	15.6	0.0894091380656319	False	False
644966	Thermaerobacter marianensis (strain ATCC 700841 / DSM 12885 / JCM 10246 / 7p75a)	THEM7	Bacteria	clostridiales_odb10	89.4	85.6	0	3.8	10.6	0.106082232244579	False	False
477974	Desulforudis audaxviator (strain MP104C)	DESAP	Bacteria	clostridiales_odb10	90.5	89.4	0.4	1.1	9.5	0.0664188620283566	False	False
213810	Ruminococcus champanellensis (strain DSM 18848 / JCM 17042 / KCTC 15320 / 18P13)	RUMC1	Bacteria	clostridiales_odb10	87.8	86.7	0	1.1	12.2	0.0709533831628462	False	False
650150	Erysipelothrix rhusiopathiae (strain Fujisawa)	ERYRF	Bacteria	firmicutes_odb10	88.6	87.7	0.5	0.9	11.4	0.0663631929265462	False	False
519441	Streptobacillus moniliformis (strain ATCC 14647 / DSM 12112 / NCTC 10651 / 9901)	STRM9	Bacteria	fusobacteriales_odb10	83.9	83.7	0.4	0.2	16.1	0.0652397195715715	False	False
945713	Ignavibacterium album (strain DSM 19864 / JCM 16511 / NBRC 101810 / Mat9-16)	IGNAJ	Bacteria	bacteroidetes-chlorobi_group_odb10	91.3	88.6	0.8	2.7	8.7	0.0810185140009989	False	False
1191523	Melioribacter roseus (strain JCM 17771 / P3M-2)	MELRP	Bacteria	bacteroidetes-chlorobi_group_odb10	91.2	88.3	0.5	2.9	8.8	0.0921884359245821	False	False
1162668	Leptospirillum ferrooxidans (strain C2-3)	LEPFC	Bacteria	bacteria_odb10	96	83.9	0	12.1	4	0.066813205175705	False	False
1048260	Leptospirillum ferriphilum (strain ML-04)	LEPFM	Bacteria	bacteria_odb10	79.8	66.9	0	12.9	20.2	0.0876960022175943	False	False
1142394	Phycisphaera mikurensis (strain NBRC 102666 / KCTC 22515 / FYK2301M01)	PHYMF	Bacteria	planctomycetes_odb10	82.3	80.9	0.9	1.4	17.7	0.0969627544705188	False	False
156889	Magnetococcus marinus (strain ATCC BAA-1437 / JCM 17883 / MC-1)	MAGMM	Bacteria	alphaproteobacteria_odb10	85.2	80.6	0.5	4.6	14.8	0.0747749932619212	False	False
1002672	Pelagibacter sp. (strain IMCC9063)	PELSM	Bacteria	alphaproteobacteria_odb10	85.7	78.5	0	7.2	14.3	0.0890378705555972	False	False
335992	Pelagibacter ubique (strain HTCC1062)	PELUB	Bacteria	alphaproteobacteria_odb10	82.4	79.2	0	3.2	17.6	0.0731059594371974	False	False
537021	Liberibacter asiaticus (strain psy62)	LIBAP	Bacteria	rhizobiales_odb10	77.1	76.2	0	0.9	22.9	0.1006705615641	False	False
759362	Ketogulonicigenium vulgare (strain WSH-001)	KETVW	Bacteria	rhodobacterales_odb10	86.6	86	0.6	0.6	13.4	0.0735833503788215	False	False
880591	Ketogulonicigenium vulgare (strain Y25)	KETVY	Bacteria	rhodobacterales_odb10	88.6	86	0.2	2.6	11.4	0.0719180130961285	False	False
555217	Zymomonas mobilis subsp. mobilis (strain ATCC 10988 / DSM 424 / LMG 404 / NCIMB 8938 / NRRL B-806 / ZM1)	ZYMMA	Bacteria	sphingomonadales_odb10	80.5	80	0.4	0.5	19.5	0.0687355925597581	False	False
264203	Zymomonas mobilis subsp. mobilis (strain ATCC 31821 / ZM4 / CP4)	ZYMMO	Bacteria	sphingomonadales_odb10	80.8	80.5	0.4	0.3	19.2	0.0741824020872139	False	False
622759	Zymomonas mobilis subsp. mobilis (strain NCIMB 11163 / B70)	ZYMMN	Bacteria	sphingomonadales_odb10	80.9	80.5	0.4	0.4	19.1	0.0686403221436401	False	False
579138	Zymomonas mobilis subsp. pomaceae (strain ATCC 29192 / JCM 10191 / NBRC 13757 / NCIMB 11200 / NRRL B-4491)	ZYMMT	Bacteria	sphingomonadales_odb10	80.5	80.1	0.4	0.4	19.5	0.0677628044708635	False	False
856793	Micavibrio aeruginosavorus (strain ARL-13)	MICAA	Bacteria	alphaproteobacteria_odb10	90.9	90	0.2	0.9	9.1	0.0710729592682164	False	False
937774	Taylorella equigenitalis (strain MCE9)	TAYEM	Bacteria	burkholderiales_odb10	88	86.4	0.1	1.6	12	0.0639105070982754	False	False
305	Ralstonia solanacearum	RALSL	Bacteria	burkholderiales_odb10	1.8	1.5	0	0.3	98.2	0.0851985698070506	False	False
871271	Zinderia insecticola (strain CARI)	ZINIC	Bacteria	burkholderiales_odb10	7.4	7.3	0	0.1	92.6	0.100384421467466	False	False
638300	Cardiobacterium hominis (strain ATCC 15826 / DSM 8339 / NCTC 10426 / 6573)	CARH6	Bacteria	gammaproteobacteria_odb10	90.7	86.1	0	4.6	9.3	0.0846310950971952	False	False
246195	Dichelobacter nodosus (strain VCS1703A)	DICNV	Bacteria	gammaproteobacteria_odb10	90.4	89.3	0	1.1	9.6	0.0658485702559732	False	False
903503	Moranella endobia (strain PCIT)	MOREP	Bacteria	enterobacterales_odb10	66.8	66.1	0.2	0.7	33.2	0.0827384421014784	False	False
203907	Blochmannia floridanus	BLOFL	Bacteria	enterobacterales_odb10	86.4	85	0.2	1.4	13.6	0.0800244941136505	False	False
291272	Blochmannia pennsylvanicus (strain BPEN)	BLOPB	Bacteria	enterobacterales_odb10	89.6	88.2	0	1.4	10.4	0.0758248019847982	False	False
859654	Blochmannia vafer (strain BVAF)	BLOVB	Bacteria	enterobacterales_odb10	87.1	86.4	0	0.7	12.9	0.077540402115009	False	False
107806	Buchnera aphidicola subsp. Acyrthosiphon pisum (strain APS)	BUCAI	Bacteria	enterobacterales_odb10	87.5	86.6	0.2	0.9	12.5	0.0726128066207462	False	False
563178	Buchnera aphidicola subsp. Acyrthosiphon pisum (strain 5A)	BUCA5	Bacteria	enterobacterales_odb10	85.4	84.3	0.2	1.1	14.6	0.0720209781839501	False	False
713601	Buchnera aphidicola subsp. Acyrthosiphon pisum (strain JF99)	BUCAF	Bacteria	enterobacterales_odb10	85.2	83.2	0.2	2	14.8	0.0710263068547391	False	False
713603	Buchnera aphidicola subsp. Acyrthosiphon pisum (strain LL01)	BUCA0	Bacteria	enterobacterales_odb10	82.7	79.7	0.2	3	17.3	0.0748092491307527	False	False
561501	Buchnera aphidicola subsp. Acyrthosiphon pisum (strain Tuc7)	BUCAT	Bacteria	enterobacterales_odb10	85.2	84.1	0.2	1.1	14.8	0.070921633211473	False	False
224915	Buchnera aphidicola subsp. Baizongia pistaciae (strain Bp)	BUCBP	Bacteria	enterobacterales_odb10	82.5	81.8	0.2	0.7	17.5	0.0728718577784801	False	False
372461	Buchnera aphidicola subsp. Cinara cedri (strain Cc)	BUCCC	Bacteria	enterobacterales_odb10	63.4	61.8	0	1.6	36.6	0.0781089474603419	False	False
198804	Buchnera aphidicola subsp. Schizaphis graminum (strain Sg)	BUCAP	Bacteria	enterobacterales_odb10	85.4	84.3	0.2	1.1	14.6	0.0699749866534588	False	False
118110	Buchnera aphidicola subsp. Schlechtendalia chinensis	BUCSC	Bacteria	enterobacterales_odb10	80.4	79.5	0.2	0.9	19.6	0.0666450490864348	False	False
36870	Wigglesworthia glossinidia brevipalpis	WIGBR	Bacteria	enterobacterales_odb10	79.3	77.9	0.2	1.4	20.7	0.0808982094620804	False	False
637382	Yersinia pestis (strain D106004)	YERPD	Bacteria	enterobacterales_odb10	92.5	88.4	0.2	4.1	7.5	0.117809489683348	False	False
637385	Yersinia pestis (strain D182038)	YERP1	Bacteria	enterobacterales_odb10	91.3	86.8	0.2	4.5	8.7	0.116325321436401	False	False
434923	Coxiella burnetii (strain CbuG_Q212)	COXB2	Bacteria	legionellales_odb10	86.9	85.6	0.4	1.3	13.1	0.116522166098175	False	False
434924	Coxiella burnetii (strain CbuK_Q154)	COXB1	Bacteria	legionellales_odb10	87.4	86.2	0.3	1.2	12.6	0.113264845227175	False	False
434922	Coxiella burnetii (strain Dugway 5J108-111)	COXBN	Bacteria	legionellales_odb10	87.8	86.8	0.3	1	12.2	0.0981950047574348	False	False
227377	Coxiella burnetii (strain RSA 493 / Nine Mile phase I)	COXBU	Bacteria	legionellales_odb10	87.4	86.4	0.3	1	12.6	0.106957309782571	False	False
233412	Haemophilus ducreyi (strain 35000HP / ATCC 700724)	HAEDU	Bacteria	pasteurellales_odb10	88.5	88.4	0.1	0.1	11.5	0.112054178710208	False	False
374931	Haemophilus influenzae (strain PittGG)	HAEIG	Bacteria	pasteurellales_odb10	86.7	85.6	0.2	1.1	13.3	0.0928193920686068	False	False
400667	Acinetobacter baumannii (strain ATCC 17978 / CIP 53.77 / LMG 1025 / NCDC KC755 / 5377)	ACIBT	Bacteria	gammaproteobacteria_odb10	93.6	72	0	21.6	6.4	0.117580615344699	False	False
478	Moraxella nonliquefaciens	MORNO	Bacteria	gammaproteobacteria_odb10	89.3	88.7	0.1	0.6	10.7	0.071623197883203	False	False
405440	Xylella fastidiosa (strain M12)	XYLFM	Bacteria	xanthomonadales_odb10	83.8	83.6	0.1	0.2	16.2	0.0858015961884936	False	False
405441	Xylella fastidiosa (strain M23)	XYLF2	Bacteria	xanthomonadales_odb10	84.2	84	0.1	0.2	15.8	0.0872183928507343	False	False
183190	Xylella fastidiosa (strain Temecula1 / ATCC 700964)	XYLFT	Bacteria	xanthomonadales_odb10	84	83.9	0.1	0.1	16	0.0734318763794254	False	False
374463	Baumannia cicadellinicola subsp. Homalodisca coagulata	BAUCH	Bacteria	gammaproteobacteria_odb10	75.1	74.3	0	0.8	24.9	0.0721442694565851	False	False
412965	Vesicomyosocius okutanii subsp. Calyptogena okutanii (strain HA)	VESOH	Bacteria	gammaproteobacteria_odb10	83.6	82.5	0.3	1.1	16.4	0.0737552672261188	False	False
413404	Ruthia magnifica subsp. Calyptogena magnifica	RUTMC	Bacteria	gammaproteobacteria_odb10	85.3	84.2	0	1.1	14.7	0.0698495191542793	False	False
862908	Halobacteriovorax marinus (strain ATCC BAA-682 / DSM 15412 / SJ)	HALMS	Bacteria	proteobacteria_odb10	86.4	81.8	1.4	4.6	13.6	0.0747567512037731	False	False
264462	Bdellovibrio bacteriovorus (strain ATCC 15356 / DSM 50701 / NCIB 9529 / HD100)	BDEBA	Bacteria	proteobacteria_odb10	86.8	84.5	0.9	2.3	13.2	0.0719824234408269	False	False
363253	Lawsonia intracellularis (strain PHE/MN1-00)	LAWIP	Bacteria	desulfovibrionales_odb10	74.3	74	0.1	0.3	25.7	0.109661619874782	False	False
158189	Sphaerochaeta globosa (strain ATCC BAA-1886 / DSM 22777 / Buddy)	SPHGB	Bacteria	spirochaetales_odb10	80	80	0.3	0	20	0.10420619617839	False	False
666714	Treponema pallidum subsp. pallidum (strain Chicago)	TREPC	Bacteria	spirochaetales_odb10	87.8	87.5	0	0.3	12.2	0.0949456686058278	False	False
36329	Plasmodium falciparum (isolate 3D7)	PLAF7	Eukaryota	plasmodium_odb10	98.9	98.8	0	0.1	1.1	0.191252565393511	False	True
5857	Plasmodium fragile	PLAFR	Eukaryota	plasmodium_odb10	98	96.7	0.2	1.3	2	0.178190384507007	False	True
5851	Plasmodium knowlesi (strain H)	PLAKH	Eukaryota	plasmodium_odb10	97.4	97	0.2	0.4	2.6	0.190546800981205	False	True
126793	Plasmodium vivax (strain Salvador I)	PLAVS	Eukaryota	plasmodium_odb10	96.3	95	0.4	1.3	3.7	0.161757673655943	False	True
5823	Plasmodium berghei (strain Anka)	PLABA	Eukaryota	plasmodium_odb10	99	98.9	0.1	0.1	1	0.168427772038039	False	True
5866	Babesia bigemina	BABBI	Eukaryota	aconoidasida_odb10	98.1	97.6	0.3	0.5	1.9	0.104008956772941	False	True
5874	Theileria annulata	THEAN	Eukaryota	aconoidasida_odb10	96.2	93.5	0.1	2.7	3.8	0.113893014549411	False	True
5875	Theileria parva	THEPA	Eukaryota	aconoidasida_odb10	96.3	90.6	0.2	5.7	3.7	0.0963336004834848	False	True
441375	Cryptosporidium muris (strain RN66)	CRYMR	Eukaryota	coccidia_odb10	99.6	99.4	0	0.2	0.4	0.129941262644305	False	True
5807	Cryptosporidium parvum	CRYPV	Eukaryota	coccidia_odb10	98.6	97	0	1.6	1.4	0.135626346734427	False	True
353152	Cryptosporidium parvum (strain Iowa II)	CRYPI	Eukaryota	coccidia_odb10	98.6	97	0	1.6	1.4	0.135504524047495	False	True
5801	Eimeria acervulina	EIMAC	Eukaryota	coccidia_odb10	97	90.8	0.4	6.2	3	0.169641418298352	False	True
5802	Eimeria tenella	EIMTE	Eukaryota	coccidia_odb10	96.8	91	1	5.8	3.2	0.10832345540201	False	True
5811	Toxoplasma gondii	TOXGO	Eukaryota	coccidia_odb10	99.8	98.6	0	1.2	0.2	0.193291650527641	False	True
312017	Tetrahymena thermophila (strain SB210)	TETTS	Eukaryota	alveolata_odb10	98.9	98.3	1.8	0.6	1.1	0.166274345486666	False	True
5888	Paramecium tetraurelia	PARTE	Eukaryota	alveolata_odb10	99.4	98.8	65.5	0.6	0.6	0.0986355431577707	False	True
266149	Pseudocohnilembus persalinus	PSEPJ	Eukaryota	alveolata_odb10	96.5	92.4	0.6	4.1	3.5	0.11491513707139	False	True
5949	Stylonychia lemnae	STYLE	Eukaryota	alveolata_odb10	98.3	97.1	2.9	1.2	1.7	0.149719770011415	False	True
1169540	Vitrella brassicaformis (strain CCMP3155)	VITBC	Eukaryota	alveolata_odb10	99.5	99.5	1.8	0	0.5	0.102411911909928	False	True
423536	Perkinsus marinus (strain ATCC 50983 / TXsc)	PERM5	Eukaryota	alveolata_odb10	98.3	96.5	46.2	1.8	1.7	0.19627685688306	False	True
44689	Dictyostelium discoideum	DICDI	Eukaryota	eukaryota_odb10	95.7	94.1	1.6	1.6	4.3	0.118751611481144	False	True
981087	Leishmania donovani (strain BPK282A1)	LEIDB	Eukaryota	euglenozoa_odb10	99.2	99.2	0	0	0.8	0.155089880768699	False	True
5671	Leishmania infantum	LEIIN	Eukaryota	euglenozoa_odb10	100	99.2	0	0.8	0	0.172714725224075	False	True
347515	Leishmania major	LEIMA	Eukaryota	euglenozoa_odb10	100	100	0	0	0	0.178357237721662	False	True
929439	Leishmania mexicana (strain MHOM/GT/2001/U1103)	LEIMU	Eukaryota	euglenozoa_odb10	100	99.2	0	0.8	0	0.178201002969302	False	True
5660	Leishmania braziliensis	LEIBR	Eukaryota	euglenozoa_odb10	96.2	95.4	0	0.8	3.8	0.170222136081294	False	True
5684	Leptomonas seymouri	LEPSE	Eukaryota	euglenozoa_odb10	100	99.2	0	0.8	0	0.157150775509339	False	True
353153	Trypanosoma cruzi (strain CL Brener)	TRYCC	Eukaryota	euglenozoa_odb10	99.2	97.7	27.7	1.5	0.8	0.103871099458904	False	True
756982	Arthrobotrys oligospora (strain ATCC 24927 / CBS 115.81 / DSM 1491)	ARTOA	Eukaryota	ascomycota_odb10	97.5	96.1	0.2	1.4	2.5	0.121567581128124	False	True
1076935	Pyronema omphalodes (strain CBS 100304)	PYROM	Eukaryota	ascomycota_odb10	97.2	96.6	0.7	0.6	2.8	0.1911229785596	False	True
656061	Tuber melanosporum (strain Mel28)	TUBMM	Eukaryota	ascomycota_odb10	93.1	90.2	0.8	2.9	6.9	0.102284858619655	False	True
5053	Aspergillus aculeatus	ASPAC	Eukaryota	eurotiales_odb10	98.1	97.7	0.4	0.4	1.9	0.146712965717055	False	True
344612	Aspergillus clavatus (strain ATCC 1007 / CBS 513.65 / DSM 816 / NCTC 3887 / NRRL 1)	ASPCL	Eukaryota	eurotiales_odb10	99.5	98.7	0.1	0.8	0.5	0.126799708937526	False	True
331117	Neosartorya fischeri (strain ATCC 1020 / DSM 3700 / CBS 544.65 / FGSC A1164 / JCM 1740 / NRRL 181 / WB 181)	NEOFI	Eukaryota	eurotiales_odb10	99.6	98.3	0.3	1.3	0.4	0.129596105950184	False	True
162425	Emericella nidulans	EMEND	Eukaryota	eurotiales_odb10	98.2	96.8	0.2	1.4	1.8	0.132279402264213	False	True
227321	Emericella nidulans (strain FGSC A4 / ATCC 38163 / CBS 112.46 / NRRL 194 / M139)	EMENI	Eukaryota	eurotiales_odb10	96.2	94.2	0.2	2	3.8	0.127593598842369	False	True
330879	Neosartorya fumigata (strain ATCC MYA-4609 / Af293 / CBS 101355 / FGSC A1100)	ASPFU	Eukaryota	eurotiales_odb10	98.6	96.9	0.2	1.7	1.4	0.134620289722712	False	True
5076	Penicillium chrysogenum	PENCH	Eukaryota	eurotiales_odb10	98.9	98.6	0.3	0.3	1.1	0.118876356654276	False	True
500485	Penicillium rubens (strain ATCC 28089 / DSM 1075 / NRRL 1951 / Wisconsin 54-1255)	PENRW	Eukaryota	eurotiales_odb10	97.6	97.2	0.3	0.4	2.4	0.105977000264565	False	True
40296	Penicillium italicum	PENIT	Eukaryota	eurotiales_odb10	98.7	98	0.4	0.7	1.3	0.105632109453792	False	True
441959	Talaromyces stipitatus (strain ATCC 10500 / CBS 375.48 / QM 6759 / NRRL 1006)	TALSN	Eukaryota	eurotiales_odb10	97.6	97.1	0.4	0.5	2.4	0.120123357582544	False	True
246410	Coccidioides immitis (strain RS)	COCIM	Eukaryota	onygenales_odb10	99.1	98.7	0.2	0.4	0.9	0.103747983331886	False	True
502779	Paracoccidioides lutzii (strain ATCC MYA-826 / Pb01)	PARBA	Eukaryota	onygenales_odb10	98.7	97.3	0.1	1.4	1.3	0.107969455405864	False	True
1168221	Coniosporium apollinis (strain CBS 100218)	CONA1	Eukaryota	dothideomycetes_odb10	98.6	97.4	0.2	1.2	1.4	0.117042965052298	False	True
675120	Dothistroma septosporum (strain NZE10 / CBS 128990)	DOTSN	Eukaryota	dothideomycetes_odb10	99.3	97.9	0.1	1.4	0.7	0.104633934446594	False	True
692275	Sphaerulina musiva (strain SO2202)	SPHMS	Eukaryota	dothideomycetes_odb10	98.9	97.8	0.1	1.1	1.1	0.0984354987819772	False	True
1047171	Zymoseptoria tritici	ZYMTR	Eukaryota	dothideomycetes_odb10	95.6	92.7	0.1	2.9	4.4	0.0993818094106098	False	True
321614	Phaeosphaeria nodorum (strain SN15 / ATCC MYA-4574 / FGSC 10173)	PHANO	Eukaryota	pleosporales_odb10	96.4	92.8	0	3.6	3.6	0.11759651798012	False	True
665912	Cochliobolus sativus (strain ND90Pr / ATCC 201652)	COCSN	Eukaryota	pleosporales_odb10	99.3	99	0.1	0.3	0.7	0.0974827326560787	False	True
426418	Pyrenophora tritici-repentis (strain Pt-1C-BFP)	PYRTR	Eukaryota	pleosporales_odb10	98	95.5	0.1	2.5	2	0.0993440591587223	False	True
34373	Blumeria graminis	BLUGR	Eukaryota	leotiomycetes_odb10	96.6	94.1	0.4	2.5	3.4	0.10633473383984	False	True
31870	Colletotrichum graminicola	COLGR	Eukaryota	glomerellales_odb10	99.5	98.6	0.1	0.9	0.5	0.105589767523226	False	True
1173701	Colletotrichum sublineola	COLSU	Eukaryota	glomerellales_odb10	98.6	97.8	0.1	0.8	1.4	0.119649155420173	False	True
176275	Beauveria bassiana	BEABA	Eukaryota	hypocreales_odb10	96	92.4	0.3	3.6	4	0.0973812018322488	False	True
983644	Cordyceps militaris (strain CM01)	CORMM	Eukaryota	hypocreales_odb10	96.5	95.9	0.2	0.6	3.5	0.133528682721406	False	True
452589	Hypocrea atroviridis (strain ATCC 20476 / IMI 206040)	HYPAI	Eukaryota	hypocreales_odb10	99.1	97.8	0.2	1.3	0.9	0.102160214710835	False	True
413071	Hypocrea virens (strain Gv29-8 / FGSC 10586)	HYPVG	Eukaryota	hypocreales_odb10	99.5	98.7	0.4	0.8	0.5	0.112795465668103	False	True
5544	Trichoderma harzianum	TRIHA	Eukaryota	hypocreales_odb10	98.7	98.1	0.3	0.6	1.3	0.138819370656796	False	True
1229664	Fusarium oxysporum f. sp. cubense (strain race 1)	FUSC1	Eukaryota	hypocreales_odb10	93.5	92.5	0.4	1	6.5	0.120535342464947	False	True
5518	Gibberella zeae	GIBZA	Eukaryota	hypocreales_odb10	98	95.7	0.1	2.3	2	0.103726907063489	False	True
148305	Magnaporthe grisea	MAGGR	Eukaryota	sordariomycetes_odb10	96.4	93.5	0.3	2.9	3.6	0.107907586237797	False	True
242507	Magnaporthe oryzae (strain 70-15 / ATCC MYA-4617 / FGSC 8958)	MAGO7	Eukaryota	sordariomycetes_odb10	99	98.6	0.3	0.4	1	0.105564241282449	False	True
1229662	Pestalotiopsis fici (strain W106-1 / CGMCC3.15140)	PESFW	Eukaryota	sordariomycetes_odb10	98.9	98.5	0.4	0.4	1.1	0.15276500914848	False	True
237561	Candida albicans (strain SC5314 / ATCC MYA-2876)	CANAL	Eukaryota	saccharomycetes_odb10	99.3	98.6	1.9	0.7	0.7	0.104453645646502	False	True
294748	Candida albicans (strain WO-1)	CANAW	Eukaryota	saccharomycetes_odb10	94.4	92	0.3	2.4	5.6	0.113747364105252	False	True
379508	Lodderomyces elongisporus (strain ATCC 11503 / CBS 2605 / JCM 1781 / NBRC 1676 / NRRL YB-4239)	LODEL	Eukaryota	saccharomycetes_odb10	97.2	92.6	0.3	4.6	2.8	0.132392214824946	False	True
284592	Debaryomyces hansenii (strain ATCC 36239 / CBS 767 / JCM 1990 / NBRC 0083 / IGC 2968)	DEBHA	Eukaryota	saccharomycetes_odb10	99.8	99.8	0.2	0	0.2	0.111397058848453	False	True
294746	Meyerozyma guilliermondii (strain ATCC 6260 / CBS 566 / DSM 6381 / JCM 1539 / NBRC 10279 / NRRL Y-324)	PICGU	Eukaryota	saccharomycetes_odb10	97.5	93.1	0.2	4.4	2.5	0.130552071128174	False	True
559304	Pichia sorbitophila (strain ATCC MYA-4447 / BCRC 22081 / CBS 7064 / NBRC 10061 / NRRL Y-12695)	PICSO	Eukaryota	saccharomycetes_odb10	99.5	99.4	59.2	0.1	0.5	0.114254699116147	False	True
322104	Scheffersomyces stipitis (strain ATCC 58785 / CBS 6054 / NBRC 10063 / NRRL Y-11545)	PICST	Eukaryota	saccharomycetes_odb10	98.8	98.1	0	0.7	1.2	0.130555544762411	False	True
619300	Spathaspora passalidarum (strain NRRL Y-27907 / 11-Y1)	SPAPN	Eukaryota	saccharomycetes_odb10	99.2	95.3	0.2	3.9	0.8	0.110414067061351	False	True
284591	Yarrowia lipolytica (strain CLIB 122 / E 150)	YARLI	Eukaryota	saccharomycetes_odb10	97	95.7	0.5	1.3	3	0.11740416652851	False	True
36022	Cyberlindnera fabianii	CYBFA	Eukaryota	saccharomycetes_odb10	94.1	91.1	0.3	3	5.9	0.117452964341637	False	True
983966	Cyberlindnera jadinii (strain ATCC 18201 / CBS 1600 / CCRC 20928 / JCM 3617 / NBRC 0987 / NRRL Y-1542)	CYBJN	Eukaryota	saccharomycetes_odb10	98.5	96.5	0.8	2	1.5	0.101383672506185	False	True
644223	Komagataella phaffii (strain GS115 / ATCC 20864)	KOMPG	Eukaryota	saccharomycetes_odb10	97.7	97.4	0.1	0.3	2.3	0.117280515284899	False	True
871575	Ogataea parapolymorpha (strain ATCC 26012 / BCRC 20466 / JCM 22074 / NRRL Y-7560 / DL-1)	OGAPD	Eukaryota	saccharomycetes_odb10	98.2	96.5	0	1.7	1.8	0.127255176796403	False	True
284811	Ashbya gossypii (strain ATCC 10895 / CBS 109.51 / FGSC 9923 / NRRL Y-1056)	ASHGO	Eukaryota	saccharomycetes_odb10	99.5	99.4	0	0.1	0.5	0.114176585289265	False	True
1071383	Kazachstania naganishii (strain ATCC MYA-139 / BCRC 22969 / CBS 8797 / CCRC 22969 / KCTC 17520 / NBRC 10181 / NCYC 3082)	KAZNA	Eukaryota	saccharomycetes_odb10	99.5	99.2	1.4	0.3	0.5	0.118138366253335	False	True
284590	Kluyveromyces lactis (strain ATCC 8585 / CBS 2359 / DSM 70799 / NBRC 1267 / NRRL Y-1140 / WM37)	KLULA	Eukaryota	saccharomycetes_odb10	99.5	99	0.1	0.5	0.5	0.105363883496185	False	True
559295	Lachancea thermotolerans (strain ATCC 56472 / CBS 6340 / NRRL Y-8284)	LACTC	Eukaryota	saccharomycetes_odb10	99.9	99.8	0.1	0.1	0.1	0.121641318719832	False	True
284593	Candida glabrata (strain ATCC 2001 / CBS 138 / JCM 3761 / NBRC 0622 / NRRL Y-65)	CANGA	Eukaryota	saccharomycetes_odb10	91.5	91.3	0.9	0.2	8.5	0.126141613201056	False	True
559292	Saccharomyces cerevisiae (strain ATCC 204508 / S288c)	YEAST	Eukaryota	saccharomycetes_odb10	99.7	99.6	2.2	0.1	0.3	0.102075407621377	False	True
436907	Vanderwaltozyma polyspora (strain ATCC 22028 / DSM 70294)	VANPO	Eukaryota	saccharomycetes_odb10	96.9	95.4	3.4	1.5	3.1	0.114597794458923	False	True
4956	Zygosaccharomyces rouxii	ZYGRO	Eukaryota	saccharomycetes_odb10	99.9	99.8	0.2	0.1	0.1	0.117487515601211	False	True
741275	Punctularia strigosozonata (strain HHB-11173)	PUNST	Eukaryota	agaricomycetes_odb10	94.6	93.8	0.2	0.8	5.4	0.0996231883618877	False	True
694068	Fomitiporia mediterranea (strain MF3/22)	FOMME	Eukaryota	agaricomycetes_odb10	96.6	96	0.4	0.6	3.4	0.0974495795250689	False	True
743788	Fomitopsis pinicola (strain FP-58527)	FOMPI	Eukaryota	polyporales_odb10	99.6	98.8	0.6	0.8	0.4	0.1070605767679	False	True
742152	Wolfiporia cocos (strain MD-104)	WOLCO	Eukaryota	polyporales_odb10	96.2	95.4	0.9	0.8	3.8	0.106036482321626	False	True
732165	Dichomitus squalens (strain LYAD-421)	DICSQ	Eukaryota	polyporales_odb10	97.1	96.3	0.4	0.8	2.9	0.101043734139941	False	True
717944	Trametes versicolor (strain FP-101664)	TRAVS	Eukaryota	polyporales_odb10	98.4	98	0.8	0.4	1.6	0.106638038997981	False	True
721885	Stereum hirsutum (strain FP-91666)	STEHR	Eukaryota	agaricomycetes_odb10	97.8	97.4	0.5	0.4	2.2	0.105918559768942	False	True
240176	Coprinopsis cinerea (strain Okayama-7 / 130 / ATCC MYA-4618 / FGSC 9003)	COPC7	Eukaryota	agaricales_odb10	97.9	95.8	0.6	2.1	2.1	0.0954759394484426	False	True
741705	Coniophora puteana (strain RWD-64-598)	CONPW	Eukaryota	boletales_odb10	91.5	90.1	1.3	1.4	8.5	0.101644610647731	False	True
552467	Cryptococcus gattii	CRYGA	Eukaryota	tremellomycetes_odb10	97.3	93	0.1	4.3	2.7	0.137919521982575	False	True
294750	Cryptococcus gattii serotype B (strain R265)	CRYGR	Eukaryota	tremellomycetes_odb10	97.3	91.4	0.1	5.9	2.7	0.114553777712263	False	True
214684	Cryptococcus neoformans var. neoformans serotype D (strain JEC21 / ATCC MYA-565)	CRYNJ	Eukaryota	tremellomycetes_odb10	95.5	93.6	0.2	1.9	4.5	0.167722273505265	False	True
683840	Microbotryum lychnidis-dioicae (strain p1A1 Lamole / MvSl-1064)	USTV1	Eukaryota	basidiomycota_odb10	98.5	98.1	0.2	0.4	1.5	0.140739444588824	False	True
578459	Rhodotorula graminis (strain WP1)	RHOGW	Eukaryota	basidiomycota_odb10	96.7	94.6	0.1	2.1	3.3	0.119255087865783	False	True
764103	Mixia osmundae (strain CBS 9802 / IAM 14324 / JCM 22182 / KY 12970)	MIXOS	Eukaryota	basidiomycota_odb10	95.1	94.4	0.1	0.7	4.9	0.107716963666689	False	True
120017	Ustilago hordei	USTHO	Eukaryota	basidiomycota_odb10	99.4	99.3	0.2	0.1	0.6	0.155493207908433	False	True
109760	Spizellomyces punctatus	SPIPN	Eukaryota	fungi_odb10	96.5	95.6	0.9	0.9	3.5	0.116440057450813	False	True
284813	Encephalitozoon cuniculi (strain GB-M1)	ENCCU	Eukaryota	microsporidia_odb10	99.5	99.3	0	0.2	0.5	0.161242774591621	False	True
948595	Vavraia culicis (isolate floridensis)	VAVCU	Eukaryota	microsporidia_odb10	97.9	96.2	0.7	1.7	2.1	0.184896578184683	False	True
7739	Branchiostoma floridae	BRAFL	Eukaryota	metazoa_odb10	95.1	91.5	3	3.6	4.9	0.106704025242428	False	True
7918	Lepisosteus oculatus	LEPOC	Eukaryota	actinopterygii_odb10	95.7	92.5	1.3	3.2	4.3	0.124979875228443	False	True
64144	Anabas testudineus	ANATE	Eukaryota	actinopterygii_odb10	98	96.8	1.3	1.2	2	0.104651700342073	False	True
41447	Seriola dumerili	SERDU	Eukaryota	actinopterygii_odb10	98	97.1	0.9	0.9	2	0.111430695469933	False	True
244447	Cynoglossus semilaevis	CYNSE	Eukaryota	actinopterygii_odb10	96.4	94.3	1.5	2.1	3.6	0.109747435276777	False	True
52904	Scophthalmus maximus	SCOMX	Eukaryota	actinopterygii_odb10	97	95.5	0.9	1.5	3	0.127981821624308	False	True
30732	Oryzias melastigma	ORYME	Eukaryota	actinopterygii_odb10	96.9	94.9	0.9	2	3.1	0.103792889650218	False	True
105023	Nothobranchius furzeri	NOTFU	Eukaryota	cyprinodontiformes_odb10	95.1	93.8	0.4	1.3	4.9	0.148490596162136	False	True
48698	Poecilia formosa	POEFO	Eukaryota	cyprinodontiformes_odb10	95.1	92.8	1.4	2.3	4.9	0.134627797217813	False	True
8153	Haplochromis burtoni	HAPBU	Eukaryota	actinopterygii_odb10	96.9	94.8	1.2	2.1	3.1	0.104976475483593	False	True
8128	Oreochromis niloticus	ORENI	Eukaryota	actinopterygii_odb10	95.1	93.8	0.8	1.3	4.9	0.14774639746843	False	True
80972	Amphiprion ocellaris	AMPOC	Eukaryota	actinopterygii_odb10	97.5	95.1	2	2.4	2.5	0.102312635649335	False	True
109280	Hippocampus comes	HIPCM	Eukaryota	actinopterygii_odb10	95.2	91.7	1.3	3.5	4.8	0.0969499054603405	False	True
8010	Esox lucius	ESOLU	Eukaryota	actinopterygii_odb10	98	96.5	1.6	1.5	2	0.118298110802387	False	True
42514	Pygocentrus nattereri	PYGNA	Eukaryota	actinopterygii_odb10	98.5	96.9	1.1	1.6	1.5	0.0956643845366119	False	True
7998	Ictalurus punctatus	ICTPU	Eukaryota	actinopterygii_odb10	97.9	96.9	1.2	1	2.1	0.10335021128318	False	True
7955	Danio rerio	DANRE	Eukaryota	actinopterygii_odb10	97	94.6	1.6	2.4	3	0.113757447151582	False	True
9785	Loxodonta africana	LOXAF	Eukaryota	eutheria_odb10	94.3	91	0.6	3.3	5.7	0.130977750008847	False	True
10141	Cavia porcellus	CAVPO	Eukaryota	glires_odb10	93.7	91	0.9	2.7	6.3	0.115832816435597	False	True
34839	Chinchilla lanigera	CHILA	Eukaryota	glires_odb10	95.1	93.2	0.6	1.9	4.9	0.115550673962327	False	True
10090	Mus musculus	MOUSE	Eukaryota	glires_odb10	98.2	96.6	0.7	1.6	1.8	0.109267092116607	False	True
10116	Rattus norvegicus	RATNO	Eukaryota	glires_odb10	97.5	96.5	1.3	1	2.5	0.112160211201943	False	True
9531	Cercocebus atys	CERAT	Eukaryota	primates_odb10	95.4	93.6	0.8	1.8	4.6	0.0952431758166139	False	True
60711	Chlorocebus sabaeus	CHLSB	Eukaryota	primates_odb10	96.2	94	0.7	2.2	3.8	0.113013357537846	False	True
9541	Macaca fascicularis	MACFA	Eukaryota	primates_odb10	95.4	93.3	1	2.1	4.6	0.0950548007400141	False	True
9545	Macaca nemestrina	MACNE	Eukaryota	primates_odb10	95.5	93.8	0.9	1.7	4.5	0.0949443190446096	False	True
9555	Papio anubis	PAPAN	Eukaryota	primates_odb10	95	91.6	0.7	3.4	5	0.11594035103256	False	True
336983	Colobus angolensis palliatus	COLAP	Eukaryota	primates_odb10	94.1	91	0.9	3.1	5.9	0.0942141605394303	False	True
61621	Rhinopithecus bieti	RHIBE	Eukaryota	primates_odb10	93.7	90.6	1.1	3.1	6.3	0.0934304342778876	False	True
61622	Rhinopithecus roxellana	RHIRO	Eukaryota	primates_odb10	94.6	92.1	1.2	2.5	5.4	0.093070326691184	False	True
9595	Gorilla gorilla gorilla	GORGO	Eukaryota	primates_odb10	94.1	91.9	0.9	2.2	5.9	0.0957159024367147	False	True
9606	Homo sapiens	HUMAN	Eukaryota	primates_odb10	99.1	98.7	0.5	0.4	0.9	0.121948919707003	False	True
9597	Pan paniscus	PANPA	Eukaryota	primates_odb10	95.1	92.6	1	2.5	4.9	0.0934654572960578	False	True
9598	Pan troglodytes	PANTR	Eukaryota	primates_odb10	96.8	94.9	2.7	1.9	3.2	0.0933252748684317	False	True
37293	Aotus nancymaae	AOTNA	Eukaryota	primates_odb10	93.7	91.7	2.2	2	6.3	0.0952481682721195	False	True
9483	Callithrix jacchus	CALJA	Eukaryota	primates_odb10	93.9	91.2	1.7	2.7	6.1	0.0951462326048315	False	True
39432	Saimiri boliviensis boliviensis	SAIBB	Eukaryota	primates_odb10	93.3	90.7	1.2	2.6	6.7	0.0970316582383468	False	True
30611	Otolemur garnettii	OTOGA	Eukaryota	primates_odb10	94.2	92.4	1.3	1.8	5.8	0.124779249533492	False	True
9615	Canis lupus familiaris	CANLF	Eukaryota	carnivora_odb10	94.8	93.1	1.5	1.7	5.2	0.118036655199539	False	True
9627	Vulpes vulpes	VULVU	Eukaryota	carnivora_odb10	92.7	90.9	1.3	1.8	7.3	0.0987374113900086	False	True
9669	Mustela putorius furo	MUSPF	Eukaryota	carnivora_odb10	93	91.8	0.9	1.2	7	0.108325856758103	False	True
9646	Ailuropoda melanoleuca	AILME	Eukaryota	carnivora_odb10	95.5	93.7	0.3	1.8	4.5	0.109492953202425	False	True
9685	Felis catus	FELCA	Eukaryota	carnivora_odb10	94.1	92.1	0.4	2	5.9	0.105369789842859	False	True
9913	Bos taurus	BOVIN	Eukaryota	cetartiodactyla_odb10	96.7	95.1	0.6	1.6	3.3	0.122261872766237	False	True
9925	Capra hircus	CAPHI	Eukaryota	cetartiodactyla_odb10	97	95.9	1.6	1.1	3	0.101408797276595	False	True
9940	Ovis aries	SHEEP	Eukaryota	cetartiodactyla_odb10	96.2	94.2	1	2	3.8	0.099111974997962	False	True
9823	Sus scrofa	PIGXX	Eukaryota	cetartiodactyla_odb10	96.3	94.9	0.5	1.4	3.7	0.103715939747476	False	True
83772	Equus asinus	EQUAS	Eukaryota	laurasiatheria_odb10	95.2	92.7	0.5	2.5	4.8	0.106516543334523	False	True
9796	Equus caballus	HORSE	Eukaryota	laurasiatheria_odb10	94.5	90.8	0.5	3.7	5.5	0.108271251661813	False	True
8839	Anas platyrhynchos	ANAPL	Eukaryota	aves_odb10	96.3	92.9	0.3	3.4	3.7	0.0996539724077972	False	True
9031	Gallus gallus	CHICK	Eukaryota	aves_odb10	96.4	95	0.3	1.4	3.6	0.117631087310251	False	True
59894	Ficedula albicollis	FICAL	Eukaryota	passeriformes_odb10	96.7	94.9	0.2	1.8	3.3	0.11457506471044	False	True
9157	Parus major	PARMJ	Eukaryota	passeriformes_odb10	95.9	94.3	0.2	1.6	4.1	0.134273137663505	False	True
9135	Serinus canaria	SERCA	Eukaryota	passeriformes_odb10	93.8	91.3	0.3	2.5	6.2	0.0986275331437914	False	True
13146	Melopsittacus undulatus	MELUD	Eukaryota	aves_odb10	94.3	91.3	0.3	3	5.7	0.099529729605631	False	True
8478	Chrysemys picta bellii	CHRPI	Eukaryota	sauropsida_odb10	96.9	94.8	0.8	2.1	3.1	0.0936254696336397	False	True
8355	Xenopus laevis	XENLA	Eukaryota	tetrapoda_odb10	95.3	94.2	45.2	1.1	4.7	0.120955673275631	False	True
6238	Caenorhabditis briggsae	CAEBR	Eukaryota	nematoda_odb10	99	98.1	0.5	0.9	1	0.124846801181262	False	True
6239	Caenorhabditis elegans	CAEEL	Eukaryota	nematoda_odb10	100	99.9	0.4	0.1	0	0.132655811848344	False	True
31234	Caenorhabditis remanei	CAERE	Eukaryota	nematoda_odb10	99.7	98.8	2.4	0.9	0.3	0.135133500072826	False	True
6282	Onchocerca volvulus	ONCVO	Eukaryota	nematoda_odb10	98	97.3	0.8	0.7	2	0.1637056773351	False	True
126957	Strigamia maritima	STRMM	Eukaryota	arthropoda_odb10	94	92.4	2.9	1.6	6	0.102814644601034	False	True
13037	Danaus plexippus	DANPL	Eukaryota	lepidoptera_odb10	96.4	92.5	0.9	3.9	3.6	0.136325460535823	False	True
34740	Heliconius melpomene	HELME	Eukaryota	lepidoptera_odb10	94.7	91.3	0.8	3.4	5.3	0.103479457410864	False	True
7222	Drosophila grimshawi	DROGR	Eukaryota	diptera_odb10	98.6	98.1	1.6	0.5	1.4	0.0956629423667881	False	True
7217	Drosophila ananassae	DROAN	Eukaryota	diptera_odb10	98.2	97.5	0.2	0.7	1.8	0.095329167448621	False	True
42026	Drosophila bipectinata	DROBP	Eukaryota	diptera_odb10	97.7	96.5	0.5	1.2	2.3	0.100391759770112	False	True
30023	Drosophila elegans	DROEL	Eukaryota	diptera_odb10	95.3	94.1	0.5	1.2	4.7	0.100406884434123	False	True
29029	Drosophila eugracilis	DROEU	Eukaryota	diptera_odb10	95.8	95	0.2	0.8	4.2	0.10178178495626	False	True
30025	Drosophila ficusphila	DROFC	Eukaryota	diptera_odb10	94.2	93.3	0.5	0.9	5.8	0.101253915688499	False	True
7220	Drosophila erecta	DROER	Eukaryota	diptera_odb10	98.6	98.1	0.2	0.5	1.4	0.0979397879964037	False	True
7227	Drosophila melanogaster	DROME	Eukaryota	diptera_odb10	99.9	99.7	0.2	0.2	0.1	0.0964292163669786	False	True
7238	Drosophila sechellia	DROSE	Eukaryota	diptera_odb10	96.3	92.7	0.5	3.6	3.7	0.110392648513113	False	True
7245	Drosophila yakuba	DROYA	Eukaryota	diptera_odb10	98.5	97.8	1.3	0.7	1.5	0.101862328260599	False	True
30033	Drosophila kikkawai	DROKI	Eukaryota	diptera_odb10	95.5	94.6	0.8	0.9	4.5	0.101712174907193	False	True
1041015	Drosophila rhopaloa	DRORH	Eukaryota	diptera_odb10	94.9	93.1	0.7	1.8	5.1	0.104151227349563	False	True
125945	Drosophila biarmipes	DROBM	Eukaryota	diptera_odb10	95.9	94.9	0.4	1	4.1	0.0996634130433713	False	True
46245	Drosophila pseudoobscura pseudoobscura	DROPS	Eukaryota	diptera_odb10	98.7	98.2	1.2	0.5	1.3	0.0979270623439163	False	True
7260	Drosophila willistoni	DROWI	Eukaryota	diptera_odb10	97.5	97	0.8	0.5	2.5	0.0975357263851711	False	True
7230	Drosophila mojavensis	DROMO	Eukaryota	diptera_odb10	98.6	97.5	0.3	1.1	1.4	0.0958802296184362	False	True
7244	Drosophila virilis	DROVI	Eukaryota	diptera_odb10	98.3	97.5	0.3	0.8	1.7	0.0956650988105672	False	True
7165	Anopheles gambiae	ANOGA	Eukaryota	diptera_odb10	99.2	98.6	0.7	0.6	0.8	0.100248895243209	False	True
43151	Anopheles darlingi	ANODA	Eukaryota	diptera_odb10	93.2	91.6	0.4	1.6	6.8	0.125825546695246	False	True
7159	Aedes aegypti	AEDAE	Eukaryota	diptera_odb10	95.6	93.3	6.7	2.3	4.4	0.0945627790678434	False	True
7176	Culex quinquefasciatus	CULQU	Eukaryota	diptera_odb10	94.9	90.7	3.3	4.2	5.1	0.0998898556545648	False	True
7460	Apis mellifera	APIME	Eukaryota	hymenoptera_odb10	99	96.3	0.5	2.7	1	0.186114737138729	False	True
132113	Bombus impatiens	BOMIM	Eukaryota	hymenoptera_odb10	99.8	98.8	0.2	1	0.2	0.110320023010248	False	True
83485	Linepithema humile	LINHU	Eukaryota	hymenoptera_odb10	99.2	98.5	0.4	0.7	0.8	0.129318842241816	False	True
2015173	Ooceraea biroi	OOCBI	Eukaryota	hymenoptera_odb10	97.2	94.1	0.4	3.1	2.8	0.169506037108743	False	True
13249	Rhodnius prolixus	RHOPR	Eukaryota	hemiptera_odb10	95.4	91.5	1.2	3.9	4.6	0.173295905464064	False	True
121224	Pediculus humanus subsp. corporis	PEDHC	Eukaryota	insecta_odb10	97.9	95.9	0.4	2	2.1	0.0959812705588028	False	True
136037	Zootermopsis nevadensis	ZOONE	Eukaryota	insecta_odb10	95.6	94	0.7	1.6	4.4	0.140879008404156	False	True
6412	Helobdella robusta	HELRO	Eukaryota	metazoa_odb10	94.8	90.2	1	4.6	5.2	0.160260086867947	False	True
283909	Capitella teleta	CAPTE	Eukaryota	metazoa_odb10	97.8	95	2.5	2.8	2.2	0.167053340938443	False	True
7574	Lingula unguis	LINUN	Eukaryota	metazoa_odb10	98	95	19	3	2	0.0982728864522132	False	True
45351	Nematostella vectensis	NEMVE	Eukaryota	metazoa_odb10	97.2	92.9	2	4.3	2.8	0.1977653092058	False	True
6087	Hydra vulgaris	HYDVU	Eukaryota	metazoa_odb10	95.1	91.1	2	4	4.9	0.116352775659753	False	True
595528	Capsaspora owczarzaki (strain ATCC 30864)	CAPO3	Eukaryota	eukaryota_odb10	96.9	92.6	0.8	4.3	3.1	0.186082933260535	False	True
470921	Creolimax fragrantissima	CREFR	Eukaryota	eukaryota_odb10	97.7	95.7	1.6	2	2.3	0.111399090681873	False	True
556484	Phaeodactylum tricornutum (strain CCAP 1055/1)	PHATC	Eukaryota	stramenopiles_odb10	100	98	1	2	0	0.124330153252301	False	True
296543	Thalassiosira pseudonana	THAPS	Eukaryota	stramenopiles_odb10	100	97	2	3	0	0.110930745031008	False	True
403677	Phytophthora infestans (strain T30-4)	PHYIT	Eukaryota	stramenopiles_odb10	100	100	1	0	0	0.119570573046019	False	True
4790	Phytophthora nicotianae	PHYNI	Eukaryota	stramenopiles_odb10	99	99	3	0	1	0.114307569554502	False	True
4792	Phytophthora parasitica	PHYPR	Eukaryota	stramenopiles_odb10	99	99	1	0	1	0.160427678404893	False	True
761204	Phytophthora parasitica (strain INRA-310)	PHYPN	Eukaryota	stramenopiles_odb10	98	98	0	0	2	0.152605318761636	False	True
164328	Phytophthora ramorum	PHYRM	Eukaryota	stramenopiles_odb10	99	97	4	2	1	0.105345483454097	False	True
1094619	Phytophthora sojae (strain P6497)	PHYSP	Eukaryota	stramenopiles_odb10	100	99	0	1	0	0.157934418464316	False	True
695850	Saprolegnia parasitica (strain CBS 223.65)	SAPPC	Eukaryota	stramenopiles_odb10	99	99	0	0	1	0.100944829844772	False	True
3055	Chlamydomonas reinhardtii	CHLRE	Eukaryota	chlorophyta_odb10	98	96.7	0.7	1.3	2	0.19742544369667	False	True
3067	Volvox carteri	VOLCA	Eukaryota	chlorophyta_odb10	97.7	96.7	0.9	1	2.3	0.107797717512549	False	True
436017	Ostreococcus lucimarinus (strain CCE9901)	OSTLU	Eukaryota	chlorophyta_odb10	98.8	97.5	0.7	1.3	1.2	0.127529175452982	False	True
296587	Micromonas commoda (strain RCC299 / NOUM17 / CCMP2709)	MICCC	Eukaryota	chlorophyta_odb10	99	97.9	0.5	1.1	1	0.105250443947277	False	True
564608	Micromonas pusilla (strain CCMP1545)	MICPC	Eukaryota	chlorophyta_odb10	98.1	97	0.4	1.1	1.9	0.098950718633595	False	True
554065	Chlorella variabilis	CHLVA	Eukaryota	chlorophyta_odb10	95.5	92.9	0.9	2.6	4.5	0.0959766712025544	False	True
3175	Klebsormidium flaccidum	KLEFL	Eukaryota	viridiplantae_odb10	98.9	97	0.5	1.9	1.1	0.124368027737091	False	True
4537	Oryza punctata	ORYPU	Eukaryota	poales_odb10	95.6	94	2.8	1.6	4.4	0.110668213610515	False	True
4529	Oryza rufipogon	ORYRU	Eukaryota	poales_odb10	96.4	95	2	1.4	3.6	0.146234937586031	False	True
4536	Oryza nivara	ORYNI	Eukaryota	poales_odb10	95.8	94.9	2.1	0.9	4.2	0.138045132424295	False	True
39946	Oryza sativa subsp. indica	ORYSI	Eukaryota	poales_odb10	96.8	94.4	2.7	2.4	3.2	0.126866789777277	False	True
15368	Brachypodium distachyon	BRADI	Eukaryota	poales_odb10	98.3	97.6	1.6	0.7	1.7	0.107741071150427	False	True
4565	Triticum aestivum	WHEAT	Eukaryota	poales_odb10	99.8	99.6	94.2	0.2	0.2	0.109690967752362	False	True
4558	Sorghum bicolor	SORBI	Eukaryota	poales_odb10	99	98.4	1.7	0.6	1	0.117349930964485	False	True
4577	Zea mays	MAIZE	Eukaryota	poales_odb10	95.4	91.9	13.3	3.5	4.6	0.130837595258575	False	True
4555	Setaria italica	SETIT	Eukaryota	poales_odb10	96.5	94.7	2.2	1.8	3.5	0.130699686092519	False	True
63459	Chenopodium quinoa	CHEQI	Eukaryota	eudicots_odb10	95.6	92.8	66.3	2.8	4.4	0.104406145887468	False	True
4232	Helianthus annuus	HELAN	Eukaryota	eudicots_odb10	96.6	95.3	11.9	1.3	3.4	0.165193178147947	False	True
4097	Nicotiana tabacum	TOBAC	Eukaryota	solanales_odb10	99.7	99	74.4	0.7	0.3	0.128086064634354	False	True
4081	Solanum lycopersicum	SOLLC	Eukaryota	solanales_odb10	95.8	93.4	1.9	2.4	4.2	0.155045955837564	False	True
3659	Cucumis sativus	CUCSA	Eukaryota	eudicots_odb10	95.8	91.8	1.4	4	4.2	0.132811318593741	False	True
3847	Glycine max	SOYBN	Eukaryota	fabales_odb10	99.4	99	58.4	0.4	0.6	0.116645146584899	False	True
3885	Phaseolus vulgaris	PHAVU	Eukaryota	fabales_odb10	99.2	97.9	1.5	1.3	0.8	0.101068992136248	False	True
3694	Populus trichocarpa	POPTR	Eukaryota	eudicots_odb10	98.1	95.6	21.2	2.5	1.9	0.12186932390897	False	True
3760	Prunus persica	PRUPE	Eukaryota	eudicots_odb10	96.7	93.9	1.9	2.8	3.3	0.10232881284087	False	True
51351	Brassica rapa subsp. pekinensis	BRARP	Eukaryota	brassicales_odb10	96.7	95.5	6.7	1.2	3.3	0.116113077680372	False	True
3708	Brassica napus	BRANA	Eukaryota	brassicales_odb10	98.2	97.7	87.1	0.5	1.8	0.15807969631495	False	True
109376	Brassica oleracea	BRAOL	Eukaryota	brassicales_odb10	95.6	94.7	8.4	0.9	4.4	0.149829472800592	False	True
3702	Arabidopsis thaliana	ARATH	Eukaryota	brassicales_odb10	99.6	98.9	1.1	0.7	0.4	0.108665103441082	False	True
3641	Theobroma cacao	THECC	Eukaryota	eudicots_odb10	99.5	99.2	0.6	0.3	0.5	0.116890379818038	False	True
29729	Gossypium arboreum	GOSAR	Eukaryota	eudicots_odb10	99.6	99.2	8.5	0.4	0.4	0.107395257316805	False	True
3635	Gossypium hirsutum	GOSHI	Eukaryota	eudicots_odb10	99.3	99	87.1	0.3	0.7	0.112315844036713	False	True
29730	Gossypium raimondii	GOSRA	Eukaryota	eudicots_odb10	98.7	96.2	8.5	2.5	1.3	0.116511302487443	False	True
666510	Acidilobus saccharovorans (strain DSM 16705 / JCM 18335 / VKM B-2471 / 345-15)	ACIS3	Archaea	thermoprotei_odb10	97.6	96.2	0.3	1.4	2.4	0.0660981322467415	False	True
1056495	Caldisphaera lagunensis (strain DSM 15908 / JCM 11604 / IC-154)	CALLD	Archaea	thermoprotei_odb10	97.6	97.3	0	0.3	2.4	0.0722652938826839	False	True
272557	Aeropyrum pernix (strain ATCC 700893 / DSM 11879 / JCM 9820 / NBRC 100138 / K1)	AERPE	Archaea	desulfurococcales_odb10	92	90.8	0.4	1.2	8	0.0580172915368574	False	True
490899	Desulfurococcus amylolyticus (strain DSM 18924 / JCM 16383 / VKM B-2413 / 1221n)	DESA1	Archaea	desulfurococcales_odb10	96.5	95.5	0	1	3.5	0.0708221743108063	False	True
765177	Desulfurococcus mucosus (strain ATCC 35584 / DSM 2162 / JCM 9187 / O7/1)	DESM0	Archaea	desulfurococcales_odb10	98.8	98.6	0	0.2	1.2	0.0618785891712248	False	True
453591	Ignicoccus hospitalis (strain KIN4/I / DSM 18386 / JCM 14125)	IGNH4	Archaea	desulfurococcales_odb10	93.9	93.7	0.4	0.2	6.1	0.0617133583961098	False	True
591019	Staphylothermus hellenicus (strain DSM 12710 / JCM 10830 / BK20S6-10-b1 / P8)	STAHD	Archaea	desulfurococcales_odb10	97.5	97.3	0.2	0.2	2.5	0.0504903089513922	False	True
399550	Staphylothermus marinus (strain ATCC 43588 / DSM 3639 / JCM 9404 / F1)	STAMF	Archaea	desulfurococcales_odb10	98.6	98.6	0.2	0	1.4	0.0567704480938512	False	True
1184251	Thermogladius calderae (strain DSM 22663 / VKM B-2946 / 1633)	THEC1	Archaea	desulfurococcales_odb10	97.3	97.1	0.8	0.2	2.7	0.0570367229444531	False	True
633148	Thermosphaera aggregans (strain DSM 11486 / M11TL)	THEAM	Archaea	desulfurococcales_odb10	96.5	96.3	0	0.2	3.5	0.0512959217970368	False	True
415426	Hyperthermus butylicus (strain DSM 5456 / JCM 9403 / PLM1-5)	HYPBU	Archaea	desulfurococcales_odb10	96.9	96.3	0.6	0.6	3.1	0.0648441183658907	False	True
2309	Pyrodictium occultum	PYROC	Archaea	desulfurococcales_odb10	96.3	96.1	0	0.2	3.7	0.0557260395821768	False	True
694429	Pyrolobus fumarii (strain DSM 11204 / 1A)	PYRF1	Archaea	desulfurococcales_odb10	98.4	98.4	0.4	0	1.6	0.0642251224942495	False	True
1163730	Fervidicoccus fontis (strain DSM 19380 / JCM 18336 / VKM B-2539 / Kam940)	FERFK	Archaea	thermoprotei_odb10	97.6	95.6	0.7	2	2.4	0.0582632609295228	False	True
933801	Acidianus hospitalis (strain W1)	ACIHW	Archaea	sulfolobales_odb10	96.6	95.9	0.6	0.7	3.4	0.0747099729296101	False	True
1006006	Metallosphaera cuprina (strain Ar-4)	METCR	Archaea	sulfolobales_odb10	96.6	95.1	0	1.5	3.4	0.0728109432131222	False	True
399549	Metallosphaera sedula (strain ATCC 51363 / DSM 5348 / JCM 9185 / NBRC 15509 / TH2)	METS5	Archaea	sulfolobales_odb10	98.8	98.5	0.2	0.3	1.2	0.055085004438959	False	True
555311	Saccharolobus solfataricus (strain 98/2)	SACS9	Archaea	sulfolobales_odb10	99	99	0	0	1	0.0584840755801077	False	True
273057	Saccharolobus solfataricus (strain ATCC 35092 / DSM 1617 / JCM 11322 / P2)	SACS2	Archaea	sulfolobales_odb10	95.9	95.3	0.9	0.6	4.1	0.0630551922125507	False	True
330779	Sulfolobus acidocaldarius (strain ATCC 33909 / DSM 639 / JCM 8929 / NBRC 15157 / NCIMB 11770)	SULAC	Archaea	sulfolobales_odb10	95.5	94.9	0.4	0.6	4.5	0.0528515236443847	False	True
930943	Sulfolobus islandicus (strain HVE10/4)	SULIH	Archaea	sulfolobales_odb10	99.1	98.8	0	0.3	0.9	0.0503095576498281	False	True
425944	Sulfolobus islandicus (strain L.D.8.5 / Lassen #2)	SULID	Archaea	sulfolobales_odb10	98	97.6	0	0.4	2	0.0775717007584309	False	True
429572	Sulfolobus islandicus (strain L.S.2.15 / Lassen #1)	SULIL	Archaea	sulfolobales_odb10	99.3	99.1	0	0.2	0.7	0.0519189940525773	False	True
427317	Sulfolobus islandicus (strain M.14.25 / Kamchatka #1)	SULIM	Archaea	sulfolobales_odb10	99.6	99.4	0.1	0.2	0.4	0.050624208137167	False	True
427318	Sulfolobus islandicus (strain M.16.27)	SULIA	Archaea	sulfolobales_odb10	99.3	99.1	0.1	0.2	0.7	0.0503572261157434	False	True
426118	Sulfolobus islandicus (strain M.16.4 / Kamchatka #3)	SULIK	Archaea	sulfolobales_odb10	98.9	98.7	0	0.2	1.1	0.0587190221679473	False	True
930945	Sulfolobus islandicus (strain REY15A)	SULIR	Archaea	sulfolobales_odb10	98.4	98.2	0	0.2	1.6	0.0565050010946961	False	True
439386	Sulfolobus islandicus (strain Y.G.57.14 / Yellowstone #1)	SULIY	Archaea	sulfolobales_odb10	99.1	98.8	0.2	0.3	0.9	0.0670408208703668	False	True
419942	Sulfolobus islandicus (strain Y.N.15.51 / Yellowstone #2)	SULIN	Archaea	sulfolobales_odb10	98.6	98.4	0.1	0.2	1.4	0.0600131306033544	False	True
273063	Sulfurisphaera tokodaii (strain DSM 16993 / JCM 10545 / NBRC 100140 / 7)	SULTO	Archaea	sulfolobales_odb10	98.4	98	0.4	0.4	1.6	0.0674260385018977	False	True
368408	Thermofilum pendens (strain DSM 2475 / Hrk 5)	THEPD	Archaea	thermoprotei_odb10	98.3	97.8	1	0.5	1.7	0.0575778699027015	False	True
340102	Pyrobaculum arsenaticum (strain DSM 13514 / JCM 11321)	PYRAR	Archaea	thermoproteales_odb10	97.5	97.5	0.2	0	2.5	0.0740909513723399	False	True
410359	Pyrobaculum calidifontis (strain JCM 11548 / VA1)	PYRCJ	Archaea	thermoproteales_odb10	96.7	96.5	0.5	0.2	3.3	0.0598008101455974	False	True
384616	Pyrobaculum islandicum (strain DSM 4184 / JCM 9189 / GEO3)	PYRIL	Archaea	thermoproteales_odb10	96.4	96.2	0.2	0.2	3.6	0.0653746031184985	False	True
444157	Pyrobaculum neutrophilum (strain DSM 2338 / JCM 9278 / V24Sta)	PYRNV	Archaea	thermoproteales_odb10	95.9	95.7	0.2	0.2	4.1	0.0656985478529119	False	True
768679	Thermoproteus tenax (strain ATCC 35583 / DSM 2078 / JCM 9277 / NBRC 100435 / Kra 1)	THETK	Archaea	thermoproteales_odb10	99.2	99	0	0.2	0.8	0.0565173191846342	False	True
999630	Thermoproteus uzoniensis (strain 768-20)	THEU7	Archaea	thermoproteales_odb10	100	99	0	1	0	0.0636292132325861	False	True
572478	Vulcanisaeta distributa (strain DSM 14429 / JCM 11212 / NBRC 100878 / IC-017)	VULDI	Archaea	thermoproteales_odb10	99.7	99.7	0.2	0	0.3	0.050677039986638	False	True
985053	Vulcanisaeta moutnovskia (strain 768-28)	VULM7	Archaea	thermoproteales_odb10	99	98.8	0	0.2	1	0.0548435620119518	False	True
439481	Aciduliprofundum boonei (strain DSM 19572 / T469)	ACIB4	Archaea	archaea_odb10	96.2	95.3	0	0.9	3.8	0.0556896249535834	False	True
673860	Aciduliprofundum sp. (strain MAR08-339)	ACIS0	Archaea	archaea_odb10	95.3	93.6	0.4	1.7	4.7	0.0519400909956183	False	True
224325	Archaeoglobus fulgidus (strain ATCC 49558 / VC-16 / DSM 4304 / JCM 9628 / NBRC 100126)	ARCFU	Archaea	euryarchaeota_odb10	99.6	98.7	0	0.9	0.4	0.0516604129139253	False	True
572546	Archaeoglobus profundus (strain DSM 5631 / JCM 9629 / NBRC 100127 / Av18)	ARCPA	Archaea	euryarchaeota_odb10	99.1	98.7	0	0.4	0.9	0.0775605794077559	False	True
693661	Archaeoglobus veneficus (strain DSM 11195 / SNP6)	ARCVS	Archaea	euryarchaeota_odb10	99.6	99.2	0.9	0.4	0.4	0.0624861821664472	False	True
589924	Ferroglobus placidus (strain DSM 10642 / AEDII12DO)	FERPA	Archaea	euryarchaeota_odb10	100	100	0	0	0	0.0642421812036488	False	True
634497	Haloarcula hispanica (strain ATCC 33960 / DSM 4426 / JCM 8911 / NBRC 102182 / NCIMB 2187 / VKM B-1755)	HALHT	Archaea	halobacteriales_odb10	99.6	99.4	0.2	0.2	0.4	0.0525349825176616	False	True
272569	Haloarcula marismortui (strain ATCC 43049 / DSM 3752 / JCM 8966 / VKM B-1809)	HALMA	Archaea	halobacteriales_odb10	96.9	94.4	0.4	2.5	3.1	0.0520791141166874	False	True
485914	Halomicrobium mukohataei (strain ATCC 700874 / DSM 12286 / JCM 9738 / NCIMB 13541)	HALMD	Archaea	halobacteriales_odb10	99.3	99.2	0.4	0.1	0.7	0.0517486763513267	False	True
519442	Halorhabdus utahensis (strain DSM 12940 / JCM 11049 / AX-2)	HALUD	Archaea	halobacteriales_odb10	94.2	94.2	0.7	0	5.8	0.0584449395615868	False	True
268739	Natronomonas moolapensis (strain DSM 18674 / JCM 14361 / 8.8.11)	NATM8	Archaea	halobacteriales_odb10	98.5	98.2	0.4	0.3	1.5	0.0568904425791118	False	True
348780	Natronomonas pharaonis (strain ATCC 35678 / DSM 2160 / CIP 103997 / NBRC 14720 / NCIMB 2260 / Gabara)	NATPD	Archaea	halobacteriales_odb10	98.8	98.8	0.7	0	1.2	0.0545278924026256	False	True
795797	Halalkalicoccus jeotgali (strain DSM 18796 / CECT 7217 / JCM 14584 / KCTC 4019 / B3)	HALJB	Archaea	halobacteriales_odb10	99.2	99	0.8	0.2	0.8	0.0754567362293241	False	True
478009	Halobacterium salinarum (strain ATCC 29341 / DSM 671 / R1)	HALS3	Archaea	halobacteriales_odb10	94.1	94.1	0.4	0	5.9	0.0678726253519557	False	True
523841	Haloferax mediterranei (strain ATCC 33500 / DSM 1411 / JCM 8866 / NBRC 14739 / NCIMB 2177 / R-4)	HALMT	Archaea	haloferacales_odb10	99.5	99.2	0.5	0.3	0.5	0.0514040650599017	False	True
309800	Haloferax volcanii (strain ATCC 29605 / DSM 3757 / JCM 8879 / NBRC 14742 / NCIMB 2012 / VKM B-1768 / DS2)	HALVD	Archaea	haloferacales_odb10	100	99.9	0.2	0.1	0	0.0550406777124018	False	True
469382	Halogeometricum borinquense (strain ATCC 700274 / DSM 11551 / JCM 10706 / PR3)	HALBP	Archaea	haloferacales_odb10	99.9	99.9	0.7	0	0.1	0.0531350157958804	False	True
362976	Haloquadratum walsbyi (strain DSM 16790 / HBSQ001)	HALWD	Archaea	haloferacales_odb10	93.1	92.9	0.2	0.2	6.9	0.0661061553161846	False	True
768065	Haloquadratum walsbyi (strain DSM 16854 / JCM 12705 / C23)	HALWC	Archaea	haloferacales_odb10	93.2	93.1	0.3	0.1	6.8	0.0648384016885245	False	True
416348	Halorubrum lacusprofundi (strain ATCC 49239 / DSM 5036 / JCM 8891 / ACAM 34)	HALLT	Archaea	haloferacales_odb10	99.7	99.7	0.6	0	0.3	0.0542293933669572	False	True
797210	Halopiger xanaduensis (strain DSM 18323 / JCM 14033 / SH-6)	HALXS	Archaea	natrialbales_odb10	99.4	99.4	0.4	0	0.6	0.0544327519792491	False	True
543526	Haloterrigena turkmenica (strain ATCC 51198 / DSM 5511 / NCIMB 13204 / VKM B-1734)	HALTV	Archaea	natrialbales_odb10	96.9	96.9	0.4	0	3.1	0.0525960653597666	False	True
29540	Natrialba asiatica (strain ATCC 700177 / DSM 12278 / JCM 9576 / FERM P-10747 / NBRC 102637 / 172P1)	NATA1	Archaea	natrialbales_odb10	98.7	98	0.2	0.7	1.3	0.0550684414089927	False	True
547559	Natrialba magadii (strain ATCC 43099 / DSM 3394 / CIP 104546 / JCM 8861/ NBRC 102185 / NCIMB 2190 / MS3)	NATMM	Archaea	natrialbales_odb10	98.1	98	0.3	0.1	1.9	0.0582487545914815	False	True
797303	Natrinema pellirubrum (strain DSM 15624 / CIP 106293 / JCM 10476 / NCIMB 786 / 157)	NATP1	Archaea	natrialbales_odb10	99.8	99.8	0.9	0	0.2	0.0563320968715576	False	True
797304	Natronobacterium gregoryi (strain ATCC 43098 / DSM 3393 / CCM 3738 / CIP 104747 / JCM 8860 / NBRC 102187 / NCIMB 2189 / SP2)	NATGS	Archaea	natrialbales_odb10	97.8	97.6	0.4	0.2	2.2	0.0585329757768029	False	True
877455	Methanobacterium lacus (strain AL-21)	METLA	Archaea	methanobacteria_odb10	99.9	99.9	0.9	0	0.1	0.0510280008605192	False	True
868131	Methanobacterium paludis (strain DSM 25820 / JCM 18151 / SWAN1)	METPW	Archaea	methanobacteria_odb10	99.7	99.7	0.5	0	0.3	0.0565265156220193	False	True
634498	Methanobrevibacter ruminantium (strain ATCC 35063 / DSM 1093 / JCM 13430 / OCM 146 / M1)	METRM	Archaea	methanobacteria_odb10	98.4	98.1	0.4	0.3	1.6	0.0630956142199406	False	True
420247	Methanobrevibacter smithii (strain ATCC 35061 / DSM 861 / OCM 144 / PS)	METS3	Archaea	methanobacteria_odb10	99.9	99.5	0	0.4	0.1	0.0506181933708922	False	True
339860	Methanosphaera stadtmanae (strain ATCC 43021 / DSM 3091 / JCM 11832 / MCB-3)	METST	Archaea	methanobacteria_odb10	93.6	93.1	0.5	0.5	6.4	0.0668255501447705	False	True
79929	Methanothermobacter marburgensis (strain ATCC BAA-927 / DSM 2133 / JCM 14651 / NBRC 100331 / OCM 82 / Marburg)	METTM	Archaea	methanobacteria_odb10	99.4	99	0	0.4	0.6	0.0524621851185865	False	True
187420	Methanothermobacter thermautotrophicus (strain ATCC 29096 / DSM 1053 / JCM 10044 / NBRC 100330 / Delta H)	METTH	Archaea	methanobacteria_odb10	98.7	96.8	0	1.9	1.3	0.0514923360970355	False	True
523846	Methanothermus fervidus (strain ATCC 43054 / DSM 2088 / JCM 10308 / V24 S)	METFV	Archaea	methanobacteria_odb10	92	91.7	0.1	0.3	8	0.080500437503518	False	True
573064	Methanocaldococcus fervens (strain DSM 4213 / JCM 15782 / AG86)	METFA	Archaea	methanococcales_odb10	99	98.9	0	0.1	1	0.0587601864456158	False	True
573063	Methanocaldococcus infernus (strain DSM 11812 / JCM 15783 / ME)	METIM	Archaea	methanococcales_odb10	98.4	98.3	0	0.1	1.6	0.0633997391191985	False	True
243232	Methanocaldococcus jannaschii (strain ATCC 43067 / DSM 2661 / JAL-1 / JCM 10045 / NBRC 100440)	METJA	Archaea	methanococcales_odb10	99.5	99.1	0.2	0.4	0.5	0.0569759395169097	False	True
644281	Methanocaldococcus sp. (strain FS406-22)	METSF	Archaea	methanococcales_odb10	99.6	99.6	0.4	0	0.4	0.0509665746765988	False	True
579137	Methanocaldococcus vulcanius (strain ATCC 700851 / DSM 12094 / M7)	METVM	Archaea	methanococcales_odb10	99.4	99.4	0.3	0	0.6	0.0513506524754818	False	True
880724	Methanotorris igneus (strain DSM 5666 / JCM 11834 / Kol 5)	METIK	Archaea	methanococcales_odb10	99.1	99.1	0.7	0	0.9	0.0574712161280311	False	True
419665	Methanococcus aeolicus (strain ATCC BAA-1280 / DSM 17508 / OCM 812 / Nankai-3)	META3	Archaea	methanococcales_odb10	98.2	98.2	0.6	0	1.8	0.0706503407000999	False	True
1053692	Methanococcus maripaludis	METMI	Archaea	methanococcales_odb10	99.8	99.4	0	0.4	0.2	0.0529499217834509	False	True
402880	Methanococcus maripaludis (strain C5 / ATCC BAA-1333)	METM5	Archaea	methanococcales_odb10	100	99.9	0.1	0.1	0	0.0526794691106155	False	True
444158	Methanococcus maripaludis (strain C6 / ATCC BAA-1332)	METM6	Archaea	methanococcales_odb10	99.9	99.9	0.1	0	0.1	0.0540036341441008	False	True
426368	Methanococcus maripaludis (strain C7 / ATCC BAA-1331)	METM7	Archaea	methanococcales_odb10	99.8	99.8	0	0	0.2	0.054581601709446	False	True
267377	Methanococcus maripaludis (strain S2 / LL)	METMP	Archaea	methanococcales_odb10	100	99.7	0	0.3	0	0.0598029410604112	False	True
406327	Methanococcus vannielii (strain ATCC 35089 / DSM 1224 / JCM 13029 / OCM 148 / SB)	METVS	Archaea	methanococcales_odb10	99.5	99.4	0.2	0.1	0.5	0.0610408149209383	False	True
456320	Methanococcus voltae (strain ATCC BAA-1334 / A3)	METV3	Archaea	methanococcales_odb10	95.5	95.4	0.3	0.1	4.5	0.0571575574551577	False	True
647113	Methanothermococcus okinawensis (strain DSM 14208 / JCM 11175 / IH1)	METOI	Archaea	methanococcales_odb10	98.5	98.3	0.1	0.2	1.5	0.0505807591462089	False	True
351160	Methanocella arvoryzae (strain DSM 22066 / NBRC 105507 / MRE50)	METAR	Archaea	methanomicrobia_odb10	94.4	94.4	1.7	0	5.6	0.0605778451940709	False	True
1041930	Methanocella conradii (strain DSM 24694 / JCM 17849 / CGMCC 1.5162 / HZ254)	METCZ	Archaea	methanomicrobia_odb10	96.1	96.1	1.2	0	3.9	0.0568933897649422	False	True
304371	Methanocella paludicola (strain DSM 17711 / JCM 13418 / NBRC 101707 / SANAE)	METPS	Archaea	methanomicrobia_odb10	95.1	94.6	1.9	0.5	4.9	0.0544669979042326	False	True
410358	Methanocorpusculum labreanum (strain ATCC 43576 / DSM 4855 / Z)	METLZ	Archaea	methanomicrobiales_odb10	93.9	93.7	0.6	0.2	6.1	0.084397180188477	False	True
1201294	Methanoculleus bourgensis (strain ATCC 43281 / DSM 3045 / OCM 15 / MS2)	METBM	Archaea	methanomicrobiales_odb10	99	98.5	0.1	0.5	1	0.0514626066719545	False	True
368407	Methanoculleus marisnigri (strain ATCC 35101 / DSM 1498 / JR1)	METMJ	Archaea	methanomicrobiales_odb10	99.4	99.4	0	0	0.6	0.0507452852160653	False	True
679926	Methanolacinia petrolearia (strain DSM 11571 / OCM 486 / SEBR 4847)	METP4	Archaea	methanomicrobiales_odb10	99.5	99.5	0.3	0	0.5	0.0602262024401299	False	True
456442	Methanoregula boonei (strain DSM 21154 / JCM 14090 / 6A8)	METB6	Archaea	methanomicrobiales_odb10	96.9	96.8	1.2	0.1	3.1	0.0571904738752646	False	True
593750	Methanoregula formicica (strain DSM 22288 / NBRC 105244 / SMSP)	METFS	Archaea	methanomicrobiales_odb10	98.5	98.3	2	0.2	1.5	0.051361271926414	False	True
521011	Methanosphaerula palustris (strain ATCC BAA-1556 / DSM 19958 / E1-9c)	METPE	Archaea	methanomicrobiales_odb10	98.2	98.2	1	0	1.8	0.0610186096349956	False	True
323259	Methanospirillum hungatei JF-1 (strain ATCC 27890 / DSM 864 / NBRC 100397 / JF-1)	METHJ	Archaea	methanomicrobiales_odb10	98	97.9	0.7	0.1	2	0.0766823238070547	False	True
259564	Methanococcoides burtonii (strain DSM 6242 / NBRC 107633 / OCM 468 / ACE-M)	METBU	Archaea	methanomicrobia_odb10	98.2	98	0	0.2	1.8	0.0642554424794507	False	True
644295	Methanohalobium evestigatum (strain ATCC BAA-1072 / DSM 3721 / NBRC 107634 / OCM 161 / Z-7303)	METEZ	Archaea	methanomicrobia_odb10	99	98.8	0.7	0.2	1	0.0543682384901147	False	True
547558	Methanohalophilus mahii (strain ATCC 35705 / DSM 5219 / SLP)	METMS	Archaea	methanomicrobia_odb10	99.3	99.3	0	0	0.7	0.0519979980491286	False	True
867904	Methanomethylovorans hollandica (strain DSM 15978 / NBRC 107637 / DMS1)	METHD	Archaea	methanomicrobia_odb10	99.7	99.7	0.7	0	0.3	0.0545938106193893	False	True
679901	Methanosalsum zhilinae (strain DSM 4017 / NBRC 107636 / OCM 62 / WeN5)	METZD	Archaea	methanomicrobia_odb10	99.2	99.2	0.2	0	0.8	0.0733049722639839	False	True
188937	Methanosarcina acetivorans (strain ATCC 35395 / DSM 2834 / JCM 12185 / C2A)	METAC	Archaea	methanomicrobia_odb10	99.4	99.1	0.3	0.3	0.6	0.062080665027646	False	True
269797	Methanosarcina barkeri (strain Fusaro / DSM 804)	METBF	Archaea	methanomicrobia_odb10	100	100	0.3	0	0	0.0608877196176629	False	True
192952	Methanosarcina mazei (strain ATCC BAA-159 / DSM 3647 / Goe1 / Go1 / JCM 11833 / OCM 88)	METMA	Archaea	methanomicrobia_odb10	99.7	99.5	0.5	0.2	0.3	0.0544713144507735	False	True
1110509	Methanosaeta harundinacea (strain 6Ac)	METH6	Archaea	methanomicrobia_odb10	94.5	93.6	0.7	0.9	5.5	0.060682122769732	False	True
990316	Methanothrix soehngenii (strain ATCC 5969 / DSM 3671 / JCM 10134 / NBRC 103675 / OCM 69 / GP-6)	METSG	Archaea	methanomicrobia_odb10	95.1	93.7	0.7	1.4	4.9	0.0504259709523104	False	True
349307	Methanothrix thermoacetophila (strain DSM 6194 / JCM 14653 / NBRC 101360 / PT)	METTP	Archaea	methanomicrobia_odb10	94.8	94.1	0.2	0.7	5.2	0.0705954430135257	False	True
186497	Pyrococcus furiosus (strain ATCC 43587 / DSM 3638 / JCM 8422 / Vc1)	PYRFU	Archaea	euryarchaeota_odb10	99.5	99.5	0.4	0	0.5	0.0557467323013424	False	True
342949	Pyrococcus sp. (strain NA2)	PYRSN	Archaea	euryarchaeota_odb10	99.1	99.1	0	0	0.9	0.0570704806674349	False	True
529709	Pyrococcus yayanosii (strain CH1 / JCM 16557)	PYRYC	Archaea	euryarchaeota_odb10	97.4	97.4	0	0	2.6	0.0568371324390639	False	True
391623	Thermococcus barophilus (strain DSM 11836 / MP)	THEBM	Archaea	euryarchaeota_odb10	98.7	98.3	0	0.4	1.3	0.0527590799850569	False	True
593117	Thermococcus gammatolerans (strain DSM 15229 / JCM 11827 / EJ3)	THEGJ	Archaea	euryarchaeota_odb10	100	100	0	0	0	0.0566714085903408	False	True
69014	Thermococcus kodakarensis (strain ATCC BAA-918 / JCM 12380 / KOD1)	THEKO	Archaea	euryarchaeota_odb10	100	100	0	0	0	0.0568815662898699	False	True
523849	Thermococcus litoralis (strain ATCC 51850 / DSM 5473 / JCM 8560 / NS-C)	THELN	Archaea	euryarchaeota_odb10	98.8	97.9	0	0.9	1.2	0.0654980970890909	False	True
523850	Thermococcus onnurineus (strain NA1)	THEON	Archaea	euryarchaeota_odb10	96.6	96.6	0	0	3.4	0.0531255420462402	False	True
604354	Thermococcus sibiricus (strain DSM 12597 / MM 739)	THESM	Archaea	euryarchaeota_odb10	97.9	97.5	0.9	0.4	2.1	0.0570660646915868	False	True
1042877	Thermococcus sp. (strain CGMCC 1.5172 / 4557)	THES4	Archaea	euryarchaeota_odb10	98.7	98.7	0	0	1.3	0.0500941921931419	False	True
1236689	Methanomethylophilus alvus (strain Mx1201)	METAX	Archaea	thermoplasmata_odb10	99.4	99.1	0.3	0.3	0.6	0.0623877825244628	False	True
1295009	Methanomassiliicoccus intestinalis (strain Issoire-Mx1)	METII	Archaea	thermoplasmata_odb10	98.3	98	0.6	0.3	1.7	0.0543049821258146	False	True
263820	Picrophilus torridus (strain ATCC 700027 / DSM 9790 / JCM 10055 / NBRC 100828)	PICTO	Archaea	thermoplasmata_odb10	99.1	99.1	0.6	0	0.9	0.0847409834082667	False	True
273075	Thermoplasma acidophilum (strain ATCC 25905 / DSM 1728 / JCM 9062 / NBRC 15155 / AMRC-C165)	THEAC	Archaea	thermoplasmata_odb10	96.8	96.5	0	0.3	3.2	0.0860498026434776	False	True
273116	Thermoplasma volcanium (strain ATCC 51530 / DSM 4299 / JCM 9571 / NBRC 15438 / GSS1)	THEVO	Archaea	thermoplasmata_odb10	95.6	95.6	0	0	4.4	0.0604565059433601	False	True
1054217	Thermoplasmatales archaeon (strain BRNA1)	THEXX	Archaea	thermoplasmata_odb10	98.9	97.4	0.3	1.5	1.1	0.0539833459839237	False	True
436308	Nitrosopumilus maritimus (strain SCM1)	NITMS	Archaea	thaumarchaeota_odb10	99.7	99.4	0.6	0.3	0.3	0.0690810402968195	False	True
240015	Acidobacterium capsulatum (strain ATCC 51196 / DSM 11244 / JCM 7670 / NBRC 15755 / NCIMB 13165 / 161)	ACIC5	Bacteria	acidobacteria_odb10	99.5	99.5	0	0	0.5	0.0816474989437059	False	True
204669	Koribacter versatilis (strain Ellin345)	KORVE	Bacteria	acidobacteria_odb10	99.2	99.2	0.2	0	0.8	0.081195233917902	False	True
682795	Granulicella mallensis (strain ATCC BAA-1857 / DSM 23137 / MP5ACTX8)	GRAMM	Bacteria	acidobacteria_odb10	98.8	98.8	0	0	1.2	0.0993190157747914	False	True
1198114	Granulicella tundricola (strain ATCC BAA-1859 / DSM 23138 / MP5ACTX9)	GRATM	Bacteria	acidobacteria_odb10	99.8	99.8	0.5	0	0.2	0.0719224390168076	False	True
926566	Terriglobus roseus (strain DSM 18391 / NRRL B-41598 / KBS 63)	TERRK	Bacteria	acidobacteria_odb10	99.5	99.5	0.5	0	0.5	0.0934638794495961	False	True
401053	Terriglobus saanensis (strain ATCC BAA-1853 / DSM 23119 / SP1PR4)	TERSS	Bacteria	acidobacteria_odb10	99.8	99.8	0.5	0	0.2	0.0925698796314731	False	True
234267	Solibacter usitatus (strain Ellin6076)	SOLUE	Bacteria	acidobacteria_odb10	99.3	98.8	1	0.5	0.7	0.112618020279607	False	True
351607	Acidothermus cellulolyticus (strain ATCC 43068 / 11B)	ACIC1	Bacteria	actinobacteria_class_odb10	97.3	97.3	0	0	2.7	0.0954369069491881	False	True
469371	Thermobispora bispora (strain ATCC 19993 / DSM 43833 / CBS 139.67 / JCM 10125 / NBRC 14880 / R51)	THEBD	Bacteria	streptosporangiales_odb10	99.7	99.7	0.7	0	0.3	0.0753048593870325	False	True
548479	Mobiluncus curtisii (strain ATCC 43063 / DSM 2711 / V125)	MOBCV	Bacteria	actinobacteria_class_odb10	96.2	93.5	0	2.7	3.8	0.0766103621746089	False	True
703613	Bifidobacterium animalis subsp. animalis (strain ATCC 25527 / DSM 20104 / JCM 1190 / R101-8)	BIFAR	Bacteria	actinobacteria_class_odb10	95.2	94.5	0.7	0.7	4.8	0.104750893876971	False	True
442563	Bifidobacterium animalis subsp. lactis (strain AD011)	BIFA0	Bacteria	actinobacteria_class_odb10	93.9	91.8	0.7	2.1	6.1	0.105142213886292	False	True
552531	Bifidobacterium animalis subsp. lactis (strain BB-12)	BIFAB	Bacteria	actinobacteria_class_odb10	93.1	92.1	0.7	1	6.9	0.104201313879455	False	True
580050	Bifidobacterium animalis subsp. lactis (strain Bl-04 / DGCC2908 / RB 4825 / SD5219)	BIFLB	Bacteria	actinobacteria_class_odb10	95.2	94.5	0.7	0.7	4.8	0.103244883800826	False	True
555970	Bifidobacterium animalis subsp. lactis (strain DSM 10140 / JCM 10602 / LMG 18314)	BIFAS	Bacteria	actinobacteria_class_odb10	95.2	94.5	0.7	0.7	4.8	0.102093902793072	False	True
573236	Bifidobacterium animalis subsp. lactis (strain V9)	BIFAV	Bacteria	actinobacteria_class_odb10	95.2	94.5	0.7	0.7	4.8	0.103015103865624	False	True
702459	Bifidobacterium bifidum (strain PRL2010)	BIFBP	Bacteria	actinobacteria_class_odb10	96.2	95.2	0.7	1	3.8	0.0909627655960685	False	True
883062	Bifidobacterium bifidum (strain S17)	BIFBS	Bacteria	actinobacteria_class_odb10	96.2	95.9	0.7	0.3	3.8	0.0754593286719235	False	True
866777	Bifidobacterium breve (strain ACS-071-V-Sch8b)	BIFBA	Bacteria	actinobacteria_class_odb10	95.5	95.5	1	0	4.5	0.106961806540765	False	True
401473	Bifidobacterium dentium (strain ATCC 27534 / DSM 20436 / JCM 1195 / Bd1)	BIFDB	Bacteria	actinobacteria_class_odb10	96	93.9	0.7	2.1	4	0.112564906186324	False	True
205913	Bifidobacterium longum (strain DJO10A)	BIFLD	Bacteria	actinobacteria_class_odb10	96.2	94.8	1	1.4	3.8	0.0829932551673037	False	True
565040	Bifidobacterium longum subsp. infantis (strain 157F)	BIFL1	Bacteria	actinobacteria_class_odb10	96.2	95.5	1	0.7	3.8	0.0852836230810539	False	True
391904	Bifidobacterium longum subsp. infantis (strain ATCC 15697 / DSM 20088 / JCM 1222 / NCTC 11817 / S12)	BIFLS	Bacteria	actinobacteria_class_odb10	96.6	96.3	3.1	0.3	3.4	0.0777672113935611	False	True
565042	Bifidobacterium longum subsp. longum (strain ATCC 15707 / DSM 20219 / JCM 1217 / NCTC 11818 / E194b)	BIFL2	Bacteria	actinobacteria_class_odb10	96.2	95.5	1	0.7	3.8	0.0948967686953743	False	True
890402	Bifidobacterium longum subsp. longum (strain BBMN68)	BIFLM	Bacteria	actinobacteria_class_odb10	95.5	94.8	1	0.7	4.5	0.096977136047084	False	True
479433	Catenulispora acidiphila (strain DSM 44928 / NRRL B-24433 / NBRC 102108 / JCM 14897)	CATAD	Bacteria	actinobacteria_class_odb10	100	100	1	0	0	0.0807312182464863	False	True
521095	Atopobium parvulum (strain ATCC 33793 / DSM 20469 / JCM 10300 / VPI 0546)	ATOPD	Bacteria	coriobacteriales_odb10	99.5	99.3	0	0.2	0.5	0.0809173141247205	False	True
633147	Olsenella uli (strain ATCC 49627 / DSM 7084 / CIP 109912 / JCM 12494 / NCIMB 702895 / VPI D76D-27C)	OLSUV	Bacteria	coriobacteriales_odb10	99.8	99.8	0	0	0.2	0.0910861996700946	False	True
700015	Coriobacterium glomerans (strain ATCC 49209 / DSM 20642 / JCM 10262 / PW2)	CORGP	Bacteria	coriobacteriales_odb10	96.7	96.7	0.2	0	3.3	0.104353770266728	False	True
469378	Cryptobacterium curtum (strain ATCC 700683 / DSM 15641 / 12-3)	CRYCD	Bacteria	coriobacteriia_odb10	98.6	98.6	0	0	1.4	0.0878635214058748	False	True
479437	Eggerthella lenta (strain ATCC 25559 / DSM 2243 / JCM 9979 / NCTC 11813 / VPI 0255)	EGGLE	Bacteria	coriobacteriia_odb10	99.8	99.8	0.5	0	0.2	0.0829807978147762	False	True
502558	Eggerthella sp. (strain YY7918)	EEGSY	Bacteria	coriobacteriia_odb10	98.6	98.6	0.5	0	1.4	0.0780548253736714	False	True
471855	Slackia heliotrinireducens (strain ATCC 29202 / DSM 20476 / NCTC 11029 / RHS 1)	SLAHD	Bacteria	coriobacteriia_odb10	98.5	98.3	1.4	0.2	1.5	0.0656532114549632	False	True
548476	Corynebacterium aurimucosum (strain ATCC 700975 / DSM 44827 / CN-1)	CORA7	Bacteria	corynebacteriales_odb10	98.7	98.3	0.3	0.4	1.3	0.0666675600414061	False	True
698966	Corynebacterium diphtheriae (strain 241)	CORD2	Bacteria	corynebacteriales_odb10	98.8	98.5	0.1	0.3	1.2	0.0626894881208113	False	True
698962	Corynebacterium diphtheriae (strain 31A)	CORD3	Bacteria	corynebacteriales_odb10	98.2	97.9	0.1	0.3	1.8	0.0651101814509197	False	True
698963	Corynebacterium diphtheriae (strain ATCC 27012 / C7 (beta))	CORD7	Bacteria	corynebacteriales_odb10	98.5	98.5	0.1	0	1.5	0.0615278644729441	False	True
257309	Corynebacterium diphtheriae (strain ATCC 700971 / NCTC 13129 / Biotype gravis)	CORDI	Bacteria	corynebacteriales_odb10	99.1	99.1	0	0	0.9	0.0606950276371772	False	True
698965	Corynebacterium diphtheriae (strain CDCE 8392)	CORDD	Bacteria	corynebacteriales_odb10	98.1	97.7	0.1	0.4	1.9	0.0625155753905328	False	True
698967	Corynebacterium diphtheriae (strain HC01)	CORDH	Bacteria	corynebacteriales_odb10	98.8	98.5	0.1	0.3	1.2	0.0642029365200488	False	True
698968	Corynebacterium diphtheriae (strain HC02)	CORDJ	Bacteria	corynebacteriales_odb10	98	97.7	0.1	0.3	2	0.0622807111861474	False	True
698969	Corynebacterium diphtheriae (strain HC03)	CORDK	Bacteria	corynebacteriales_odb10	98.5	98.4	0	0.1	1.5	0.0636821738073302	False	True
698970	Corynebacterium diphtheriae (strain HC04)	CORDL	Bacteria	corynebacteriales_odb10	98.2	98.1	0	0.1	1.8	0.0639073690922086	False	True
698964	Corynebacterium diphtheriae (strain PW8)	CORDW	Bacteria	corynebacteriales_odb10	98.5	98.1	0.1	0.4	1.5	0.061097583416521	False	True
698971	Corynebacterium diphtheriae (strain VA01)	CORDV	Bacteria	corynebacteriales_odb10	98.5	98.4	0	0.1	1.5	0.0636915864463256	False	True
196164	Corynebacterium efficiens (strain DSM 44549 / YS-314 / AJ 12310 / JCM 11189 / NBRC 100395)	COREF	Bacteria	corynebacteriales_odb10	99.5	99.1	0.4	0.4	0.5	0.0669340436727313	False	True
196627	Corynebacterium glutamicum (strain ATCC 13032 / DSM 20300 / JCM 1318 / LMG 3730 / NCIMB 10025)	CORGL	Bacteria	corynebacteriales_odb10	99.4	99.3	0.1	0.1	0.6	0.0625989799374849	False	True
1204414	Corynebacterium glutamicum (strain ATCC 13032 / K051)	CORGK	Bacteria	corynebacteriales_odb10	99.4	99.3	0.1	0.1	0.6	0.062765255210588	False	True
340322	Corynebacterium glutamicum (strain R)	CORGB	Bacteria	corynebacteriales_odb10	99.1	99.1	0.3	0	0.9	0.0605596176185229	False	True
306537	Corynebacterium jeikeium (strain K411)	CORJK	Bacteria	corynebacteriales_odb10	97.5	96.8	0.4	0.7	2.5	0.0994721235677357	False	True
645127	Corynebacterium kroppenstedtii (strain DSM 44385 / JCM 11950 / CIP 105744 / CCUG 35717)	CORK4	Bacteria	corynebacteriales_odb10	94.2	93.7	0	0.5	5.8	0.103225687253606	False	True
525263	Corynebacterium lipophiloflavum (strain DSM 44291 / CCUG 37336)	CORLD	Bacteria	corynebacteriales_odb10	99	97.5	0.3	1.5	1	0.0724594191114808	False	True
679896	Corynebacterium pseudotuberculosis (strain 1002)	CORP1	Bacteria	corynebacteriales_odb10	96.8	96.5	0	0.3	3.2	0.0660980267648731	False	True
681645	Corynebacterium pseudotuberculosis (strain C231)	CORP2	Bacteria	corynebacteriales_odb10	97.7	97.6	0	0.1	2.3	0.0679729845853912	False	True
765874	Corynebacterium pseudotuberculosis (strain FRC41)	CORPF	Bacteria	corynebacteriales_odb10	98.6	97.4	0	1.2	1.4	0.0688743279855011	False	True
889513	Corynebacterium pseudotuberculosis (strain I19)	CORP9	Bacteria	corynebacteriales_odb10	96.9	96.8	0	0.1	3.1	0.0666453697359926	False	True
662755	Corynebacterium resistens (strain DSM 45100 / JCM 12819 / GTC 2026)	CORRG	Bacteria	corynebacteriales_odb10	96.9	96	0	0.9	3.1	0.0996722480473154	False	True
945712	Corynebacterium ulcerans (strain BR-AD22)	CORUB	Bacteria	corynebacteriales_odb10	99.5	99.2	0	0.3	0.5	0.0668718674459177	False	True
504474	Corynebacterium urealyticum (strain ATCC 43042 / DSM 7109)	CORU7	Bacteria	corynebacteriales_odb10	96.2	95.3	0.4	0.9	3.8	0.104108348529673	False	True
858619	Corynebacterium variabile (strain DSM 44702 / JCM 12073 / NCIMB 30131)	CORVD	Bacteria	corynebacteriales_odb10	96.4	95.2	0.3	1.2	3.6	0.0791732574595034	False	True
526226	Gordonia bronchialis (strain ATCC 25592 / DSM 43247 / JCM 3198 / NCTC 10667)	GORB4	Bacteria	corynebacteriales_odb10	99.8	99.5	0.3	0.3	0.2	0.0704776650793385	False	True
1112204	Gordonia polyisoprenivorans (strain DSM 44266 / VH2)	GORPV	Bacteria	corynebacteriales_odb10	99.6	99.3	0.1	0.3	0.4	0.0922121834807067	False	True
443218	Hoyosella subflava (strain DSM 45089 / JCM 17490 / NBRC 109087 / DQS3-9A1)	HOYSD	Bacteria	corynebacteriales_odb10	98.3	97.4	0.8	0.9	1.7	0.0676658567443915	False	True
1790	Mycobacterium asiaticum	MYCAS	Bacteria	corynebacteriales_odb10	98.6	98.2	0.5	0.4	1.4	0.0821902289441196	False	True
243243	Mycobacterium avium (strain 104)	MYCA1	Bacteria	corynebacteriales_odb10	96.4	96.1	0.1	0.3	3.6	0.069068870349622	False	True
262316	Mycolicibacterium paratuberculosis (strain ATCC BAA-968 / K-10)	MYCPA	Bacteria	corynebacteriales_odb10	98.4	98.1	0	0.3	1.6	0.0975955622012005	False	True
487521	Mycobacterium intracellulare (strain ATCC 13950 / DSM 43223 / JCM 6384 / NCTC 13025 / 3600)	MYCIA	Bacteria	corynebacteriales_odb10	99.5	99.2	0.1	0.3	0.5	0.068756550035291	False	True
1778	Mycobacterium gordonae	MYCGO	Bacteria	corynebacteriales_odb10	99.3	99.3	0.4	0	0.7	0.069021629494611	False	True
1768	Mycobacterium kansasii	MYCKA	Bacteria	corynebacteriales_odb10	99.2	99.2	0.4	0	0.8	0.0630397676953426	False	True
216594	Mycobacterium marinum (strain ATCC BAA-535 / M)	MYCMM	Bacteria	corynebacteriales_odb10	99.9	99.9	0.8	0	0.1	0.0910324464737793	False	True
29313	Mycobacterium shimoidei	MYCSH	Bacteria	corynebacteriales_odb10	99	99	0.3	0	1	0.0770346614304104	False	True
164757	Mycobacterium sp. (strain JLS)	MYCSJ	Bacteria	corynebacteriales_odb10	100	100	0.1	0	0	0.0854975825080515	False	True
189918	Mycobacterium sp. (strain KMS)	MYCSK	Bacteria	corynebacteriales_odb10	100	100	0.5	0	0	0.0743977676876867	False	True
164756	Mycobacterium sp. (strain MCS)	MYCSS	Bacteria	corynebacteriales_odb10	100	100	0.1	0	0	0.0798071298523522	False	True
1048245	Mycobacterium canettii (strain CIPT 140010059)	MYCCP	Bacteria	corynebacteriales_odb10	99.3	99.2	0.5	0.1	0.7	0.0721847337885387	False	True
233413	Mycobacterium bovis (strain ATCC BAA-935 / AF2122/97)	MYCBO	Bacteria	corynebacteriales_odb10	99.4	99.3	0.5	0.1	0.6	0.0642885481398188	False	True
410289	Mycobacterium bovis (strain BCG / Pasteur 1173P2)	MYCBP	Bacteria	corynebacteriales_odb10	99.3	99.2	0.7	0.1	0.7	0.063954711624854	False	True
561275	Mycobacterium bovis (strain BCG / Tokyo 172 / ATCC 35737 / TMC 1019)	MYCBT	Bacteria	corynebacteriales_odb10	99.3	99.2	0.5	0.1	0.7	0.0645706522976526	False	True
419947	Mycobacterium tuberculosis (strain ATCC 25177 / H37Ra)	MYCTA	Bacteria	corynebacteriales_odb10	99.3	99	0.5	0.3	0.7	0.064898576260247	False	True
83332	Mycobacterium tuberculosis (strain ATCC 25618 / H37Rv)	MYCTU	Bacteria	corynebacteriales_odb10	99.3	99.2	0.5	0.1	0.7	0.0663650516529916	False	True
443149	Mycobacterium tuberculosis (strain CCDC5079)	MYCTC	Bacteria	corynebacteriales_odb10	94.2	90.4	0.4	3.8	5.8	0.1144741866507	False	True
443150	Mycobacterium tuberculosis (strain CCDC5180)	MYCTD	Bacteria	corynebacteriales_odb10	95.1	94.8	0.3	0.3	4.9	0.11563272528349	False	True
336982	Mycobacterium tuberculosis (strain F11)	MYCTF	Bacteria	corynebacteriales_odb10	98.7	98.7	0.3	0	1.3	0.0695211396165524	False	True
478434	Mycobacterium tuberculosis (strain KZN 1435 / MDR)	MYCTK	Bacteria	corynebacteriales_odb10	99.4	99.1	0.4	0.3	0.6	0.0637080767533569	False	True
572418	Mycobacterium africanum (strain GM041182)	MYCA0	Bacteria	corynebacteriales_odb10	99.1	99	0.5	0.1	0.9	0.0669107503532165	False	True
362242	Mycobacterium ulcerans (strain Agy99)	MYCUA	Bacteria	corynebacteriales_odb10	98	98	0.4	0	2	0.0803647912664332	False	True
561007	Mycobacteroides abscessus (strain ATCC 19977 / DSM 44196 / CIP 104536 / JCM 13569 / NCTC 13031 / TMC 1543)	MYCA9	Bacteria	corynebacteriales_odb10	99.6	99.5	0.4	0.1	0.4	0.0739956230201166	False	True
1774	Mycobacteroides chelonae	MYCCH	Bacteria	corynebacteriales_odb10	99.1	99	0.3	0.1	0.9	0.0754870780183037	False	True
875328	Mycolicibacter sinensis (strain JDM601)	MYCSD	Bacteria	corynebacteriales_odb10	99.4	98.6	0.1	0.8	0.6	0.0647570510031233	False	True
710421	Mycobacterium chubuense (strain NBB4)	MYCCN	Bacteria	corynebacteriales_odb10	99.8	99.7	0.5	0.1	0.2	0.0726278677950585	False	True
278137	Mycolicibacterium gilvum (strain DSM 45189 / LMG 24558 / Spyr1)	MYCSR	Bacteria	corynebacteriales_odb10	99.7	99.6	0.1	0.1	0.3	0.0760087619855339	False	True
350054	Mycolicibacterium gilvum (strain PYR-GCK)	MYCGI	Bacteria	corynebacteriales_odb10	99.6	99.5	0.7	0.1	0.4	0.0813870259216871	False	True
1122247	Mycolicibacterium hassiacum (strain DSM 44199 / CIP 105218 / JCM 12690 / 3849)	MYCHD	Bacteria	corynebacteriales_odb10	99	97.3	0	1.7	1	0.0661822955791715	False	True
710685	Mycolicibacterium rhodesiae (strain NBB3)	MYCRN	Bacteria	corynebacteriales_odb10	99.9	99.9	0.4	0	0.1	0.0755384284676083	False	True
246196	Mycolicibacterium smegmatis (strain ATCC 700084 / mc(2)155)	MYCS2	Bacteria	corynebacteriales_odb10	98.2	98.2	0.4	0	1.8	0.0774808316193424	False	True
1078020	Mycolicibacterium thermoresistibile (strain ATCC 19527 / DSM 44167 / CIP 105390 / JCM 6362 / NCTC 10409 / 316)	MYCT3	Bacteria	corynebacteriales_odb10	99.5	99.1	0.3	0.4	0.5	0.0725996970396079	False	True
350058	Mycolicibacterium vanbaalenii (strain DSM 7251 / JCM 13017 / NRRL B-24157 / PYR-1)	MYCVP	Bacteria	corynebacteriales_odb10	99.6	99.6	0.7	0	0.4	0.0819474296016112	False	True
1127134	Nocardia cyriacigeorgica (strain GUH-2)	NOCCG	Bacteria	corynebacteriales_odb10	99.8	99	0.5	0.8	0.2	0.0662590264442922	False	True
247156	Nocardia farcinica (strain IFM 10152)	NOCFA	Bacteria	corynebacteriales_odb10	99.9	99.8	0.5	0.1	0.1	0.0656742029253613	False	True
234621	Rhodococcus erythropolis (strain PR4 / NBRC 100887)	RHOE4	Bacteria	corynebacteriales_odb10	99.8	99.7	1.2	0.1	0.2	0.0797451150135766	False	True
685727	Rhodococcus hoagii (strain 103S)	RHOH1	Bacteria	corynebacteriales_odb10	99.4	99.1	0.7	0.3	0.6	0.0852155578056711	False	True
101510	Rhodococcus jostii (strain RHA1)	RHOJR	Bacteria	corynebacteriales_odb10	99.6	99.1	3.1	0.5	0.4	0.069106813272907	False	True
632772	Rhodococcus opacus (strain B4)	RHOOB	Bacteria	corynebacteriales_odb10	99.8	99.8	2.2	0	0.2	0.0696858780171652	False	True
640132	Segniliparus rotundus (strain ATCC BAA-972 / CDC 1076 / CIP 108378 / DSM 44985 / JCM 13578)	SEGRD	Bacteria	corynebacteriales_odb10	94.2	93.4	0	0.8	5.8	0.0633095280569769	False	True
521096	Tsukamurella paurometabola (strain ATCC 8368 / DSM 20162 / JCM 10117 / NBRC 16120 / NCTC 13040)	TSUPD	Bacteria	corynebacteriales_odb10	98.9	98.8	0.4	0.1	1.1	0.078333059427442	False	True
326424	Frankia alni (strain ACN14a)	FRAAA	Bacteria	actinobacteria_class_odb10	97.3	95.2	1.4	2.1	2.7	0.0772587392190332	False	True
106370	Frankia casuarinae (strain DSM 45818 / CECT 9043 / CcI3)	FRACC	Bacteria	actinobacteria_class_odb10	97	96.3	1.4	0.7	3	0.0717247452057188	False	True
298654	Frankia inefficax (strain DSM 45817 / CECT 9037 / EuI1c)	FRAIE	Bacteria	actinobacteria_class_odb10	98.3	98.3	0.7	0	1.7	0.111516300941954	False	True
298653	Frankia sp. (strain EAN1pec)	FRASN	Bacteria	actinobacteria_class_odb10	97.3	96.6	1.4	0.7	2.7	0.0791727677451334	False	True
656024	Frankia symbiont subsp. Datisca glomerata	FRADG	Bacteria	actinobacteria_class_odb10	96.5	96.5	0.3	0	3.5	0	False	True
1146883	Blastococcus saxobsidens (strain DD2)	BLASD	Bacteria	actinobacteria_class_odb10	99.7	99.7	0	0	0.3	0.0636010866004777	False	True
526225	Geodermatophilus obscurus (strain ATCC 25078 / DSM 43160 / JCM 3152 / G-20)	GEOOG	Bacteria	actinobacteria_class_odb10	98.9	98.6	0.3	0.3	1.1	0.0617897493023009	False	True
1144889	Modestobacter marinus (strain BC501)	MODMB	Bacteria	actinobacteria_class_odb10	99	98.3	0	0.7	1	0.061456699209275	False	True
446470	Stackebrandtia nassauensis (strain DSM 44728 / NRRL B-16338 / NBRC 102104 / LLR-40K-21)	STANL	Bacteria	actinobacteria_class_odb10	98.6	98.6	1	0	1.4	0.0784293616814358	False	True
266940	Kineococcus radiotolerans (strain ATCC BAA-149 / DSM 14245 / SRS30216)	KINRD	Bacteria	actinobacteria_class_odb10	99.6	99.3	0.7	0.3	0.4	0.0713181867998281	False	True
471853	Beutenbergia cavernae (strain ATCC BAA-8 / DSM 12333 / NBRC 16432)	BEUC1	Bacteria	micrococcales_odb10	99.3	99.3	0.2	0	0.7	0.10366082726531	False	True
1703	Brevibacterium linens	BRELN	Bacteria	micrococcales_odb10	98.9	98.3	0.2	0.6	1.1	0.0927951094284532	False	True
590998	Cellulomonas fimi (strain ATCC 484 / DSM 20113 / JCM 1341 / NBRC 15513 / NCIMB 8980 / NCTC 7547)	CELFA	Bacteria	micrococcales_odb10	99.3	99.3	0.2	0	0.7	0.0810805821518616	False	True
446466	Cellulomonas flavigena (strain ATCC 482 / DSM 20109 / NCIB 8073 / NRS 134)	CELFN	Bacteria	micrococcales_odb10	99.6	99.6	0.7	0	0.4	0.0724737785965882	False	True
593907	Cellulomonas gilvus (strain ATCC 13127 / NRRL B-14078)	CELGA	Bacteria	micrococcales_odb10	99.5	99.5	0.2	0	0.5	0.0717109555342264	False	True
478801	Kytococcus sedentarius (strain ATCC 14392 / DSM 20547 / CCM 314 / 541)	KYTSD	Bacteria	micrococcales_odb10	93.4	92.8	0.6	0.6	6.6	0.0660489541268258	False	True
710696	Intrasporangium calvum (strain ATCC 23552 / DSM 43043 / JCM 3097 / NBRC 12989 / 7 KIP)	INTC7	Bacteria	micrococcales_odb10	99.5	99.3	0.4	0.2	0.5	0.0880817139559719	False	True
471856	Jonesia denitrificans (strain ATCC 14870 / DSM 20603 / CIP 55134)	JONDD	Bacteria	micrococcales_odb10	98.7	98.5	0.2	0.2	1.3	0.0685717267997685	False	True
443906	Clavibacter michiganensis subsp. michiganensis (strain NCPPB 382)	CLAM3	Bacteria	micrococcales_odb10	100	100	0.6	0	0	0.0785912768970578	False	True
31964	Clavibacter michiganensis subsp. sepedonicus (strain ATCC 33113 / DSM 20744 / JCM 9667 / LMG 2889 / C-1)	CLAMS	Bacteria	micrococcales_odb10	99.7	99.7	0.6	0	0.3	0.0680814986048796	False	True
281090	Leifsonia xyli subsp. xyli (strain CTCB07)	LEIXX	Bacteria	micrococcales_odb10	97.4	97.2	0.4	0.2	2.6	0.0657071122092856	False	True
979556	Microbacterium testaceum (strain StLB037)	MICTS	Bacteria	micrococcales_odb10	100	99.8	0.4	0.2	0	0.0823396013741856	False	True
290399	Arthrobacter sp. (strain FB24)	ARTS2	Bacteria	micrococcales_odb10	100	100	1.9	0	0	0.0870666395641578	False	True
861360	Glutamicibacter arilaitensis (strain DSM 16368 / CIP 108037 / IAM 15318 / JCM 13566 / Re117)	GLUAR	Bacteria	micrococcales_odb10	100.1	99.9	0.6	0.2	0.1	0.0646393105164836	False	True
378753	Kocuria rhizophila (strain ATCC 9341 / DSM 348 / NBRC 103217 / DC2201)	KOCRD	Bacteria	micrococcales_odb10	98.5	98.3	0.2	0.2	1.5	0.0851515743180172	False	True
465515	Micrococcus luteus (strain ATCC 4698 / DSM 20030 / JCM 1464 / NBRC 3333 / NCIMB 9278 / NCTC 2665 / VKM Ac-2230)	MICLC	Bacteria	micrococcales_odb10	98.8	98.2	0.2	0.6	1.2	0.0818751357499441	False	True
290340	Paenarthrobacter aurescens (strain TC1)	PAEAT	Bacteria	micrococcales_odb10	98.5	98.1	0.9	0.4	1.5	0.0869324748173976	False	True
452863	Pseudarthrobacter chlorophenolicus (strain ATCC 700700 / DSM 12829 / CIP 107037 / JCM 12360 / KCTC 9906 / NCIMB 13794 / A6)	PSECP	Bacteria	micrococcales_odb10	99.6	99.6	1.3	0	0.4	0.0666586998097579	False	True
930171	Pseudarthrobacter phenanthrenivorans (strain DSM 18606 / JCM 16027 / LMG 23796 / Sphe3)	PSEPM	Bacteria	micrococcales_odb10	99.6	99.6	0.7	0	0.4	0.0759975787297052	False	True
288705	Renibacterium salmoninarum (strain ATCC 33209 / DSM 20767 / JCM 11484 / NBRC 15589 / NCIMB 2235)	RENSM	Bacteria	micrococcales_odb10	99.1	98	0.2	1.1	0.9	0.105267486173826	False	True
762948	Rothia dentocariosa (strain ATCC 17931 / CDC X599 / XDIA)	ROTDC	Bacteria	micrococcales_odb10	91.9	91.2	0	0.7	8.1	0.0650871451329607	False	True
743718	Isoptericola variabilis (strain 225)	ISOV2	Bacteria	micrococcales_odb10	99.6	99.6	0.2	0	0.4	0.0870025699058898	False	True
446471	Xylanimonas cellulosilytica (strain DSM 15894 / CECT 5975 / LMG 20990 / XIL07)	XYLCX	Bacteria	micrococcales_odb10	99.2	99.2	0.7	0	0.8	0.076181539611586	False	True
446469	Sanguibacter keddieii (strain ATCC 51767 / DSM 10542 / NCFB 3025 / ST-74)	SANKS	Bacteria	micrococcales_odb10	99.1	99.1	0.4	0	0.9	0.0902026353308903	False	True
512565	Actinoplanes missouriensis (strain ATCC 14538 / DSM 43046 / CBS 188.64 / JCM 3121 / NCIMB 12654 / NBRC 102363 / 431)	ACTM4	Bacteria	actinobacteria_class_odb10	99	99	1.4	0	1	0.0629392295800888	False	True
134676	Actinoplanes sp. (strain ATCC 31044 / CBS 674.73 / SE50/110)	ACTS5	Bacteria	actinobacteria_class_odb10	98.9	98.9	2.7	0	1.1	0.060777220094741	False	True
1869	Actinoplanes utahensis	ACTUT	Bacteria	actinobacteria_class_odb10	98.6	98.3	1.7	0.3	1.4	0.0682172505602943	False	True
644283	Micromonospora aurantiaca (strain ATCC 27029 / DSM 43813 / BCRC 12538 / CBS 129.76 / JCM 10878 / NBRC 16125 / NRRL B-16091 / INA 9442)	MICAI	Bacteria	actinobacteria_class_odb10	99	98.7	1.4	0.3	1	0.0681640832811003	False	True
648999	Micromonospora sp. (strain L5)	MICSL	Bacteria	actinobacteria_class_odb10	99	98.7	1.4	0.3	1	0.0687761357631784	False	True
391037	Salinispora arenicola (strain CNS-205)	SALAI	Bacteria	actinobacteria_class_odb10	99.3	99.3	1	0	0.7	0.0671323905367095	False	True
369723	Salinispora tropica (strain ATCC BAA-916 / DSM 44818 / CNB-440)	SALTO	Bacteria	actinobacteria_class_odb10	98.9	98.6	0.7	0.3	1.1	0.0730391816339861	False	True
263358	Verrucosispora maris (strain AB-18-032)	VERMA	Bacteria	actinobacteria_class_odb10	98.6	98.3	1.7	0.3	1.4	0.0651086958588923	False	True
479431	Nakamurella multipartita (strain ATCC 700099 / DSM 44233 / CIP 104796 / JCM 9543 / NBRC 105858 / Y-104)	NAKMY	Bacteria	actinobacteria_class_odb10	98.6	97.9	0.3	0.7	1.4	0.0760567736113272	False	True
479435	Kribbella flavida (strain DSM 17836 / JCM 10339 / NBRC 14399)	KRIFD	Bacteria	propionibacteriales_odb10	99.4	99.4	0.6	0	0.6	0.0862801847968624	False	True
196162	Nocardioides sp. (strain ATCC BAA-499 / JS614)	NOCSJ	Bacteria	propionibacteriales_odb10	99.9	99.7	0.6	0.2	0.1	0.0799022757679357	False	True
2045	Nocardioides simplex	NOCSI	Bacteria	propionibacteriales_odb10	98.4	96.6	0.3	1.8	1.6	0.072081978458735	False	True
1171373	Acidipropionibacterium acidipropionici (strain ATCC 4875 / DSM 20272 / JCM 6432 / NBRC 12425 / NCIMB 8070)	ACIA4	Bacteria	propionibacteriales_odb10	98.9	98.6	0.3	0.3	1.1	0.0670605588405673	False	True
267747	Cutibacterium acnes (strain DSM 16379 / KPA171202)	CUTAK	Bacteria	propionibacteriales_odb10	98.6	97.7	0.2	0.9	1.4	0.074941632849631	False	True
553199	Cutibacterium acnes (strain SK137)	CUTAS	Bacteria	propionibacteriales_odb10	98.7	97.8	0	0.9	1.3	0.0711352235782584	False	True
1032480	Microlunatus phosphovorus (strain ATCC 700054 / DSM 10555 / JCM 9379 / NBRC 101784 / NCIMB 13414 / VKM Ac-1990 / NM-1)	MICPN	Bacteria	propionibacteriales_odb10	98.3	98.1	0.6	0.2	1.7	0.0626021563119142	False	True
754252	Propionibacterium freudenreichii subsp. shermanii (strain ATCC 9614 / DSM 4902 / CIP 103027 / NCIMB 8099 / CIRM-BIA1)	PROFC	Bacteria	propionibacteriales_odb10	96.6	96.4	0.6	0.2	3.4	0.066320176740897	False	True
767029	Pseudopropionibacterium propionicum (strain F0230a)	PSEPQ	Bacteria	propionibacteriales_odb10	95.8	95.2	0.3	0.6	4.2	0.0691460180196701	False	True
446462	Actinosynnema mirum (strain ATCC 29888 / DSM 43827 / NBRC 14064 / IMRU 3971)	ACTMD	Bacteria	actinobacteria_class_odb10	100	100	0.7	0	0	0.068380516787381	False	True
713604	Amycolatopsis mediterranei (strain S699)	AMYMS	Bacteria	actinobacteria_class_odb10	99.9	99.6	8.2	0.3	0.1	0.0646748113002482	False	True
749927	Amycolatopsis mediterranei (strain U-32)	AMYMU	Bacteria	actinobacteria_class_odb10	100	99.3	1.4	0.7	0	0.0760536957269392	False	True
68170	Lentzea aerocolonigenes	LENAE	Bacteria	actinobacteria_class_odb10	98.3	97.6	0.7	0.7	1.7	0.0730941592794627	False	True
675635	Pseudonocardia dioxanivorans (strain ATCC 55486 / DSM 44775 / JCM 13855 / CB1190)	PSEUX	Bacteria	actinobacteria_class_odb10	99.6	99.6	0.3	0	0.4	0.0719708577860505	False	True
471857	Saccharomonospora viridis (strain ATCC 15386 / DSM 43017 / JCM 3036 / NBRC 12207 / P101)	SACVD	Bacteria	actinobacteria_class_odb10	100	100	0	0	0	0.0729821958435895	False	True
405948	Saccharopolyspora erythraea (strain ATCC 11635 / DSM 40517 / JCM 4748 / NBRC 13426 / NCIMB 8594 / NRRL 2338)	SACEN	Bacteria	actinobacteria_class_odb10	99.7	99	0.7	0.7	0.3	0.0636761376197543	False	True
1179773	Saccharothrix espanaensis (strain ATCC 51144 / DSM 44229 / JCM 9112 / NBRC 15066 / NRRL 15764)	SACES	Bacteria	actinobacteria_class_odb10	100	99.7	0.7	0.3	0	0.0639045093298078	False	True
1894	Kitasatospora aureofaciens	KITAU	Bacteria	streptomycetales_odb10	97	96.7	1.5	0.3	3	0.066247925665291	False	True
2064	Kitasatospora griseola	KITGR	Bacteria	streptomycetales_odb10	94.2	94.1	1.1	0.1	5.8	0.0665008019802931	False	True
452652	Kitasatospora setae (strain ATCC 33774 / DSM 43861 / JCM 3304 / KCC A-0304 / NBRC 14216 / KM-6054)	KITSK	Bacteria	streptomycetales_odb10	98.5	98.2	1	0.3	1.5	0.0676487495348424	False	True
68570	Streptomyces albulus	STRA9	Bacteria	streptomycetales_odb10	99	98.2	0.7	0.8	1	0.06489495925399	False	True
278992	Streptomyces ambofaciens (strain ATCC 23877 / 3486 / DSM 40053 / JCM 4204 / NBRC 12836 / NRRL B-2516)	STRA7	Bacteria	streptomycetales_odb10	99.4	99.4	0.3	0	0.6	0.060348295455288	False	True
227882	Streptomyces avermitilis (strain ATCC 31267 / DSM 46492 / JCM 5070 / NBRC 14893 / NCIMB 12804 / NRRL 8165 / MA-4680)	STRAW	Bacteria	streptomycetales_odb10	99.8	99.5	0.3	0.3	0.2	0.0720556942178517	False	True
749414	Streptomyces bingchenggensis (strain BCW-1)	STRBB	Bacteria	streptomycetales_odb10	98.9	98.2	0.6	0.7	1.1	0.065641664001021	False	True
1003195	Streptomyces cattleya (strain ATCC 35852 / DSM 46488 / JCM 4925 / NBRC 14057 / NRRL 8057)	STREN	Bacteria	streptomycetales_odb10	99	98.9	12.5	0.1	1	0.0735088891469272	False	True
443255	Streptomyces clavuligerus (strain ATCC 27064 / DSM 738 / JCM 4710 / NBRC 13307 / NCIMB 12785 / NRRL 3585 / VKM Ac-602)	STRC2	Bacteria	streptomycetales_odb10	99	98.5	0.3	0.5	1	0	False	True
100226	Streptomyces coelicolor (strain ATCC BAA-471 / A3(2) / M145)	STRCO	Bacteria	streptomycetales_odb10	99.6	99.5	0.6	0.1	0.4	0.0672039381206391	False	True
1214242	Streptomyces collinus (strain DSM 40733 / Tu 365)	STRC3	Bacteria	streptomycetales_odb10	99.8	99.8	0.3	0	0.2	0.0647247430513219	False	True
1214101	Streptomyces davaonensis (strain DSM 101723 / JCM 4913 / KCC S-0913 / 768)	STRDJ	Bacteria	streptomycetales_odb10	99.8	99.7	0.3	0.1	0.2	0.0722101442739859	False	True
1906	Streptomyces fradiae	STRFR	Bacteria	streptomycetales_odb10	95.6	95.4	0.2	0.2	4.4	0.0731482441243852	False	True
455632	Streptomyces griseus subsp. griseus (strain JCM 4626 / NBRC 13350)	STRGG	Bacteria	streptomycetales_odb10	99.6	99.5	0.1	0.1	0.4	0.0840368247345872	False	True
1133850	Streptomyces hygroscopicus subsp. jinggangensis (strain 5008)	STRHJ	Bacteria	streptomycetales_odb10	99.9	99.5	0.5	0.4	0.1	0.0614944578604107	False	True
591167	Streptomyces pratensis (strain ATCC 33331 / IAF-45CD)	STRFA	Bacteria	streptomycetales_odb10	99.6	99.6	0.1	0	0.4	0.076147160664684	False	True
457429	Streptomyces pristinaespiralis (strain ATCC 25486 / DSM 40338 / CBS 914.69 / JCM 4507 / NBRC 13074 / NRRL 2958 / 5647)	STRE2	Bacteria	streptomycetales_odb10	95.1	92.1	0.4	3	4.9	0.0692133163569506	False	True
1265868	Streptomyces rimosus subsp. rimosus (strain ATCC 10970 / DSM 40260 / JCM 4667 / NRRL 2234)	STRR1	Bacteria	streptomycetales_odb10	98.9	97.5	0.3	1.4	1.1	0.0633265943614848	False	True
359131	Streptomyces rubellomurinus (strain ATCC 31215)	STRR3	Bacteria	streptomycetales_odb10	92.2	91.8	1	0.4	7.8	0.0695494531652869	False	True
680198	Streptomyces scabiei (strain 87.22)	STRSW	Bacteria	streptomycetales_odb10	99.8	99.7	0.8	0.1	0.2	0.067029603957975	False	True
465543	Streptomyces sp. (strain SPB074)	STRSH	Bacteria	streptomycetales_odb10	92.8	90.2	0.2	2.6	7.2	0.0683028265646749	False	True
862751	Streptomyces sp. (strain SirexAA-E / ActE)	STREK	Bacteria	streptomycetales_odb10	99.8	99.7	0.3	0.1	0.2	0.0831237453043225	False	True
55952	Streptomyces toyocaensis	STRTO	Bacteria	streptomycetales_odb10	99.4	99.4	0.5	0	0.6	0.0658163965181074	False	True
1114943	Streptomyces tsukubensis (strain DSM 42081 / NBRC 108919 / NRRL 18488 / 9993)	STRT9	Bacteria	streptomycetales_odb10	97.6	94.2	0.4	3.4	2.4	0.0623415206727516	False	True
953739	Streptomyces venezuelae (strain ATCC 10712 / CBS 650.69 / DSM 40230 / JCM 4526 / NBRC 13096 / PD 04745)	STRVP	Bacteria	streptomycetales_odb10	99.7	99.4	0.5	0.3	0.3	0.0698518141786883	False	True
566461	Streptomyces viridosporus (strain ATCC 14672 / DSM 40746 / JCM 4963 / KCTC 9882 / NRRL B-12104 / FH 1290)	STRV1	Bacteria	streptomycetales_odb10	97.7	96.1	0.6	1.6	2.3	0.068190212953946	False	True
1205910	Nocardiopsis alba (strain ATCC BAA-2165 / BE74)	NOCAA	Bacteria	streptosporangiales_odb10	98.3	97.4	0.2	0.9	1.7	0.0771754305646034	False	True
446468	Nocardiopsis dassonvillei (strain ATCC 23218 / DSM 43111 / CIP 107115 / JCM 7437 / KCTC 9190 / NBRC 14626 / NCTC 10488 / NRRL B-5397 / IMRU 509)	NOCDD	Bacteria	streptosporangiales_odb10	99.5	99.5	0.3	0	0.5	0.0763825369722253	False	True
269800	Thermobifida fusca (strain YX)	THEFY	Bacteria	streptosporangiales_odb10	93.3	93	0.1	0.3	6.7	0.0753881492619202	False	True
479432	Streptosporangium roseum (strain ATCC 12428 / DSM 43021 / JCM 3005 / NI 9100)	STRRD	Bacteria	streptosporangiales_odb10	99.6	99.6	0.9	0	0.4	0.0726211146879994	False	True
471852	Thermomonospora curvata (strain ATCC 19995 / DSM 43183 / JCM 3096 / NBRC 15933 / NCIMB 10081 / Henssen B9)	THECD	Bacteria	streptosporangiales_odb10	96.9	96.8	0.2	0.1	3.1	0.0632399382629859	False	True
224324	Aquifex aeolicus (strain VF5)	AQUAE	Bacteria	aquificae_odb10	98.5	97.8	0.2	0.7	1.5	0.104337020363302	False	True
608538	Hydrogenobacter thermophilus (strain DSM 6534 / IAM 12695 / TK-6)	HYDTT	Bacteria	aquificae_odb10	96.7	96.7	0	0	3.3	0.0780107077534562	False	True
380749	Hydrogenobaculum sp. (strain Y04AAS1)	HYDS0	Bacteria	aquificae_odb10	98.4	98.4	0	0	1.6	0.0644306872802217	False	True
638303	Thermocrinis albus (strain DSM 14484 / JCM 11386 / HI 11/12)	THEAH	Bacteria	aquificae_odb10	99.7	99.7	0.2	0	0.3	0.0690879362705891	False	True
1298851	Thermosulfidibacter takaii (strain DSM 17441 / JCM 13301 / NBRC 103674 / ABI70S6)	THET7	Bacteria	aquificae_odb10	93	92.3	0.5	0.7	7	0.0798568373889863	False	True
123214	Persephonella marina (strain DSM 14350 / EX-H1)	PERMH	Bacteria	aquificae_odb10	99.5	99.1	0	0.4	0.5	0.0715880681567569	False	True
204536	Sulfurihydrogenibium azorense (strain Az-Fu1 / DSM 15241 / OCM 825)	SULAA	Bacteria	aquificae_odb10	99.8	99.3	0	0.5	0.2	0.0692870583096828	False	True
436114	Sulfurihydrogenibium sp. (strain YO3AOP1)	SULSY	Bacteria	aquificae_odb10	99.1	99.1	0	0	0.9	0.0674274239258775	False	True
868864	Desulfurobacterium thermolithotrophum (strain DSM 11699 / BSA)	DESTD	Bacteria	aquificae_odb10	98.8	98.4	0.4	0.4	1.2	0.0775186012810786	False	True
648996	Thermovibrio ammonificans (strain DSM 15698 / JCM 12110 / HB-1)	THEA1	Bacteria	aquificae_odb10	99.6	99.4	0.7	0.2	0.4	0.0676714396635642	False	True
862962	Bacteroides fragilis (strain 638R)	BACF6	Bacteria	bacteroidales_odb10	100	99.8	0.4	0.2	0	0.113939463589509	False	True
272559	Bacteroides fragilis (strain ATCC 25285 / DSM 2151 / JCM 11019 / NCTC 9343)	BACFN	Bacteria	bacteroidales_odb10	100.1	99.9	0.6	0.2	0.1	0.100964528541862	False	True
295405	Bacteroides fragilis (strain YCH46)	BACFR	Bacteria	bacteroidales_odb10	100.1	99.5	0.2	0.6	0.1	0.0878302129644615	False	True
693979	Bacteroides helcogenes (strain ATCC 35417 / DSM 20613 / JCM 6297 / P 36-108)	BACT6	Bacteria	bacteroidales_odb10	100	100	0.6	0	0	0.1088645197606	False	True
667015	Bacteroides salanitronis (strain DSM 18170 / JCM 13567 / BL78)	BACSH	Bacteria	bacteroidales_odb10	99.8	99.8	0	0	0.2	0.072460765947976	False	True
46506	Bacteroides stercoris	BACSE	Bacteria	bacteroidales_odb10	99.6	99.6	0	0	0.4	0.100515993509333	False	True
435590	Bacteroides vulgatus (strain ATCC 8482 / DSM 1447 / JCM 5826 / NBRC 14291 / NCTC 11154)	BACV8	Bacteria	bacteroidales_odb10	99.7	99.1	0.2	0.6	0.3	0.112923079870262	False	True
709991	Odoribacter splanchnicus (strain ATCC 29572 / DSM 20712 / CIP 104287 / JCM 15291 / NCTC 10825 / 1651/6)	ODOSD	Bacteria	bacteroidales_odb10	99.1	98.9	0.4	0.2	0.9	0.110728888411376	False	True
694427	Paludibacter propionicigenes (strain DSM 17365 / JCM 13257 / WB4)	PALPW	Bacteria	bacteroidales_odb10	98.1	98.1	0.9	0	1.9	0.0782799476602567	False	True
36874	Porphyromonas cangingivalis	PORCN	Bacteria	bacteroidales_odb10	94.8	94.6	0	0.2	5.2	0.086175282758788	False	True
553175	Porphyromonas endodontalis (strain ATCC 35406 / BCRC 14492 / JCM 8526 / NCTC 13058 / HG 370)	POREA	Bacteria	bacteroidales_odb10	96.8	95.9	0	0.9	3.2	0.111857182586291	False	True
431947	Porphyromonas gingivalis (strain ATCC 33277 / DSM 20709 / CIP 103683 / JCM 12257 / NCTC 11834 / 2561)	PORG3	Bacteria	bacteroidales_odb10	99.2	98.5	0.2	0.7	0.8	0.0864510812010978	False	True
242619	Porphyromonas gingivalis (strain ATCC BAA-308 / W83)	PORGI	Bacteria	bacteroidales_odb10	97.3	97.1	0.2	0.2	2.7	0.0754728865327136	False	True
767031	Prevotella denticola (strain F0289)	PREDF	Bacteria	bacteroidales_odb10	100.1	99.7	0.4	0.4	0.1	0.0923974964758826	False	True
246198	Prevotella intermedia (strain 17)	PREI7	Bacteria	bacteroidales_odb10	98.3	97.4	0	0.9	1.7	0.080792151964009	False	True
553174	Prevotella melaninogenica (strain ATCC 25845 / DSM 7089 / JCM 6325 / VPI 2381 / B282)	PREMB	Bacteria	bacteroidales_odb10	100	100	0	0	0	0.100831947154662	False	True
679935	Alistipes finegoldii (strain DSM 17242 / JCM 16770 / AHN 2437 / CCUG 46020 / CIP 107999)	ALIFI	Bacteria	bacteroidales_odb10	97.6	96.9	0.4	0.7	2.4	0.0796017033066071	False	True
485918	Chitinophaga pinensis (strain ATCC 43595 / DSM 2588 / NCIB 11800 / UQM 2034)	CHIPD	Bacteria	bacteroidetes_odb10	99.3	98.8	1	0.5	0.7	0.0784554140019722	False	True
700598	Niastella koreensis (strain DSM 17620 / KACC 11465 / GR20-10)	NIAKG	Bacteria	bacteroidetes_odb10	99.2	98.5	2.2	0.7	0.8	0.0839418790399684	False	True
880071	Bernardetia litoralis (strain ATCC 23117 / DSM 6794 / NBRC 15988 / NCIMB 1366 / Sio-4)	BERLS	Bacteria	cytophagales_odb10	97	97	0.1	0	3	0.0717763141718963	False	True
866536	Belliella baltica (strain DSM 15883 / CIP 108006 / LMG 21964 / BA134)	BELBD	Bacteria	cytophagales_odb10	99.5	99.5	0	0	0.5	0.0631059926176553	False	True
880070	Cyclobacterium marinum (strain ATCC 25205 / DSM 745)	CYCMS	Bacteria	cytophagales_odb10	99.2	99.2	0.1	0	0.8	0.0896910928198552	False	True
926556	Echinicola vietnamensis (strain DSM 17526 / LMG 23754 / KMM 6221)	ECHVK	Bacteria	cytophagales_odb10	99.7	99.6	0.1	0.1	0.3	0.0807659606967551	False	True
269798	Cytophaga hutchinsonii (strain ATCC 33406 / NCIMB 9469)	CYTH3	Bacteria	cytophagales_odb10	97.4	97.3	0.7	0.1	2.6	0.06638228703758	False	True
471854	Dyadobacter fermentans (strain ATCC 700827 / DSM 18053 / NS114)	DYAFD	Bacteria	cytophagales_odb10	99.7	99.7	0.1	0	0.3	0.0898851815818496	False	True
929562	Emticicia oligotrophica (strain DSM 17448 / GPTSA100-15)	EMTOG	Bacteria	cytophagales_odb10	99.4	99.3	0	0.1	0.6	0.0936144914468489	False	True
649349	Leadbetterella byssophila (strain DSM 17132 / KACC 11308 / 4M15)	LEAB4	Bacteria	cytophagales_odb10	97.2	97.1	0.1	0.1	2.8	0.0737339757167825	False	True
761193	Runella slithyformis (strain ATCC 29530 / DSM 19594 / LMG 11500 / NCIMB 11436 / LSU 4)	RUNSL	Bacteria	cytophagales_odb10	99.9	99.9	0.4	0	0.1	0.0694111203281505	False	True
504472	Spirosoma linguale (strain ATCC 33905 / DSM 74 / LMG 10896)	SPILD	Bacteria	cytophagales_odb10	100	100	0.9	0	0	0.0751785093801815	False	True
643867	Marivirga tractuosa (strain ATCC 23168 / DSM 4126 / NBRC 15989 / NCIMB 1408 / VKM B-1430 / H-43)	MARTH	Bacteria	cytophagales_odb10	99.3	99.3	0.1	0	0.7	0.0704529626599358	False	True
755732	Fluviicola taffensis (strain DSM 16823 / NCIMB 13979 / RW262)	FLUTR	Bacteria	flavobacteriales_odb10	93.9	92.5	0.8	1.4	6.1	0.0708279410258298	False	True
926562	Owenweeksia hongkongensis (strain DSM 17368 / CIP 108786 / JCM 12287 / NRRL B-23963 / UST20020801)	OWEHD	Bacteria	flavobacteriales_odb10	96.9	96.2	0.3	0.7	3.1	0.0728976683648106	False	True
746697	Aequorivita sublithincola (strain DSM 14238 / LMG 21431 / ACAM 643 / 9-3)	AEQSU	Bacteria	flavobacteriales_odb10	99.7	99.7	0.4	0	0.3	0.0653990893485886	False	True
860228	Capnocytophaga canimorsus (strain 5)	CAPCC	Bacteria	flavobacteriales_odb10	96.7	95.5	0	1.2	3.3	0.0814971599440864	False	True
553178	Capnocytophaga gingivalis	CAPGI	Bacteria	flavobacteriales_odb10	94.6	93.1	0.3	1.5	5.4	0.0794023023533171	False	True
521097	Capnocytophaga ochracea (strain ATCC 27872 / DSM 7271 / JCM 12966 / NCTC 12371 / VPI 2845)	CAPOD	Bacteria	flavobacteriales_odb10	94.3	93.6	0.4	0.7	5.7	0.0648564772475978	False	True
688270	Cellulophaga algicola (strain DSM 14237 / IC166 / ACAM 630)	CELAD	Bacteria	flavobacteriales_odb10	99.9	99.9	0.3	0	0.1	0.0679101830152667	False	True
867900	Cellulophaga lytica (strain ATCC 23178 / DSM 7489 / JCM 8516 / NBRC 14961 / NCIMB 1423 / VKM B-1433 / Cy l20)	CELLC	Bacteria	flavobacteriales_odb10	99.5	99.5	0	0	0.5	0.074041634128984	False	True
216432	Croceibacter atlanticus (strain ATCC BAA-628 / HTCC2559 / KCTC 12090)	CROAH	Bacteria	flavobacteriales_odb10	99.8	99.3	0.1	0.5	0.2	0.0665164949772028	False	True
983548	Dokdonia sp. (strain 4H-3-7-5)	DOKS4	Bacteria	flavobacteriales_odb10	100	100	0	0	0	0.0695359292758258	False	True
1034807	Flavobacterium branchiophilum (strain FL-15)	FLABF	Bacteria	flavobacteriales_odb10	98.9	98.9	0.1	0	1.1	0.0713924965427428	False	True
1041826	Flavobacterium columnare (strain ATCC 49512 / CIP 103533 / TG 44/87)	FLACA	Bacteria	flavobacteriales_odb10	99.5	99.4	0.1	0.1	0.5	0.0652954143163725	False	True
1086011	Flavobacterium frigoris (strain PS1)	FLAFP	Bacteria	flavobacteriales_odb10	99.5	99.2	0	0.3	0.5	0.0759405187016865	False	True
1094466	Flavobacterium indicum (strain DSM 17447 / CIP 109464 / GPTSA100-9)	FLAIG	Bacteria	flavobacteriales_odb10	99.7	99.7	0.1	0	0.3	0.0694809392640536	False	True
376686	Flavobacterium johnsoniae (strain ATCC 17061 / DSM 2064 / UW101)	FLAJ1	Bacteria	flavobacteriales_odb10	99.9	99.9	0.7	0	0.1	0.0774738128417231	False	True
402612	Flavobacterium psychrophilum (strain JIP02/86 / ATCC 49511)	FLAPJ	Bacteria	flavobacteriales_odb10	99.5	99.4	0.1	0.1	0.5	0.0620699339949013	False	True
1144313	Flavobacterium sp. (strain CF136)	FLASC	Bacteria	flavobacteriales_odb10	99.7	99.7	0.1	0	0.3	0.075367248874575	False	True
411154	Gramella forsetii (strain KT0803)	GRAFK	Bacteria	flavobacteriales_odb10	99.8	99.7	0.1	0.1	0.2	0.0664391203429501	False	True
983544	Lacinutrix sp. (strain 5H-3-7-4)	LACS5	Bacteria	flavobacteriales_odb10	99.7	99.7	0	0	0.3	0.0696619823979528	False	True
398720	Leeuwenhoekiella blandensis (strain CECT 7118 / CCUG 51940 / MED217)	LEEBM	Bacteria	flavobacteriales_odb10	99.6	99.2	0	0.4	0.4	0.0684570995482291	False	True
313603	Maribacter sp. (strain HTCC2170 / KCCM 42371)	MARSH	Bacteria	flavobacteriales_odb10	98.3	97.9	0.1	0.4	1.7	0.0705015979574444	False	True
886377	Muricauda ruestringensis (strain DSM 13258 / CIP 107369 / LMG 19739 / B1)	MURRD	Bacteria	flavobacteriales_odb10	99.8	99.7	0.1	0.1	0.2	0.064524420247516	False	True
592029	Nonlabens dokdonensis (strain DSM 17205 / KCTC 12402 / DSW-6)	NONDD	Bacteria	flavobacteriales_odb10	99.9	98.8	0	1.1	0.1	0.078027109826111	False	True
867902	Ornithobacterium rhinotracheale (strain ATCC 51463 / DSM 15997 / CCUG 23171 / CIP 104009 / LMG 9086)	ORNRL	Bacteria	flavobacteriales_odb10	96.8	96.5	0	0.3	3.2	0.066609075471944	False	True
313595	Psychroflexus torquis (strain ATCC 700755 / ACAM 623)	PSYTT	Bacteria	flavobacteriales_odb10	99.1	99.1	0.3	0	0.9	0.0632331289357059	False	True
992406	Riemerella anatipestifer (strain RA-GD)	RIEAR	Bacteria	flavobacteriales_odb10	96.5	95.5	0	1	3.5	0.0772675063685951	False	True
313596	Robiginitalea biformata (strain ATCC BAA-864 / HTCC2501 / KCTC 12146)	ROBBH	Bacteria	flavobacteriales_odb10	99.6	99.2	0	0.4	0.4	0.0651221443813252	False	True
865938	Weeksella virosa (strain ATCC 43766 / DSM 16922 / JCM 21250 / NBRC 16016 / NCTC 11634 / CL345/78)	WEEVC	Bacteria	flavobacteriales_odb10	98.8	98.5	0.3	0.3	1.2	0.0673037083799845	False	True
63186	Zobellia galactanivorans (strain DSM 12802 / CCUG 47099 / CIP 106680 / NCIMB 13871 / Dsij)	ZOBGA	Bacteria	flavobacteriales_odb10	100	99.9	0	0.1	0	0.0778849205532131	False	True
655815	Zunongwangia profunda (strain DSM 18752 / CCTCC AB 206139 / SM-A87)	ZUNPS	Bacteria	flavobacteriales_odb10	99.6	99.3	0	0.3	0.4	0.073447200060213	False	True
531844	Flavobacteriaceae bacterium (strain 3519-10)	FLAB3	Bacteria	flavobacteriales_odb10	99.7	99.3	0	0.4	0.3	0.0683034388398453	False	True
156586	Flavobacteria bacterium (strain BBFL7)	FLABB	Bacteria	flavobacteriia_odb10	95.1	95	0.1	0.1	4.9	0.118632170049847	False	True
760192	Haliscomenobacter hydrossis (strain ATCC 27775 / DSM 1100 / LMG 10767 / O)	HALH1	Bacteria	bacteroidetes_odb10	96.9	96.2	0.2	0.7	3.1	0.099682533338437	False	True
485917	Pedobacter heparinus (strain ATCC 13125 / DSM 2366 / CIP 104194 / JCM 7457 / NBRC 12017 / NCIMB 9290 / NRRL B-14731 / HIM 762-3)	PEDHD	Bacteria	sphingobacteriia_odb10	99.7	99.5	0.2	0.2	0.3	0.108184719872034	False	True
762903	Pseudopedobacter saltans (strain ATCC 51119 / DSM 12145 / JCM 21818 / LMG 10337 / NBRC 100064 / NCIMB 13643)	PSESL	Bacteria	sphingobacteriia_odb10	98.8	98.8	0.1	0	1.2	0.0878267252434349	False	True
929556	Solitalea canadensis (strain ATCC 29591 / DSM 3403 / NBRC 15130 / NCIMB 12057 / USAM 9D)	SOLCM	Bacteria	sphingobacteriia_odb10	97.3	97.1	0.9	0.2	2.7	0.073676368758113	False	True
743722	Sphingobacterium sp. (strain 21)	SPHS2	Bacteria	sphingobacteriia_odb10	99.8	99.8	0.5	0	0.2	0.0775205144764101	False	True
218497	Chlamydia abortus (strain DSM 27085 / S26/3)	CHLAB	Bacteria	chlamydiae_odb10	100	100	0	0	0	0.0953704477324303	False	True
227941	Chlamydophila caviae (strain ATCC VR-813 / DSM 19441 / GPIC)	CHLCV	Bacteria	chlamydiae_odb10	99.1	99.1	0	0	0.9	0.0800074859237156	False	True
264202	Chlamydia felis (strain Fe/C-56)	CHLFF	Bacteria	chlamydiae_odb10	99.8	99.8	0	0	0.2	0.0826398334100113	False	True
243161	Chlamydia muridarum (strain MoPn / Nigg)	CHLMU	Bacteria	chlamydiae_odb10	98.1	98.1	0	0	1.9	0.0782671810559955	False	True
331635	Chlamydia pecorum (strain ATCC VR-628 / E58)	CHLPE	Bacteria	chlamydiae_odb10	99.3	99.1	0	0.2	0.7	0.0796775045605321	False	True
115713	Chlamydia pneumoniae	CHLPN	Bacteria	chlamydiae_odb10	99.3	98.9	0	0.4	0.7	0.0769991608273415	False	True
406984	Chlamydophila pneumoniae (strain LPCoLN)	CHLPP	Bacteria	chlamydiae_odb10	99.8	99.8	0	0	0.2	0.0888640592895912	False	True
272561	Chlamydia trachomatis (strain D/UW-3/Cx)	CHLTR	Bacteria	chlamydiae_odb10	99.5	98.9	0	0.6	0.5	0.0799626265857886	False	True
887712	Chlamydia trachomatis (strain L2c)	CHLTC	Bacteria	chlamydiae_odb10	97.5	96.6	0	0.9	2.5	0.0784388461526371	False	True
580047	Chlamydia trachomatis serovar A (strain A2497)	CHLT4	Bacteria	chlamydiae_odb10	99.2	99.2	4.5	0	0.8	0.079129046747219	False	True
315277	Chlamydia trachomatis serovar A (strain ATCC VR-571B / DSM 19440 / HAR-13)	CHLTA	Bacteria	chlamydiae_odb10	99	98.1	0	0.9	1	0.0738294939312333	False	True
580049	Chlamydia trachomatis serovar B (strain Jali20/OT)	CHLTJ	Bacteria	chlamydiae_odb10	99.3	99.1	0	0.2	0.7	0.0825550954324977	False	True
672161	Chlamydia trachomatis serovar B (strain TZ1A828/OT)	CHLTZ	Bacteria	chlamydiae_odb10	97.9	97.7	0	0.2	2.1	0.0817889741256717	False	True
759363	Chlamydia trachomatis serovar D (strain D-EC)	CHLTD	Bacteria	chlamydiae_odb10	97.9	97.7	0	0.2	2.1	0.0924147957271535	False	True
759364	Chlamydia trachomatis serovar D (strain D-LC)	CHLTL	Bacteria	chlamydiae_odb10	97.6	97.4	0	0.2	2.4	0.0923336814955669	False	True
707183	Chlamydia trachomatis serovar E (strain E/11023)	CHLT1	Bacteria	chlamydiae_odb10	99.1	98.7	0	0.4	0.9	0.0707282255814213	False	True
707184	Chlamydia trachomatis serovar E (strain E/150)	CHLT5	Bacteria	chlamydiae_odb10	99.1	98.7	0	0.4	0.9	0.0707952625878703	False	True
634464	Chlamydia trachomatis serovar E (strain Sweden2)	CHLTS	Bacteria	chlamydiae_odb10	97.9	97.7	0	0.2	2.1	0.0833206837133888	False	True
707187	Chlamydia trachomatis serovar G (strain G/11074)	CHLTG	Bacteria	chlamydiae_odb10	99.1	98.7	0	0.4	0.9	0.0717480213150251	False	True
707186	Chlamydia trachomatis serovar G (strain G/11222)	CHLT0	Bacteria	chlamydiae_odb10	98.7	98.3	0	0.4	1.3	0.0707865135614091	False	True
718219	Chlamydia trachomatis serovar G (strain G/9301)	CHLT9	Bacteria	chlamydiae_odb10	99.1	98.7	0	0.4	0.9	0.0719889604462656	False	True
707185	Chlamydia trachomatis serovar G (strain G/9768)	CHLT7	Bacteria	chlamydiae_odb10	99.1	98.7	0	0.4	0.9	0.0716352925476215	False	True
471472	Chlamydia trachomatis serovar L2 (strain 434/Bu / ATCC VR-902B)	CHLT2	Bacteria	chlamydiae_odb10	99.3	99.1	0	0.2	0.7	0.0806523619591928	False	True
471473	Chlamydia trachomatis serovar L2b (strain UCH-1/proctitis)	CHLTB	Bacteria	chlamydiae_odb10	99.3	99.1	0	0.2	0.7	0.0811625685888151	False	True
331636	Chlamydophila psittaci (strain ATCC VR-125 / 6BC)	CHLP6	Bacteria	chlamydiae_odb10	99.4	99.2	0	0.2	0.6	0.09377466054749	False	True
929557	Chlamydophila psittaci (strain RD1)	CHLP1	Bacteria	chlamydiae_odb10	100	100	0	0	0	0.101384066641325	False	True
264201	Protochlamydia amoebophila (strain UWE25)	PARUW	Bacteria	chlamydiae_odb10	98.1	97	0.2	1.1	1.9	0.0979924880056643	False	True
765952	Parachlamydia acanthamoebae (strain UV7)	PARAV	Bacteria	chlamydiae_odb10	98.6	98.2	0.8	0.4	1.4	0.0838893041805153	False	True
331113	Simkania negevensis (strain ATCC VR-1471 / Z)	SIMNZ	Bacteria	chlamydiae_odb10	94.5	94.5	1.1	0	5.5	0.0762351619469965	False	True
716544	Waddlia chondrophila (strain ATCC VR-1470 / WSU 86-1044)	WADCW	Bacteria	chlamydiae_odb10	97.8	97.6	0.4	0.2	2.2	0.0693314928514406	False	True
517417	Chlorobaculum parvum (strain NCIB 8327)	CHLP8	Bacteria	chlorobi_odb10	99.1	99	0.2	0.1	0.9	0.064692987794284	False	True
340177	Chlorobium chlorochromatii (strain CaD3)	CHLCH	Bacteria	chlorobi_odb10	95.8	95.5	0.3	0.3	4.2	0.0709161116395988	False	True
290315	Chlorobium limicola (strain DSM 245 / NBRC 103803 / 6330)	CHLL2	Bacteria	chlorobi_odb10	99.3	99	0.1	0.3	0.7	0.0617255676702805	False	True
331678	Chlorobium phaeobacteroides (strain BS1)	CHLPB	Bacteria	chlorobi_odb10	97.8	97.8	0.1	0	2.2	0.0699262360651646	False	True
290317	Chlorobium phaeobacteroides (strain DSM 266)	CHLPD	Bacteria	chlorobi_odb10	99.8	99.8	0	0	0.2	0.065729462378936	False	True
290318	Chlorobium phaeovibrioides (strain DSM 265 / 1930)	CHLPM	Bacteria	chlorobi_odb10	98.1	98	0.4	0.1	1.9	0.072894264522544	False	True
319225	Pelodictyon luteolum (strain DSM 273 / 2530)	PELLD	Bacteria	chlorobi_odb10	99.1	98.8	0.1	0.3	0.9	0.0674422488810571	False	True
324925	Pelodictyon phaeoclathratiforme (strain DSM 5477 / BU-1)	PELPB	Bacteria	chlorobi_odb10	99.1	99	0.6	0.1	0.9	0.0819887035729814	False	True
290512	Prosthecochloris aestuarii (strain DSM 271 / SK 413)	PROA2	Bacteria	chlorobi_odb10	99.2	99.1	0.4	0.1	0.8	0.0608383583058816	False	True
926569	Anaerolinea thermophila (strain DSM 14523 / JCM 11388 / NBRC 100420 / UNI-1)	ANATU	Bacteria	chloroflexi_odb10	98.1	97.4	0.7	0.7	1.9	0.0872717915353497	False	True
326427	Chloroflexus aggregans (strain MD-66 / DSM 9485)	CHLAD	Bacteria	chloroflexi_odb10	100	99.6	1.1	0.4	0	0.104596357804015	False	True
480224	Chloroflexus aurantiacus (strain ATCC 29364 / DSM 637 / Y-400-fl)	CHLSY	Bacteria	chloroflexi_odb10	98.2	97.8	1.1	0.4	1.8	0.0750996481766468	False	True
324602	Chloroflexus aurantiacus (strain ATCC 29366 / DSM 635 / J-10-fl)	CHLAA	Bacteria	chloroflexi_odb10	100	99.3	1.1	0.7	0	0.110319003473817	False	True
383372	Roseiflexus castenholzii (strain DSM 13941 / HLO8)	ROSCS	Bacteria	chloroflexi_odb10	100	100	0	0	0	0.105629521303872	False	True
357808	Roseiflexus sp. (strain RS-1)	ROSS1	Bacteria	chloroflexi_odb10	100	100	0	0	0	0.106099063367526	False	True
316274	Herpetosiphon aurantiacus (strain ATCC 23779 / DSM 785 / 114-95)	HERA2	Bacteria	chloroflexi_odb10	100	99.3	0	0.7	0	0.0902228615034342	False	True
216389	Dehalococcoides mccartyi (strain ATCC BAA-2100 / JCM 16839 / KCTC 5957 / BAV1)	DEHMB	Bacteria	chloroflexi_odb10	99.3	99.3	0	0	0.7	0.0796679317304215	False	True
243164	Dehalococcoides mccartyi (strain ATCC BAA-2266 / KCTC 15142 / 195)	DEHM1	Bacteria	chloroflexi_odb10	99.3	99.3	0	0	0.7	0.102655526752892	False	True
255470	Dehalococcoides mccartyi (strain CBDB1)	DEHMC	Bacteria	chloroflexi_odb10	99.6	98.9	0	0.7	0.4	0.0908598675153563	False	True
633145	Dehalococcoides mccartyi (strain GT)	DEHMG	Bacteria	chloroflexi_odb10	98.9	98.9	0	0	1.1	0.0899614944410622	False	True
311424	Dehalococcoides mccartyi (strain VS)	DEHMV	Bacteria	chloroflexi_odb10	99.2	98.5	0	0.7	0.8	0.0788396387843298	False	True
552811	Dehalogenimonas lykanthroporepellens (strain ATCC BAA-1523 / JCM 15061 / BL-DC-9)	DEHLB	Bacteria	chloroflexi_odb10	98.5	98.5	0	0	1.5	0.0775806980667442	False	True
479434	Sphaerobacter thermophilus (strain DSM 20745 / S 6022)	SPHTD	Bacteria	chloroflexi_odb10	98.9	98.5	1.1	0.4	1.1	0.0765744705424147	False	True
309801	Thermomicrobium roseum (strain ATCC 27502 / DSM 5159 / P-2)	THERP	Bacteria	chloroflexi_odb10	100.1	99.7	0.4	0.4	0.1	0.0814556247139308	False	True
653733	Desulfurispirillum indicum (strain ATCC BAA-1389 / S5)	DESIS	Bacteria	bacteria_odb10	97.6	97.6	0	0	2.4	0.0686790134767048	False	True
251229	Chroococcidiopsis thermalis (strain PCC 7203)	CHRTP	Bacteria	cyanobacteria_odb10	99.6	99.5	0.8	0.1	0.4	0.06657992181887	False	True
251221	Gloeobacter violaceus (strain ATCC 29082 / PCC 7421)	GLOVI	Bacteria	cyanobacteria_odb10	92.6	91.8	1.9	0.8	7.4	0.0711334006163442	False	True
272123	Anabaena cylindrica (strain ATCC 27899 / PCC 7122)	ANACC	Bacteria	nostocales_odb10	99.8	99.7	0.3	0.1	0.2	0.0825065845474608	False	True
63737	Nostoc punctiforme (strain ATCC 29133 / PCC 73102)	NOSP7	Bacteria	nostocales_odb10	99.5	99.3	0.6	0.2	0.5	0.0683322485766013	False	True
28072	Nostoc sp. (strain ATCC 29411 / PCC 7524)	NOSS7	Bacteria	nostocales_odb10	99.7	99.6	0.3	0.1	0.3	0.0736440502629319	False	True
103690	Nostoc sp. (strain PCC 7120 / SAG 25.82 / UTEX 2576)	NOSS1	Bacteria	nostocales_odb10	99.5	99	0.2	0.5	0.5	0.0775348248829866	False	True
240292	Trichormus variabilis (strain ATCC 29413 / PCC 7937)	TRIV2	Bacteria	nostocales_odb10	99.8	99.6	0.9	0.2	0.2	0.0645368942928243	False	True
43989	Crocosphaera subtropica (strain ATCC 51142 / BH68)	CROS5	Bacteria	chroococcales_odb10	98.6	98.4	1.5	0.2	1.4	0.107811852580352	False	True
65393	Gloeothece citriformis (strain PCC 7424)	GLOC7	Bacteria	chroococcales_odb10	98	98	1.5	0	2	0.0820727644890461	False	True
497965	Gloeothece verrucosa (strain PCC 7822)	GLOV7	Bacteria	chroococcales_odb10	97.9	97.9	1.7	0	2.1	0.0785715170482669	False	True
65093	Halothece sp. (strain PCC 7418)	HALP7	Bacteria	chroococcales_odb10	97.4	97.3	0.4	0.1	2.6	0.0696860589079706	False	True
41431	Rippkaea orientalis (strain PCC 8801)	RIPO1	Bacteria	chroococcales_odb10	97.8	97.7	0.6	0.1	2.2	0.0760616496057126	False	True
395962	Rippkaea orientalis (strain PCC 8802)	RIPO2	Bacteria	chroococcales_odb10	98	97.9	0.7	0.1	2	0.0819330731419243	False	True
755178	Cyanobacterium aponinum (strain PCC 10605)	CYAAP	Bacteria	chroococcales_odb10	99.4	99.4	0.1	0	0.6	0.0711318480341199	False	True
292563	Cyanobacterium stanieri (strain ATCC 29140 / PCC 7202)	CYASC	Bacteria	chroococcales_odb10	96.9	96.8	0.1	0.1	3.1	0.0639655237088037	False	True
395961	Cyanothece sp. (strain PCC 7425 / ATCC 29141)	CYAP4	Bacteria	oscillatoriales_odb10	95.2	95	1.3	0.2	4.8	0.0771212323577946	False	True
203124	Trichodesmium erythraeum (strain IMS101)	TRIEI	Bacteria	oscillatoriales_odb10	96.8	96.5	0.5	0.3	3.2	0.0814026243975857	False	True
313612	Lyngbya sp. (strain PCC 8106)	LYNSP	Bacteria	oscillatoriales_odb10	98.6	97.8	1	0.8	1.4	0.08724437418542	False	True
111780	Stanieria cyanosphaera (strain ATCC 29371 / PCC 7437)	STAC7	Bacteria	cyanobacteria_odb10	99.3	99.3	0.5	0	0.7	0.0758284395140828	False	True
1173020	Chamaesiphon minutus (strain ATCC 27169 / PCC 6605)	CHAP6	Bacteria	synechococcales_odb10	97.7	97.3	2	0.4	2.3	0.0911420671250164	False	True
1111708	Synechocystis sp. (strain PCC 6803 / Kazusa)	SYNY3	Bacteria	synechococcales_odb10	97.1	96.5	0.3	0.6	2.9	0.0678890322843809	False	True
292564	Cyanobium gracile (strain ATCC 27147 / PCC 6307)	CYAGP	Bacteria	synechococcales_odb10	99.7	99.7	0	0	0.3	0.0723963283026257	False	True
1140	Synechococcus elongatus (strain PCC 7942)	SYNE7	Bacteria	synechococcales_odb10	99.7	99.7	0	0	0.3	0.0705795743360783	False	True
269084	Synechococcus sp. (strain ATCC 27144 / PCC 6301 / SAUG 1402/1)	SYNP6	Bacteria	synechococcales_odb10	99.4	98.5	0	0.9	0.6	0.0696481323275876	False	True
195253	Synechococcus sp. (strain ATCC 27167 / PCC 6312)	SYNP3	Bacteria	synechococcales_odb10	98.9	98.6	0	0.3	1.1	0.0920468954412998	False	True
32049	Synechococcus sp. (strain ATCC 27264 / PCC 7002 / PR-6)	SYNP2	Bacteria	synechococcales_odb10	98.5	98.4	0	0.1	1.5	0.0680201983796514	False	True
316279	Synechococcus sp. (strain CC9902)	SYNS9	Bacteria	synechococcales_odb10	99.5	99.2	0	0.3	0.5	0.0874345288435663	False	True
321332	Synechococcus sp. (strain JA-2-3B'a(2-13))	SYNJB	Bacteria	synechococcales_odb10	94.7	94.6	0.3	0.1	5.3	0.0710421195802061	False	True
321327	Synechococcus sp. (strain JA-3-3Ab)	SYNJA	Bacteria	synechococcales_odb10	93.8	93.5	1.1	0.3	6.2	0.0719003486735324	False	True
316278	Synechococcus sp. (strain RCC307)	SYNR3	Bacteria	synechococcales_odb10	99.8	99.8	0.1	0	0.2	0.11503972576723	False	True
32051	Synechococcus sp. (strain WH7803)	SYNPW	Bacteria	synechococcales_odb10	99.7	99.6	0	0.1	0.3	0.088307887657923	False	True
84588	Synechococcus sp. (strain WH8102)	SYNPX	Bacteria	synechococcales_odb10	99.6	99.5	0	0.1	0.4	0.0986732733376636	False	True
197221	Thermosynechococcus elongatus (strain BP-1)	THEEB	Bacteria	cyanobacteria_odb10	98.1	97.3	0.1	0.8	1.9	0.0628364043736733	False	True
768670	Calditerrivibrio nitroreducens (strain DSM 19672 / NBRC 101217 / Yu37-1)	CALNY	Bacteria	bacteria_odb10	98.4	95.2	0	3.2	1.6	0.0677942803531772	False	True
639282	Deferribacter desulfuricans (strain DSM 14783 / JCM 11476 / NBRC 101012 / SSM1)	DEFDS	Bacteria	bacteria_odb10	96.8	95.2	0	1.6	3.2	0.0690971537403795	False	True
522772	Denitrovibrio acetiphilus (strain DSM 12809 / N2460)	DENA2	Bacteria	bacteria_odb10	97.6	96.8	0	0.8	2.4	0.0636677256813306	False	True
717231	Flexistipes sinusarabici (strain DSM 4947 / MAS 10)	FLESM	Bacteria	bacteria_odb10	97.5	94.3	0.8	3.2	2.5	0.0637509340616339	False	True
709986	Deinococcus maricopensis (strain DSM 21211 / LMG 22137 / NRRL B-23946 / LB-34)	DEIML	Bacteria	bacteria_odb10	94.3	91.1	1.6	3.2	5.7	0.0725609840868775	False	True
937777	Deinococcus peraridilitoris (strain DSM 19664 / LMG 22246 / CIP 109416 / KR-200)	DEIPD	Bacteria	bacteria_odb10	95.1	90.3	1.6	4.8	4.9	0.0663511774007733	False	True
243230	Deinococcus radiodurans (strain ATCC 13939 / DSM 20539 / JCM 16871 / LMG 4051 / NBRC 15346 / NCIMB 9279 / R1 / VKM B-1422)	DEIRA	Bacteria	bacteria_odb10	94.3	91.1	0	3.2	5.7	0.0825744773764532	False	True
526227	Meiothermus silvanus (strain ATCC 700542 / DSM 9946 / VI-R2)	MEISD	Bacteria	bacteria_odb10	93.5	90.3	0	3.2	6.5	0.0695229970314688	False	True
309799	Dictyoglomus thermophilum (strain ATCC 35947 / DSM 3960 / H-6-12)	DICT6	Bacteria	bacteria_odb10	94.3	91.9	0.8	2.4	5.7	0.0751799301171499	False	True
515635	Dictyoglomus turgidum (strain Z-1310 / DSM 6724)	DICTD	Bacteria	bacteria_odb10	95.1	92.7	0	2.4	4.9	0.0948647968077011	False	True
521098	Alicyclobacillus acidocaldarius subsp. acidocaldarius (strain ATCC 27009 / DSM 446 / JCM 5260 / NBRC 15652 / NCIMB 11725 / NRRL B-14509 / 104-1A)	ALIAD	Bacteria	bacillales_odb10	92	90.4	0.4	1.6	8	0.0664449657097047	False	True
698758	Amphibacillus xylanus (strain ATCC 51415 / DSM 6626 / JCM 7361 / LMG 17667 / NBRC 15112 / Ep01)	AMPXN	Bacteria	bacillales_odb10	93.5	93.5	0.4	0	6.5	0.0687289538616943	False	True
491915	Anoxybacillus flavithermus (strain DSM 21510 / WK1)	ANOFW	Bacteria	bacillales_odb10	99.8	99.6	0	0.2	0.2	0.0689629888252734	False	True
1236973	Bacillus akibai (strain ATCC 43226 / DSM 21942 / JCM 9157 / 1139)	BACA3	Bacteria	bacillales_odb10	99.3	96	0.9	3.3	0.7	0.092520429277773	False	True
692420	Bacillus amyloliquefaciens (strain ATCC 23350 / DSM 7 / BCRC 11601 / NBRC 15535 / NRRL B-14393)	BACAS	Bacteria	bacillales_odb10	100	100	0	0	0	0.0794726218292539	False	True
592021	Bacillus anthracis (strain A0248)	BACAA	Bacteria	bacillales_odb10	98.9	98.7	0.9	0.2	1.1	0.107846042356415	False	True
720555	Bacillus atrophaeus (strain 1942)	BACA1	Bacteria	bacillales_odb10	100	99.8	0.2	0.2	0	0.0941754716186258	False	True
649639	Bacillus cellulosilyticus (strain ATCC 21833 / DSM 2522 / FERM P-1141 / JCM 9156 / N-4)	BACCJ	Bacteria	bacillales_odb10	99.7	99.7	0.4	0	0.3	0.073290069705111	False	True
572264	Bacillus cereus (strain 03BB102)	BACC3	Bacteria	bacillales_odb10	99.3	99.3	1.1	0	0.7	0.105495948639018	False	True
405534	Bacillus cereus (strain AH187)	BACC7	Bacteria	bacillales_odb10	99.3	98.9	0.9	0.4	0.7	0.11445940782815	False	True
405535	Bacillus cereus (strain AH820)	BACC0	Bacteria	bacillales_odb10	98.9	98	0.7	0.9	1.1	0.111102631664672	False	True
226900	Bacillus cereus (strain ATCC 14579 / DSM 31 / JCM 2152 / NBRC 15305 / NCIMB 9373 / NRRL B-3711)	BACCR	Bacteria	bacillales_odb10	98.7	98.5	0.7	0.2	1.3	0.0981650654672361	False	True
405532	Bacillus cereus (strain B4264)	BACC4	Bacteria	bacillales_odb10	99.6	99.6	0.9	0	0.4	0.0959073046870516	False	True
405531	Bacillus cereus (strain G9842)	BACC2	Bacteria	bacillales_odb10	99.8	99.6	0.9	0.2	0.2	0.109873498406638	False	True
361100	Bacillus cereus (strain Q1)	BACCQ	Bacteria	bacillales_odb10	99.3	98.2	0.9	1.1	0.7	0.0937085153895002	False	True
288681	Bacillus cereus (strain ZK / E33L)	BACCZ	Bacteria	bacillales_odb10	99.5	99.3	0.9	0.2	0.5	0.0921678259762728	False	True
637380	Bacillus cereus var. anthracis (strain CI)	BACAI	Bacteria	bacillales_odb10	99.5	99.3	0.9	0.2	0.5	0.0990630709119804	False	True
66692	Bacillus clausii (strain KSM-K16)	BACSK	Bacteria	bacillales_odb10	99.8	99.8	0	0	0.2	0.0726913428166085	False	True
941639	Bacillus coagulans (strain 2-6)	BACC6	Bacteria	bacillales_odb10	97.7	94.4	0	3.3	2.3	0.102982052995747	False	True
315749	Bacillus cytotoxicus (strain DSM 22905 / CIP 110041 / 391-98 / NVH 391-98)	BACCN	Bacteria	bacillales_odb10	98.8	98.8	0.4	0	1.2	0.0856905885982744	False	True
272558	Bacillus halodurans (strain ATCC BAA-125 / DSM 18197 / FERM 7344 / JCM 9153 / C-125)	BACHD	Bacteria	bacillales_odb10	99.8	99.8	0	0	0.2	0.0678823919481102	False	True
279010	Bacillus licheniformis (strain ATCC 14580 / DSM 13 / JCM 2505 / NBRC 12200 / NCIMB 9375 / NRRL NRS-1264 / Gibson 46)	BACLD	Bacteria	bacillales_odb10	99.8	99.8	2	0	0.2	0.0786176767501845	False	True
545693	Bacillus megaterium (strain ATCC 12872 / QMB1551)	BACMQ	Bacteria	bacillales_odb10	99.8	99.8	1.6	0	0.2	0.10106384432784	False	True
592022	Bacillus megaterium (strain DSM 319)	BACMD	Bacteria	bacillales_odb10	99.7	99.5	1.3	0.2	0.3	0.0924033634295273	False	True
315730	Bacillus mycoides (strain KBAB4)	BACMK	Bacteria	bacillales_odb10	99.8	99.8	0.9	0	0.2	0.0934208415307059	False	True
398511	Bacillus pseudofirmus (strain OF4)	BACPE	Bacteria	bacillales_odb10	100	100	0.4	0	0	0.0937701392285807	False	True
315750	Bacillus pumilus (strain SAFR-032)	BACP2	Bacteria	bacillales_odb10	98.8	98.6	0.2	0.2	1.2	0.0751510726496452	False	True
936156	Bacillus subtilis (strain BSn5)	BACST	Bacteria	bacillales_odb10	100	100	0.2	0	0	0.0825662650654637	False	True
655816	Bacillus subtilis subsp. spizizenii (strain ATCC 23059 / NRRL B-14472 / W23)	BACPZ	Bacteria	bacillales_odb10	99.7	99.5	0.2	0.2	0.3	0.0799094551484062	False	True
1052585	Bacillus subtilis subsp. spizizenii (strain TU-B-10)	BACPT	Bacteria	bacillales_odb10	97.3	96.9	0.7	0.4	2.7	0.0963688061904346	False	True
224308	Bacillus subtilis (strain 168)	BACSU	Bacteria	bacillales_odb10	99.9	99.5	0.2	0.4	0.1	0.0824442423587617	False	True
412694	Bacillus thuringiensis (strain Al Hakam)	BACAH	Bacteria	bacillales_odb10	98.2	98.2	0.9	0	1.8	0.0752967365610946	False	True
930170	Bacillus thuringiensis subsp. finitimus (strain YBT-020)	BACT0	Bacteria	bacillales_odb10	99.1	98.9	0.7	0.2	0.9	0.103579341126399	False	True
281309	Bacillus thuringiensis subsp. konkukian (strain 97-27)	BACHK	Bacteria	bacillales_odb10	99.5	99.3	0.9	0.2	0.5	0.088987039487976	False	True
714359	Bacillus thuringiensis (strain BMB171)	BACT1	Bacteria	bacillales_odb10	96.5	94.9	0.7	1.6	3.5	0.0888300031720656	False	True
326423	Bacillus velezensis (strain DSM 23117 / BGSC 10A6 / FZB42)	BACVZ	Bacteria	bacillales_odb10	100	99.6	0	0.4	0	0.0690037998562363	False	True
235909	Geobacillus kaustophilus (strain HTA426)	GEOKA	Bacteria	bacillales_odb10	99.5	99.3	0.2	0.2	0.5	0.0778477338392497	False	True
471223	Geobacillus sp. (strain WCH70)	GEOSW	Bacteria	bacillales_odb10	100	99.8	0.2	0.2	0	0.0740478414247778	False	True
581103	Geobacillus sp. (strain Y4.1MC1)	GEOS0	Bacteria	bacillales_odb10	99.1	99.1	0.2	0	0.9	0.0732598401399811	False	True
544556	Geobacillus sp. (strain Y412MC61)	GEOSY	Bacteria	bacillales_odb10	99.5	99.3	0	0.2	0.5	0.0685176387708149	False	True
420246	Geobacillus thermodenitrificans (strain NG80-2)	GEOTN	Bacteria	bacillales_odb10	99.1	98	0	1.1	0.9	0.0711936502599945	False	True
444177	Lysinibacillus sphaericus (strain C3-41)	LYSSC	Bacteria	bacillales_odb10	96.5	93.4	0.7	3.1	3.5	0.109226819786903	False	True
221109	Oceanobacillus iheyensis (strain DSM 14371 / CIP 107618 / JCM 11309 / KCTC 3954 / HTE831)	OCEIH	Bacteria	bacillales_odb10	99.8	99.8	0	0	0.2	0.072079759579446	False	True
634956	Parageobacillus thermoglucosidasius (strain C56-YS93)	PARTC	Bacteria	bacillales_odb10	99.5	99.5	0.2	0	0.5	0.0762614419828821	False	True
1087448	Exiguobacterium antarcticum (strain B7)	EXIAB	Bacteria	bacillales_odb10	97.3	97.1	0	0.2	2.7	0.0788592603674647	False	True
262543	Exiguobacterium sibiricum (strain DSM 17290 / JCM 13490 / 255-15)	EXIS2	Bacteria	bacillales_odb10	98.6	98.4	0	0.2	1.4	0.0762241212265824	False	True
360911	Exiguobacterium sp. (strain ATCC BAA-1283 / AT1b)	EXISA	Bacteria	bacillales_odb10	98.4	98.4	0.2	0	1.6	0.0736137974758593	False	True
272626	Listeria innocua serovar 6a (strain ATCC BAA-680 / CLIP 11262)	LISIN	Bacteria	bacillales_odb10	96.4	96.2	0.4	0.2	3.6	0.0783271735576051	False	True
881621	Listeria ivanovii (strain ATCC BAA-678 / PAM 55)	LISIP	Bacteria	bacillales_odb10	94.2	94.2	0.2	0	5.8	0.0735207835851445	False	True
637381	Listeria monocytogenes serotype 1/2a (strain 08-5923)	LISM2	Bacteria	bacillales_odb10	96.4	96.4	0.4	0	3.6	0.0731453882875701	False	True
393133	Listeria monocytogenes serotype 1/2a (strain 10403S)	LISM4	Bacteria	bacillales_odb10	96.4	96.4	0.4	0	3.6	0.072656759480176	False	True
552536	Listeria monocytogenes serotype 4a (strain HCC23)	LISMH	Bacteria	bacillales_odb10	96.6	96.2	0.4	0.4	3.4	0.0790552492610214	False	True
563174	Listeria monocytogenes serotype 4a (strain L99)	LISML	Bacteria	bacillales_odb10	96.6	96.6	0.4	0	3.4	0.0769320892816352	False	True
1030009	Listeria monocytogenes serotype 4a (strain M7)	LISMM	Bacteria	bacillales_odb10	96.6	96.6	0.4	0	3.4	0.0785070016294952	False	True
568819	Listeria monocytogenes serotype 4b (strain CLIP80459)	LISMC	Bacteria	bacillales_odb10	96.4	96.2	0.4	0.2	3.6	0.0712490772015343	False	True
265669	Listeria monocytogenes serotype 4b (strain F2365)	LISMF	Bacteria	bacillales_odb10	96.2	96	0.4	0.2	3.8	0.0708830970278512	False	True
169963	Listeria monocytogenes serovar 1/2a (strain ATCC BAA-679 / EGD-e)	LISMO	Bacteria	bacillales_odb10	96.6	96.6	0.4	0	3.4	0.0736168957831971	False	True
683837	Listeria seeligeri serovar 1/2b (strain ATCC 35967 / DSM 20751 / CIP 100100 / SLCC 3954)	LISSS	Bacteria	bacillales_odb10	96.4	96	0.4	0.4	3.6	0.0711780190731886	False	True
386043	Listeria welshimeri serovar 6b (strain ATCC 35897 / DSM 20650 / SLCC5334)	LISW6	Bacteria	bacillales_odb10	96.6	96.4	0.4	0.2	3.4	0.0746037646277829	False	True
358681	Brevibacillus brevis (strain 47 / JCM 6285 / NBRC 100599)	BREBN	Bacteria	bacillales_odb10	99.4	99.4	0.7	0	0.6	0.0650970891232676	False	True
481743	Geobacillus sp. (strain Y412MC10)	GEOS4	Bacteria	bacillales_odb10	99.1	99.1	0.2	0	0.9	0.076252862564876	False	True
1036673	Paenibacillus mucilaginosus (strain KNP414)	PAEMK	Bacteria	bacillales_odb10	96.2	94.9	1.3	1.3	3.8	0.101426020081092	False	True
349520	Paenibacillus polymyxa (strain E681)	PAEP6	Bacteria	bacillales_odb10	100	99.8	0.2	0.2	0	0.0641851599283229	False	True
886882	Paenibacillus polymyxa (strain SC2)	PAEPS	Bacteria	bacillales_odb10	99.3	98.9	2.2	0.4	0.7	0.105704765070346	False	True
324057	Paenibacillus sp. (strain JDR-2)	PAESJ	Bacteria	bacillales_odb10	98.9	98.5	0.9	0.4	1.1	0.087061371235408	False	True
985665	Paenibacillus terrae (strain HPL-003)	PAETH	Bacteria	bacillales_odb10	99.4	98.7	1.6	0.7	0.6	0.0675821828964478	False	True
717605	Thermobacillus composti (strain DSM 18247 / JCM 13945 / KWC4)	THECK	Bacteria	bacillales_odb10	98.2	98.2	0.2	0	1.8	0.0738956931811602	False	True
1002809	Solibacillus silvestris (strain StLB046)	SOLSS	Bacteria	bacillales_odb10	98	97.6	0	0.4	2	0.0800854779318633	False	True
439292	Bacillus selenitireducens (strain ATCC 700615 / DSM 15326 / MLS10)	BACIE	Bacteria	bacillales_odb10	98.7	98.7	0	0	1.3	0.0598258056388025	False	True
703339	Staphylococcus aureus (strain 04-02981)	STAA4	Bacteria	bacillales_odb10	99.1	98.7	0	0.4	0.9	0.0722027775159119	False	True
273036	Staphylococcus aureus (strain bovine RF122 / ET3-1)	STAAB	Bacteria	bacillales_odb10	99.5	99.3	0	0.2	0.5	0.0699604543994531	False	True
93062	Staphylococcus aureus (strain COL)	STAAC	Bacteria	bacillales_odb10	99.1	99.1	0	0	0.9	0.0836325908100438	False	True
889933	Staphylococcus aureus (strain ECT-R 2)	STAAG	Bacteria	bacillales_odb10	100	99.6	0	0.4	0	0.0679820782690052	False	True
681288	Staphylococcus aureus (strain ED98)	STAAD	Bacteria	bacillales_odb10	99.8	99.8	0	0	0.2	0.0759909662122088	False	True
359787	Staphylococcus aureus (strain JH1)	STAA2	Bacteria	bacillales_odb10	99.8	99.8	0	0	0.2	0.0763909108168968	False	True
359786	Staphylococcus aureus (strain JH9)	STAA9	Bacteria	bacillales_odb10	99.6	99.6	0	0	0.4	0.0710205696702409	False	True
546342	Staphylococcus aureus (strain JKD6008)	STAAK	Bacteria	bacillales_odb10	99.8	99.6	0	0.2	0.2	0.0718693353992624	False	True
869816	Staphylococcus aureus (strain JKD6159)	STAAJ	Bacteria	bacillales_odb10	100	100	0	0	0	0.066884840259564	False	True
523796	Staphylococcus aureus (strain MRSA ST398 / isolate S0385)	STAA5	Bacteria	bacillales_odb10	99.7	99.3	0	0.4	0.3	0.0709816327189747	False	True
282458	Staphylococcus aureus (strain MRSA252)	STAAR	Bacteria	bacillales_odb10	100	100	0	0	0	0.0723327083541472	False	True
282459	Staphylococcus aureus (strain MSSA476)	STAAS	Bacteria	bacillales_odb10	100	100	0	0	0	0.0718614528162973	False	True
196620	Staphylococcus aureus (strain MW2)	STAAW	Bacteria	bacillales_odb10	100	99.6	0	0.4	0	0.0731642112196688	False	True
418127	Staphylococcus aureus (strain Mu3 / ATCC 700698)	STAA1	Bacteria	bacillales_odb10	99.8	99.6	0	0.2	0.2	0.071647055977157	False	True
158878	Staphylococcus aureus (strain Mu50 / ATCC 700699)	STAAM	Bacteria	bacillales_odb10	100	99.8	0	0.2	0	0.0739685828271927	False	True
158879	Staphylococcus aureus (strain N315)	STAAN	Bacteria	bacillales_odb10	99.8	99.6	0	0.2	0.2	0.0691120582103286	False	True
93061	Staphylococcus aureus (strain NCTC 8325)	STAA8	Bacteria	bacillales_odb10	99.7	98.4	0	1.3	0.3	0.111533793895727	False	True
426430	Staphylococcus aureus (strain Newman)	STAAE	Bacteria	bacillales_odb10	98	98	0	0	2	0.0697602898565909	False	True
548473	Staphylococcus aureus (strain TCH60)	STAAH	Bacteria	bacillales_odb10	99.5	99.1	0	0.4	0.5	0.0774258238193362	False	True
663951	Staphylococcus aureus (strain TW20 / 0582)	STAA0	Bacteria	bacillales_odb10	100	100	0	0	0	0.0740442021899169	False	True
367830	Staphylococcus aureus (strain USA300)	STAA3	Bacteria	bacillales_odb10	99.7	99.3	0	0.4	0.3	0.0669503944067608	False	True
451516	Staphylococcus aureus (strain USA300 / TCH1516)	STAAT	Bacteria	bacillales_odb10	91.1	90.9	0	0.2	8.9	0.0871057419261128	False	True
685039	Staphylococcus aureus subsp. aureus (strain ED133)	STAAF	Bacteria	bacillales_odb10	98.9	98.7	0	0.2	1.1	0.0752436326619514	False	True
396513	Staphylococcus carnosus (strain TM300)	STACT	Bacteria	bacillales_odb10	99.8	98.7	0	1.1	0.2	0.0709038431108891	False	True
176280	Staphylococcus epidermidis (strain ATCC 12228)	STAES	Bacteria	bacillales_odb10	98.7	98	0	0.7	1.3	0.0886177106552201	False	True
176279	Staphylococcus epidermidis (strain ATCC 35984 / RP62A)	STAEQ	Bacteria	bacillales_odb10	100	99.8	0	0.2	0	0.0933653850318244	False	True
279808	Staphylococcus haemolyticus (strain JCSC1435)	STAHJ	Bacteria	bacillales_odb10	98.9	98.7	0	0.2	1.1	0.0842094460506493	False	True
1284	Staphylococcus hyicus	STAHY	Bacteria	bacillales_odb10	100	99.8	0.2	0.2	0	0.0627438119209131	False	True
698737	Staphylococcus lugdunensis (strain HKU09-01)	STALH	Bacteria	bacillales_odb10	98.4	98.4	0	0	1.6	0.0683702813457486	False	True
984892	Staphylococcus pseudintermedius (strain ED99)	STAPE	Bacteria	bacillales_odb10	99.6	98.9	0	0.7	0.4	0.0649329609025384	False	True
937773	Staphylococcus pseudintermedius (strain HKU10-03)	STAPH	Bacteria	bacillales_odb10	99.8	98.9	0	0.9	0.2	0.0696117436298222	False	True
342451	Staphylococcus saprophyticus subsp. saprophyticus (strain ATCC 15305 / DSM 20229 / NCIMB 8711 / NCTC 7292 / S-41)	STAS1	Bacteria	bacillales_odb10	100	99.8	0	0.2	0	0.0771680295543127	False	True
866775	Aerococcus urinae (strain ACS-120-V-Col10a)	AERUA	Bacteria	lactobacillales_odb10	91	90.3	0	0.7	9	0.0739469902713346	False	True
208596	Carnobacterium sp. (strain 17-4)	CARS1	Bacteria	lactobacillales_odb10	99.7	99	0.2	0.7	0.3	0.0694791636673934	False	True
936153	Enterococcus faecalis (strain 62)	ENTF6	Bacteria	lactobacillales_odb10	99.5	99.3	0.5	0.2	0.5	0.0740955432370609	False	True
474186	Enterococcus faecalis (strain ATCC 47077 / OG1RF)	ENTFO	Bacteria	lactobacillales_odb10	99.5	99.5	0.5	0	0.5	0.0620053640002905	False	True
226185	Enterococcus faecalis (strain ATCC 700802 / V583)	ENTFA	Bacteria	lactobacillales_odb10	97.8	97.8	0.5	0	2.2	0.0832765375394202	False	True
1155766	Enterococcus faecium (strain Aus0004)	ENTFU	Bacteria	lactobacillales_odb10	99.2	99	0.7	0.2	0.8	0.0727100755498459	False	True
940190	Melissococcus plutonius (strain ATCC 35311 / CIP 104052 / LMG 20360 / NCIMB 702443)	MELPT	Bacteria	lactobacillales_odb10	97.8	96.3	0	1.5	2.2	0.0885538614098554	False	True
1090974	Melissococcus plutonius (strain DAT561)	MELPD	Bacteria	lactobacillales_odb10	97.8	96.3	0	1.5	2.2	0.0622558516662622	False	True
945021	Tetragenococcus halophilus (strain DSM 20338 / JCM 20259 / NCIMB 9735 / NBRC 12172)	TETHN	Bacteria	lactobacillales_odb10	99.9	99.7	0.2	0.2	0.1	0.0788185452427657	False	True
891391	Lactobacillus acidophilus (strain 30SC)	LACA3	Bacteria	lactobacillales_odb10	99.7	99	0.2	0.7	0.3	0.079081117778301	False	True
272621	Lactobacillus acidophilus (strain ATCC 700396 / NCK56 / N2 / NCFM)	LACAC	Bacteria	lactobacillales_odb10	99.2	98.7	0.7	0.5	0.8	0.0672148681114375	False	True
695560	Lactobacillus amylovorus (strain GRL 1112)	LACAR	Bacteria	lactobacillales_odb10	99	98.5	0.2	0.5	1	0.0814528361043184	False	True
695562	Lactobacillus amylovorus (strain GRL 1118)	LACAL	Bacteria	lactobacillales_odb10	99.7	99.2	0.2	0.5	0.3	0.0738776772402747	False	True
387344	Lactobacillus brevis (strain ATCC 367 / JCM 1170)	LACBA	Bacteria	lactobacillales_odb10	99.3	99.3	0.5	0	0.7	0.073014522031225	False	True
511437	Lactobacillus buchneri (strain NRRL B-30929)	LACBN	Bacteria	lactobacillales_odb10	100	100	0.2	0	0	0.0651377881083247	False	True
998820	Lactobacillus casei (strain BD-II)	LACCD	Bacteria	lactobacillales_odb10	99.2	98.7	0.7	0.5	0.8	0.105395353271538	False	True
543734	Lactobacillus casei (strain BL23)	LACCB	Bacteria	lactobacillales_odb10	100	99.5	0.5	0.5	0	0.0856811299047376	False	True
999378	Lactobacillus casei (strain LC2W)	LACCC	Bacteria	lactobacillales_odb10	98.5	98	0.2	0.5	1.5	0.105646934177698	False	True
498216	Lactobacillus casei (strain Zhang)	LACCZ	Bacteria	lactobacillales_odb10	99.2	99	0.2	0.2	0.8	0.0882242293891846	False	True
748671	Lactobacillus crispatus (strain ST1)	LACCS	Bacteria	lactobacillales_odb10	99.5	99	0.5	0.5	0.5	0.0716790711758382	False	True
353496	Lactobacillus delbrueckii subsp. bulgaricus (strain 2038)	LACD2	Bacteria	lactobacillales_odb10	98.8	97.3	0.5	1.5	1.2	0.0915617997566831	False	True
321956	Lactobacillus delbrueckii subsp. bulgaricus (strain ATCC BAA-365)	LACDB	Bacteria	lactobacillales_odb10	98.5	98	0.5	0.5	1.5	0.0991283525764567	False	True
767455	Lactobacillus delbrueckii subsp. bulgaricus (strain ND02)	LACDN	Bacteria	lactobacillales_odb10	99	98	0.7	1	1	0.0871509810375709	False	True
334390	Lactobacillus fermentum (strain NBRC 3956 / LMG 18251)	LACF3	Bacteria	lactobacillales_odb10	99.4	99.2	0.7	0.2	0.6	0.0732664333457336	False	True
324831	Lactobacillus gasseri (strain ATCC 33323 / DSM 20243 / JCM 1131 / NCIMB 11718 / AM63)	LACGA	Bacteria	lactobacillales_odb10	99.8	99.3	0.5	0.5	0.2	0.0678772053597104	False	True
405566	Lactobacillus helveticus (strain DPC 4571)	LACH4	Bacteria	lactobacillales_odb10	96.9	96.2	0.2	0.7	3.1	0.0784795064766487	False	True
257314	Lactobacillus johnsonii (strain CNCM I-12250 / La1 / NCC 533)	LACJO	Bacteria	lactobacillales_odb10	99.7	99.5	0.5	0.2	0.3	0.0712232749005052	False	True
633699	Lactobacillus johnsonii (strain FI9785)	LACJF	Bacteria	lactobacillales_odb10	99.5	99	0.2	0.5	0.5	0.0735275049764843	False	True
1033837	Lactobacillus kefiranofaciens (strain ZW3)	LACKZ	Bacteria	lactobacillales_odb10	99.5	98.8	0.5	0.7	0.5	0.0843305255517276	False	True
321967	Lactobacillus paracasei (strain ATCC 334 / BCRC 17002 / CIP 107868 / KCTC 3260 / NRRL B-441)	LACP3	Bacteria	lactobacillales_odb10	99.5	98.3	0.5	1.2	0.5	0.0838941141403192	False	True
220668	Lactobacillus plantarum (strain ATCC BAA-793 / NCIMB 8826 / WCFS1)	LACPL	Bacteria	lactobacillales_odb10	100	100	0.5	0	0	0.07002023499778	False	True
644042	Lactobacillus plantarum (strain JDM1)	LACPJ	Bacteria	lactobacillales_odb10	99.7	99.5	0.5	0.2	0.3	0.0679532138984971	False	True
889932	Lactobacillus plantarum (strain ST-III)	LACPS	Bacteria	lactobacillales_odb10	99.7	98.5	0.2	1.2	0.3	0.0714964232986113	False	True
491077	Lactobacillus reuteri (strain ATCC 55730 / SD2112)	LACRS	Bacteria	lactobacillales_odb10	99.7	99.7	0.2	0	0.3	0.0835314195084027	False	True
557436	Lactobacillus reuteri (strain DSM 20016)	LACRD	Bacteria	lactobacillales_odb10	99.2	99	0.7	0.2	0.8	0.0693025896904639	False	True
557433	Lactobacillus reuteri (strain JCM 1112)	LACRJ	Bacteria	lactobacillales_odb10	98.5	98	0.7	0.5	1.5	0.0731859995478556	False	True
568703	Lactobacillus rhamnosus (strain ATCC 53103 / GG)	LACRG	Bacteria	lactobacillales_odb10	97.2	96.7	0.2	0.5	2.8	0.0830893889110151	False	True
568704	Lactobacillus rhamnosus (strain Lc 705)	LACRL	Bacteria	lactobacillales_odb10	99.7	97.5	0.5	2.2	0.3	0.0836097242374161	False	True
1069534	Lactobacillus ruminis (strain ATCC 27782 / RF3)	LACRR	Bacteria	lactobacillales_odb10	97.5	97.3	0	0.2	2.5	0.0739076462762665	False	True
314315	Lactobacillus sakei subsp. sakei (strain 23K)	LACSS	Bacteria	lactobacillales_odb10	99.8	99.3	0	0.5	0.2	0.0819217945626841	False	True
362948	Lactobacillus salivarius (strain UCC118)	LACS1	Bacteria	lactobacillales_odb10	99.3	99.3	0.5	0	0.7	0.079977392465133	False	True
714313	Lactobacillus sanfranciscensis (strain TMW 1.1304)	LACSM	Bacteria	lactobacillales_odb10	97.2	97	0.2	0.2	2.8	0.0772638611125014	False	True
701521	Pediococcus claussenii (strain ATCC BAA-344 / DSM 14800 / JCM 18046 / KCTC 3811 / P06)	PEDCP	Bacteria	lactobacillales_odb10	99.5	99.3	0	0.2	0.5	0.069717441962737	False	True
278197	Pediococcus pentosaceus (strain ATCC 25745 / CCUG 21536 / LMG 10740 / 183-1w)	PEDPA	Bacteria	lactobacillales_odb10	99.3	99.3	0	0	0.7	0.0658837785901254	False	True
1229758	Leuconostoc carnosum (strain JB16)	LEUCJ	Bacteria	lactobacillales_odb10	98	97.8	0.5	0.2	2	0.0695816501033812	False	True
349519	Leuconostoc citreum (strain KM20)	LEUCK	Bacteria	lactobacillales_odb10	97.7	97.5	0.5	0.2	2.3	0.0657846009675624	False	True
1229756	Leuconostoc gelidum (strain JB7)	LEUGJ	Bacteria	lactobacillales_odb10	98	98	0.5	0	2	0.0655764792279041	False	True
762550	Leuconostoc gelidum subsp. gasicomitatum (strain DSM 15947 / CECT 5767 / JCM 12535 / LMG 18811 / TB1-10)	LEUGG	Bacteria	lactobacillales_odb10	98	97.8	0.5	0.2	2	0.0695568904960907	False	True
203120	Leuconostoc mesenteroides subsp. mesenteroides (strain ATCC 8293 / NCDO 523)	LEUMM	Bacteria	lactobacillales_odb10	97.5	97.3	0.5	0.2	2.5	0.0654322228077248	False	True
979982	Leuconostoc sp. (strain C2)	LEUS2	Bacteria	lactobacillales_odb10	97.7	97.5	0.2	0.2	2.3	0.0716889268094176	False	True
203123	Oenococcus oeni (strain ATCC BAA-331 / PSU-1)	OENOB	Bacteria	lactobacillales_odb10	92.3	91.3	0	1	7.7	0.0726225263283308	False	True
1045854	Weissella koreensis (strain KACC 15510)	WEIKK	Bacteria	lactobacillales_odb10	96	95.5	0.2	0.5	4	0.0723092519834251	False	True
1629	Weissella viridescens	WEIVI	Bacteria	lactobacillales_odb10	98.4	98.2	0.2	0.2	1.6	0.0750938477230316	False	True
420889	Lactococcus garvieae (strain ATCC 49156 / DSM 6783 / NCIMB 13208 / YT-3)	LACGT	Bacteria	lactobacillales_odb10	99.3	98.8	0.5	0.5	0.7	0.0788460778853434	False	True
420890	Lactococcus garvieae (strain Lg2)	LACGL	Bacteria	lactobacillales_odb10	99.3	98.8	0.5	0.5	0.7	0.0791594035151862	False	True
416870	Lactococcus lactis subsp. cremoris (strain MG1363)	LACLM	Bacteria	lactobacillales_odb10	99.5	99.5	0	0	0.5	0.0847659459203303	False	True
746361	Lactococcus lactis subsp. cremoris (strain NZ9000)	LACLN	Bacteria	lactobacillales_odb10	99.5	99.3	0	0.2	0.5	0.0971690599663376	False	True
272622	Lactococcus lactis subsp. cremoris (strain SK11)	LACLS	Bacteria	lactobacillales_odb10	98	98	0	0	2	0.103367530077171	False	True
929102	Lactococcus lactis subsp. lactis (strain CV56)	LACLV	Bacteria	lactobacillales_odb10	99.2	99	0.2	0.2	0.8	0.084742605573995	False	True
272623	Lactococcus lactis subsp. lactis (strain IL1403)	LACLA	Bacteria	lactobacillales_odb10	99	98	0.2	1	1	0.0837831288919262	False	True
684738	Lactococcus lactis subsp. lactis (strain KF147)	LACLK	Bacteria	lactobacillales_odb10	99.5	99	0.2	0.5	0.5	0.0800233984690804	False	True
211110	Streptococcus agalactiae serotype III (strain NEM316)	STRA3	Bacteria	lactobacillales_odb10	99	99	0	0	1	0.0736877787141724	False	True
205921	Streptococcus agalactiae serotype Ia (strain ATCC 27591 / A909 / CDC SS700)	STRA1	Bacteria	lactobacillales_odb10	99	98.5	0	0.5	1	0.0703227620726276	False	True
208435	Streptococcus agalactiae serotype V (strain ATCC BAA-611 / 2603 V/R)	STRA5	Bacteria	lactobacillales_odb10	98.7	98.5	0.2	0.2	1.3	0.0774215809076562	False	True
1203670	Streptococcus agalactiae serotype Ia (strain GD201008-001)	STRA2	Bacteria	lactobacillales_odb10	97.3	96.8	0	0.5	2.7	0.0703559137949807	False	True
663954	Streptococcus dysgalactiae subsp. equisimilis (strain ATCC 12394 / D166B)	STRED	Bacteria	lactobacillales_odb10	96.5	95.5	0	1	3.5	0.0781244459834561	False	True
486410	Streptococcus dysgalactiae subsp. equisimilis (strain GGS_124)	STRDG	Bacteria	lactobacillales_odb10	99.2	99	0	0.2	0.8	0.0757661811135267	False	True
553482	Streptococcus equi subsp. equi (strain 4047)	STRE4	Bacteria	lactobacillales_odb10	99.7	99.5	0.2	0.2	0.3	0.0709912369581025	False	True
1051072	Streptococcus equi subsp. zooepidemicus (strain ATCC 35246 / C74-63)	STREC	Bacteria	lactobacillales_odb10	98.7	97.5	0.2	1.2	1.3	0.0981884296103472	False	True
553483	Streptococcus equi subsp. zooepidemicus (strain H70)	STRS7	Bacteria	lactobacillales_odb10	100	100	0.2	0	0	0.0636206143072594	False	True
552526	Streptococcus equi subsp. zooepidemicus (strain MGCS10565)	STREM	Bacteria	lactobacillales_odb10	98.9	98.2	0.2	0.7	1.1	0.0743281612100885	False	True
981539	Streptococcus gallolyticus (strain ATCC 43143 / F-1867)	STRG1	Bacteria	lactobacillales_odb10	100	99.5	0	0.5	0	0.0796551632530051	False	True
990317	Streptococcus gallolyticus (strain ATCC BAA-2069)	STRG2	Bacteria	lactobacillales_odb10	99.5	99	0	0.5	0.5	0.0812004231799978	False	True
637909	Streptococcus gallolyticus (strain UCN34)	STRG3	Bacteria	lactobacillales_odb10	100	99.8	0	0.2	0	0.0764157341789853	False	True
467705	Streptococcus gordonii (strain Challis / ATCC 35105 / BCRC 15272 / CH1 / DL1 / V288)	STRGC	Bacteria	lactobacillales_odb10	99.8	99.8	0	0	0.2	0.0786488801741124	False	True
1069533	Streptococcus infantarius (strain CJ18)	STRIC	Bacteria	lactobacillales_odb10	98.2	97.2	0.2	1	1.8	0.0987887796006807	False	True
591365	Streptococcus intermedius (strain JTH08)	STRIJ	Bacteria	lactobacillales_odb10	96.7	96.5	0	0.2	3.3	0.093773185014445	False	True
1116231	Streptococcus macedonicus (strain ACA-DC 198)	STRMD	Bacteria	lactobacillales_odb10	100	100	0.2	0	0	0.104961401544708	False	True
365659	Streptococcus mitis (strain B6)	STRM6	Bacteria	lactobacillales_odb10	99.8	99.8	0	0	0.2	0.0720994938398396	False	True
210007	Streptococcus mutans serotype c (strain ATCC 700610 / UA159)	STRMU	Bacteria	lactobacillales_odb10	98.5	98	0	0.5	1.5	0.0802855404923367	False	True
511691	Streptococcus mutans serotype c (strain NN2025)	STRMN	Bacteria	lactobacillales_odb10	99	98	0.2	1	1	0.076431515501702	False	True
927666	Streptococcus oralis (strain Uo5)	STROU	Bacteria	lactobacillales_odb10	100	100	0	0	0	0.078249527499972	False	True
981540	Streptococcus pasteurianus (strain ATCC 43144 / JCM 5346 / CDC 1723-81)	STRPX	Bacteria	lactobacillales_odb10	99.8	98.8	0	1	0.2	0.0779608326733686	False	True
488221	Streptococcus pneumoniae (strain 70585)	STRP7	Bacteria	lactobacillales_odb10	99.8	99.8	0	0	0.2	0.107831763789747	False	True
561276	Streptococcus pneumoniae (strain ATCC 700669 / Spain 23F-1)	STRPJ	Bacteria	lactobacillales_odb10	100	100	0	0	0	0.0764728078743419	False	True
171101	Streptococcus pneumoniae (strain ATCC BAA-255 / R6)	STRR6	Bacteria	lactobacillales_odb10	100	100	0	0	0	0.0896045534074868	False	True
516950	Streptococcus pneumoniae (strain CGSP14)	STRPS	Bacteria	lactobacillales_odb10	99.8	99.3	0	0.5	0.2	0.091318062045806	False	True
487214	Streptococcus pneumoniae (strain Hungary19A-6)	STRPI	Bacteria	lactobacillales_odb10	99.5	99.5	0	0	0.5	0.0958477818802556	False	True
488222	Streptococcus pneumoniae (strain JJA)	STRZJ	Bacteria	lactobacillales_odb10	99.8	99.8	0	0	0.2	0.107552554236902	False	True
488223	Streptococcus pneumoniae (strain P1031)	STRZP	Bacteria	lactobacillales_odb10	99.8	99.8	0	0	0.2	0.10073426187717	False	True
1130804	Streptococcus pneumoniae (strain ST556)	STRET	Bacteria	lactobacillales_odb10	100	100	0	0	0	0.100856872971102	False	True
487213	Streptococcus pneumoniae (strain Taiwan19F-14)	STRZT	Bacteria	lactobacillales_odb10	100	100	0	0	0	0.0974744382232256	False	True
869269	Streptococcus pneumoniae serotype 1 (strain INV104)	STRZI	Bacteria	lactobacillales_odb10	99.5	99.5	0	0	0.5	0.0722019010701809	False	True
869216	Streptococcus pneumoniae serotype 14 (strain INV200)	STRZN	Bacteria	lactobacillales_odb10	100	100	0	0	0	0.0795109515202019	False	True
512566	Streptococcus pneumoniae serotype 19F (strain G54)	STRP4	Bacteria	lactobacillales_odb10	99.3	97.3	0	2	0.7	0.100538135011763	False	True
373153	Streptococcus pneumoniae serotype 2 (strain D39 / NCTC 7466)	STRP2	Bacteria	lactobacillales_odb10	100	100	0	0	0	0.0762193282411617	False	True
869215	Streptococcus pneumoniae serotype 3 (strain OXC141)	STRZO	Bacteria	lactobacillales_odb10	100	100	0	0	0	0.0760447030217718	False	True
170187	Streptococcus pneumoniae serotype 4 (strain ATCC BAA-334 / TIGR4)	STRPN	Bacteria	lactobacillales_odb10	99.2	99	0	0.2	0.8	0.1051645131098	False	True
1054460	Streptococcus pseudopneumoniae (strain IS7493)	STRES	Bacteria	lactobacillales_odb10	99.8	99.8	0	0	0.2	0.116722867014707	False	True
160490	Streptococcus pyogenes serotype M1	STRP1	Bacteria	lactobacillales_odb10	97.5	97	0.2	0.5	2.5	0.0684409175880643	False	True
370553	Streptococcus pyogenes serotype M12 (strain MGAS2096)	STRPB	Bacteria	lactobacillales_odb10	96.7	93.5	0.2	3.2	3.3	0.0950010494877247	False	True
370551	Streptococcus pyogenes serotype M12 (strain MGAS9429)	STRPC	Bacteria	lactobacillales_odb10	98.2	97.5	0.2	0.7	1.8	0.0974933158646066	False	True
186103	Streptococcus pyogenes serotype M18 (strain MGAS8232)	STRP8	Bacteria	lactobacillales_odb10	97.3	96.8	0.5	0.5	2.7	0.0774207788496548	False	True
370552	Streptococcus pyogenes serotype M2 (strain MGAS10270)	STRPD	Bacteria	lactobacillales_odb10	97.7	97	0.2	0.7	2.3	0.0976816418252743	False	True
319701	Streptococcus pyogenes serotype M28 (strain MGAS6180)	STRPM	Bacteria	lactobacillales_odb10	98.2	98.2	0.2	0	1.8	0.0887571243337464	False	True
198466	Streptococcus pyogenes serotype M3 (strain ATCC BAA-595 / MGAS315)	STRP3	Bacteria	lactobacillales_odb10	98.2	98	0.5	0.2	1.8	0.0849168108041357	False	True
193567	Streptococcus pyogenes serotype M3 (strain SSI-1)	STRPQ	Bacteria	lactobacillales_odb10	97.7	96.5	0.5	1.2	2.3	0.0895178695257991	False	True
370554	Streptococcus pyogenes serotype M4 (strain MGAS10750)	STRPF	Bacteria	lactobacillales_odb10	97.2	96.5	0.2	0.7	2.8	0.0948238238833655	False	True
471876	Streptococcus pyogenes serotype M49 (strain NZ131)	STRPZ	Bacteria	lactobacillales_odb10	97.9	97.2	0.2	0.7	2.1	0.0696865087584797	False	True
160491	Streptococcus pyogenes serotype M5 (strain Manfredo)	STRPG	Bacteria	lactobacillales_odb10	97.7	97.7	0.2	0	2.3	0.0757665086561335	False	True
286636	Streptococcus pyogenes serotype M6 (strain ATCC BAA-946 / MGAS10394)	STRP6	Bacteria	lactobacillales_odb10	97.7	97.7	0.2	0	2.3	0.0811095359681933	False	True
1046629	Streptococcus salivarius (strain 57.I)	STRE5	Bacteria	lactobacillales_odb10	98.5	97.8	0	0.7	1.5	0.0706076383327249	False	True
1048332	Streptococcus salivarius (strain CCHSS3)	STREH	Bacteria	lactobacillales_odb10	99.5	99.5	0	0	0.5	0.0709849252616319	False	True
347253	Streptococcus salivarius (strain JIM8777)	STRE8	Bacteria	lactobacillales_odb10	99.3	99.3	0	0	0.7	0.0677968566854345	False	True
388919	Streptococcus sanguinis (strain SK36)	STRSV	Bacteria	lactobacillales_odb10	99.8	99.3	0	0.5	0.2	0.0785004441911669	False	True
391295	Streptococcus suis (strain 05ZYH33)	STRSY	Bacteria	lactobacillales_odb10	97.2	92	0	5.2	2.8	0.105228567456721	False	True
391296	Streptococcus suis (strain 98HAH33)	STRS2	Bacteria	lactobacillales_odb10	97	93	0	4	3	0.102042169972726	False	True
568814	Streptococcus suis (strain BM407)	STRS4	Bacteria	lactobacillales_odb10	99.7	99.7	0.2	0	0.3	0.0680155276496754	False	True
423211	Streptococcus suis (strain GZ1)	STRGZ	Bacteria	lactobacillales_odb10	99.3	97.8	0	1.5	0.7	0.0713483783719683	False	True
945704	Streptococcus suis (strain JS14)	STREJ	Bacteria	lactobacillales_odb10	98.5	98	0	0.5	1.5	0.0790604354589708	False	True
218494	Streptococcus suis (strain P1/7)	STRSE	Bacteria	lactobacillales_odb10	99.8	99.8	0	0	0.2	0.0677984497615636	False	True
568813	Streptococcus suis (strain SC84)	STRSX	Bacteria	lactobacillales_odb10	99.8	99.8	0	0	0.2	0.0677668381574842	False	True
322159	Streptococcus thermophilus (strain ATCC BAA-491 / LMD-9)	STRTD	Bacteria	lactobacillales_odb10	99	99	0	0	1	0.102773213354	False	True
218495	Streptococcus uberis (strain ATCC BAA-854 / 0140J)	STRU0	Bacteria	lactobacillales_odb10	99.5	99.5	0	0	0.5	0.0691670279318857	False	True
293826	Alkaliphilus metalliredigens (strain QYMF)	ALKMQ	Bacteria	clostridiales_odb10	100	100	1.1	0	0	0.0687056862538815	False	True
350688	Alkaliphilus oremlandii (strain OhILAs)	ALKOO	Bacteria	clostridiales_odb10	99.3	98.9	0	0.4	0.7	0.0678874406962942	False	True
1029718	Arthromitus sp. (strain SFB-mouse-Japan)	ARTSS	Bacteria	clostridiales_odb10	91	90.6	0.4	0.4	9	0.0616336332305461	False	True
272562	Clostridium acetobutylicum (strain ATCC 824 / DSM 792 / JCM 1419 / LMG 5710 / VKM B-1787)	CLOAB	Bacteria	clostridiales_odb10	99.7	99.3	0.8	0.4	0.3	0.064916046899778	False	True
863638	Clostridium acetobutylicum (strain EA 2018)	CLOAE	Bacteria	clostridiales_odb10	99.7	99.3	0.8	0.4	0.3	0.0656339437586727	False	True
290402	Clostridium beijerinckii (strain ATCC 51743 / NCIMB 8052)	CLOB8	Bacteria	clostridiales_odb10	100	100	1.9	0	0	0.0645829007748134	False	True
941968	Clostridium botulinum (strain H04402 065 / Type A5)	CLOB0	Bacteria	clostridiales_odb10	98.9	98.1	0.4	0.8	1.1	0.086884571930369	False	True
441770	Clostridium botulinum (strain ATCC 19397 / Type A)	CLOB1	Bacteria	clostridiales_odb10	99.3	99.3	0.8	0	0.7	0.0706504101700296	False	True
441771	Clostridium botulinum (strain Hall / ATCC 3502 / NCTC 13319 / Type A)	CLOBH	Bacteria	clostridiales_odb10	100	100	0.8	0	0	0.0742876833934667	False	True
536232	Clostridium botulinum (strain Kyoto / Type A2)	CLOBJ	Bacteria	clostridiales_odb10	99.7	99.7	0.8	0	0.3	0.0805726591013949	False	True
498214	Clostridium botulinum (strain Loch Maree / Type A3)	CLOBM	Bacteria	clostridiales_odb10	99.7	99.7	0.8	0	0.3	0.079905366278016	False	True
515621	Clostridium botulinum (strain 657 / Type Ba4)	CLOB6	Bacteria	clostridiales_odb10	99.7	99.7	0.8	0	0.3	0.0867605325278496	False	True
935198	Clostridium botulinum (strain Eklund 17B / Type B)	CLOBB	Bacteria	clostridiales_odb10	100	100	0	0	0	0.069264786019266	False	True
498213	Clostridium botulinum (strain Okra / Type B1)	CLOBK	Bacteria	clostridiales_odb10	99.7	99.7	0.8	0	0.3	0.0797552075811293	False	True
508767	Clostridium botulinum (strain Alaska E43 / Type E3)	CLOBA	Bacteria	clostridiales_odb10	100	100	0	0	0	0.0607689835375156	False	True
758678	Clostridium botulinum (strain 230613 / Type F)	CLOB2	Bacteria	clostridiales_odb10	93.6	92.5	0.8	1.1	6.4	0.0909513810499898	False	True
441772	Clostridium botulinum (strain Langeland / NCTC 10281 / Type F)	CLOBL	Bacteria	clostridiales_odb10	99.7	99.7	0.8	0	0.3	0.0705747529777984	False	True
573061	Clostridium cellulovorans (strain ATCC 35296 / DSM 3052 / OCM 3 / 743B)	CLOC7	Bacteria	clostridiales_odb10	99.6	99.2	1.5	0.4	0.4	0.062011535239845	False	True
431943	Clostridium kluyveri (strain ATCC 8527 / DSM 555 / NCIMB 10680)	CLOK5	Bacteria	clostridiales_odb10	100	100	0	0	0	0.0878357420157717	False	True
748727	Clostridium ljungdahlii (strain ATCC 55383 / DSM 13528 / PETC)	CLOLD	Bacteria	clostridiales_odb10	100	100	1.1	0	0	0.0608689260114852	False	True
386415	Clostridium novyi (strain NT)	CLONN	Bacteria	clostridiales_odb10	99.6	99.2	0	0.4	0.4	0.062156923197075	False	True
195102	Clostridium perfringens (strain 13 / Type A)	CLOPE	Bacteria	clostridiales_odb10	100	100	0	0	0	0.0620409959985603	False	True
195103	Clostridium perfringens (strain ATCC 13124 / DSM 756 / JCM 1290 / NCIMB 6125 / NCTC 8237 / Type A)	CLOP1	Bacteria	clostridiales_odb10	100	100	0.4	0	0	0.062815729937883	False	True
289380	Clostridium perfringens (strain SM101 / Type A)	CLOPS	Bacteria	clostridiales_odb10	99.6	99.6	0	0	0.4	0.0629924856244128	False	True
1042156	Clostridium sp. (strain SY8519)	CLOSS	Bacteria	clostridiales_odb10	100	100	0	0	0	0.0674993547575317	False	True
931626	Acetobacterium woodii (strain ATCC 29683 / DSM 1030 / JCM 2381 / KCTC 1655 / WB1)	ACEWD	Bacteria	clostridiales_odb10	95.1	93.6	0.4	1.5	4.9	0.0763613952963785	False	True
903814	Eubacterium limosum (strain KIST612)	EUBLK	Bacteria	clostridiales_odb10	99.3	98.5	0.4	0.8	0.7	0.113707625483561	False	True
515620	Eubacterium eligens (strain ATCC 27750 / VPI C15-48)	EUBE2	Bacteria	clostridiales_odb10	99.6	99.6	1.1	0	0.4	0.0641961953765853	False	True
498761	Heliobacterium modesticaldum (strain ATCC 51547 / Ice1)	HELMI	Bacteria	clostridiales_odb10	98.1	96.2	0.4	1.9	1.9	0.109443043142315	False	True
720554	Hungateiclostridium clariflavum (strain DSM 19732 / NBRC 101661 / EBR45)	HUNCD	Bacteria	clostridiales_odb10	99.6	99.6	0.4	0	0.4	0.0615602070717271	False	True
203119	Hungateiclostridium thermocellum (strain ATCC 27405 / DSM 1237 / JCM 9322 / NBRC 103400 / NCIMB 10682 / NRRL B-4536 / VPI 7372)	HUNT2	Bacteria	clostridiales_odb10	99.6	99.2	0	0.4	0.4	0.0651181345682279	False	True
637887	Hungateiclostridium thermocellum (strain DSM 1313 / LMG 6656 / LQ8)	HUNT1	Bacteria	clostridiales_odb10	99.6	99.2	0	0.4	0.4	0.0628176632291412	False	True
699246	Mageeibacillus indolicus (strain UPII9-5)	MAGIU	Bacteria	clostridiales_odb10	91	90.2	0	0.8	9	0.0922425483598688	False	True
394503	Ruminiclostridium cellulolyticum (strain ATCC 35319 / DSM 5812 / JCM 6584 / H10)	RUMCH	Bacteria	clostridiales_odb10	99.3	99.3	0.8	0	0.7	0.0680570912262482	False	True
515622	Butyrivibrio proteoclasticus (strain ATCC 51982 / DSM 14932 / B316)	BUTPB	Bacteria	clostridiales_odb10	99.6	99.6	0	0	0.4	0.0777142933882954	False	True
642492	Cellulosilyticum lentocellum (strain ATCC 49066 / DSM 5427 / NCIMB 11756 / RHM5)	CELLD	Bacteria	clostridiales_odb10	99.2	99.2	1.1	0	0.8	0.0596293466284569	False	True
610130	Clostridium saccharolyticum (strain ATCC 35040 / DSM 2544 / NRCC 2533 / WM1)	CLOSW	Bacteria	clostridiales_odb10	100	100	0.4	0	0	0.0666915976396875	False	True
357809	Lachnoclostridium phytofermentans (strain ATCC 700394 / DSM 18823 / ISDg)	LACP7	Bacteria	clostridiales_odb10	100	99.6	1.1	0.4	0	0.0812326220032507	False	True
585394	Roseburia hominis (strain DSM 16839 / NCIMB 14029 / A2-183)	ROSHA	Bacteria	clostridiales_odb10	100	100	0	0	0	0.0712278439560472	False	True
515619	Agathobacter rectalis (strain ATCC 33656 / DSM 3377 / JCM 17463 / KCTC 5835 / VPI 0990)	AGARV	Bacteria	clostridiales_odb10	99.7	99.3	0.8	0.4	0.3	0.103370418042126	False	True
871963	Desulfitobacterium dichloroeliminans (strain LMG P-21439 / DCA1)	DESDL	Bacteria	clostridiales_odb10	99.6	99.6	0	0	0.4	0.0613164714107433	False	True
272564	Desulfitobacterium hafniense (strain DCB-2 / DSM 10664)	DESHD	Bacteria	clostridiales_odb10	100	100	1.5	0	0	0.0607946678368201	False	True
138119	Desulfitobacterium hafniense (strain Y51)	DESHY	Bacteria	clostridiales_odb10	100	99.6	1.9	0.4	0	0.0716990211068442	False	True
485916	Desulfofarcimen acetoxidans (strain ATCC 49208 / DSM 771 / VKM B-1644 / 5575)	DESAS	Bacteria	clostridiales_odb10	97	97	1.9	0	3	0.0881312558970582	False	True
760568	Desulfofundulus kuznetsovii (strain DSM 6115 / VKM B-1805 / 17)	DESK7	Bacteria	clostridiales_odb10	94	93.6	0.8	0.4	6	0.0738677441114217	False	True
646529	Desulfosporosinus acidiphilus (strain DSM 22704 / JCM 16185 / SJ4)	DESAJ	Bacteria	clostridiales_odb10	98.9	98.5	1.5	0.4	1.1	0.0717544645287044	False	True
768704	Desulfosporosinus meridiei (strain ATCC BAA-275 / DSM 13257 / NCIMB 13706 / S10)	DESMD	Bacteria	clostridiales_odb10	98.9	98.5	1.5	0.4	1.1	0.061766627959432	False	True
768706	Desulfosporosinus orientis (strain ATCC 19365 / DSM 765 / NCIMB 8382 / VKM B-1628)	DESOD	Bacteria	clostridiales_odb10	99.3	99.3	2.3	0	0.7	0.0605218772103672	False	True
868595	Desulfotomaculum nigrificans (strain DSM 14880 / VKM B-2319 / CO-1-SRB)	DESCC	Bacteria	clostridiales_odb10	98.1	98.1	0.8	0	1.9	0.0649594870454803	False	True
349161	Desulfotomaculum reducens (strain MI-1)	DESRM	Bacteria	clostridiales_odb10	99.6	99.6	1.1	0	0.4	0.0673038165877131	False	True
696281	Desulfotomaculum ruminis (strain ATCC 23193 / DSM 2154 / NCIMB 8452 / DL)	DESRL	Bacteria	clostridiales_odb10	99.7	99.3	0.8	0.4	0.3	0.0714177054961425	False	True
370438	Pelotomaculum thermopropionicum (strain DSM 13744 / JCM 10971 / SI)	PELTS	Bacteria	clostridiales_odb10	93.2	90.9	1.1	2.3	6.8	0.0691409703312552	False	True
645991	Syntrophobotulus glycolicus (strain DSM 8271 / FlGlyR)	SYNGF	Bacteria	clostridiales_odb10	98.9	98.5	0	0.4	1.1	0.0660973839985553	False	True
635013	Thermincola potens (strain JR)	THEPJ	Bacteria	clostridiales_odb10	98.5	98.5	0.8	0	1.5	0.0655424439269551	False	True
499177	Acetoanaerobium sticklandii (strain ATCC 12662 / DSM 519 / JCM 1433 / NCIMB 10654)	ACESD	Bacteria	clostridiales_odb10	100	100	0.8	0	0	0.0621991135126667	False	True
272563	Peptoclostridium difficile (strain 630)	PEPD6	Bacteria	clostridiales_odb10	100	100	1.1	0	0	0.064901947471903	False	True
645463	Peptoclostridium difficile (strain R20291)	PEPDR	Bacteria	clostridiales_odb10	98.8	98.4	1.1	0.4	1.2	0.0799851147676165	False	True
546269	Filifactor alocis (strain ATCC 35896 / D40 B5)	FILAD	Bacteria	clostridiales_odb10	97.3	96.9	1.1	0.4	2.7	0.0678269880492167	False	True
663278	Ethanoligenens harbinense (strain DSM 18485 / JCM 12961 / CGMCC 1.5033 / YUAN-3)	ETHHY	Bacteria	clostridiales_odb10	98.5	98.1	0	0.4	1.5	0.0614093360958758	False	True
697329	Ruminococcus albus (strain ATCC 27210 / DSM 20455 / JCM 14654 / NCDO 2250 / 7)	RUMA7	Bacteria	clostridiales_odb10	98.9	98.9	0.8	0	1.1	0.0654724075933116	False	True
292459	Symbiobacterium thermophilum (strain T / IAM 14863)	SYMTH	Bacteria	clostridiales_odb10	97.8	97	0.8	0.8	2.2	0.0652797704469929	False	True
335541	Syntrophomonas wolfei subsp. wolfei (strain DSM 2245B / Goettingen)	SYNWW	Bacteria	clostridiales_odb10	96.5	95.4	1.5	1.1	3.5	0.0634835765727276	False	True
643648	Syntrophothermus lipocalidus (strain DSM 12680 / TGB-C1)	SYNLT	Bacteria	clostridiales_odb10	97	95.9	0.8	1.1	3	0.069442939753154	False	True
656519	Halanaerobium hydrogeniformans	HALHG	Bacteria	clostridia_odb10	94.3	93.9	0.8	0.4	5.7	0.079892121058559	False	True
572479	Halanaerobium praevalens (strain ATCC 33744 / DSM 2228 / GSL)	HALPG	Bacteria	clostridia_odb10	95.5	95.1	0.8	0.4	4.5	0.0779939086428502	False	True
373903	Halothermothrix orenii (strain H 168 / OCM 544 / DSM 9562)	HALOH	Bacteria	clostridia_odb10	95.9	95.1	0.4	0.8	4.1	0.0670092842458502	False	True
574087	Acetohalobium arabaticum (strain ATCC 49924 / DSM 5501 / Z-7288)	ACEAZ	Bacteria	clostridia_odb10	95.9	95.1	0.4	0.8	4.1	0.0626428433220299	False	True
748449	Halobacteroides halobius (strain ATCC 35273 / DSM 5150 / MD-1)	HALHC	Bacteria	clostridia_odb10	96.3	95.9	0.8	0.4	3.7	0.0620275605685506	False	True
457570	Natranaerobius thermophilus (strain ATCC BAA-1301 / DSM 18059 / JW/NM-WN-LF)	NATTJ	Bacteria	clostridia_odb10	97.1	95.9	0.8	1.2	2.9	0.0642169390382008	False	True
273068	Caldanaerobacter subterraneus subsp. tengcongensis (strain DSM 15242 / JCM 11007 / NBRC 100824 / MB4)	CALS4	Bacteria	thermoanaerobacterales_odb10	98.3	98.3	0.6	0	1.7	0.0659509653923355	False	True
246194	Carboxydothermus hydrogenoformans (strain ATCC BAA-161 / DSM 6008 / Z-2901)	CARHZ	Bacteria	thermoanaerobacterales_odb10	99.1	98.5	0.6	0.6	0.9	0.0957406767667087	False	True
264732	Moorella thermoacetica (strain ATCC 39073 / JCM 9320)	MOOTA	Bacteria	thermoanaerobacterales_odb10	100	99.6	1.3	0.4	0	0.0662245636292977	False	True
1209989	Tepidanaerobacter acetatoxydans (strain DSM 21804 / JCM 16047 / Re1)	TEPAE	Bacteria	clostridia_odb10	96.4	95.6	4.9	0.8	3.6	0.0643716400658537	False	True
1089553	Thermacetogenium phaeum (strain ATCC BAA-254 / DSM 12270 / PB)	THEPS	Bacteria	thermoanaerobacterales_odb10	98.4	97.6	0.8	0.8	1.6	0.0755304019238706	False	True
580331	Thermoanaerobacter italicus (strain DSM 9252 / Ab9)	THEIA	Bacteria	thermoanaerobacterales_odb10	100	100	0	0	0	0.0642835784057418	False	True
583358	Thermoanaerobacter mathranii subsp. mathranii (strain DSM 11426 / CIP 108742 / A3)	THEM3	Bacteria	thermoanaerobacterales_odb10	97.3	97.3	0	0	2.7	0.0638123180153294	False	True
340099	Thermoanaerobacter pseudethanolicus (strain ATCC 33223 / 39E)	THEP3	Bacteria	thermoanaerobacterales_odb10	98.7	98.7	0.4	0	1.3	0.0665552175348185	False	True
573062	Thermoanaerobacter sp. (strain X513)	THESX	Bacteria	thermoanaerobacterales_odb10	99.1	99.1	0.6	0	0.9	0.0650304846191436	False	True
399726	Thermoanaerobacter sp. (strain X514)	THEPX	Bacteria	thermoanaerobacterales_odb10	98.9	98.9	0.6	0	1.1	0.0655103440493127	False	True
521460	Caldicellulosiruptor bescii (strain ATCC BAA-1888 / DSM 6725 / Z-1320)	CALBD	Bacteria	thermoanaerobacterales_odb10	99.8	99.8	0	0	0.2	0.061632695740095	False	True
632292	Caldicellulosiruptor hydrothermalis (strain DSM 18901 / VKM B-2411 / 108)	CALH1	Bacteria	thermoanaerobacterales_odb10	100	100	0	0	0	0.0633365162353826	False	True
632335	Caldicellulosiruptor kristjanssonii (strain ATCC 700853 / DSM 12137 / I77R1B)	CALKI	Bacteria	thermoanaerobacterales_odb10	100	100	0	0	0	0.06092872205904	False	True
632348	Caldicellulosiruptor kronotskyensis (strain DSM 18902 / VKM B-2412 / 2002)	CALK2	Bacteria	thermoanaerobacterales_odb10	100	100	0	0	0	0.0665893591446958	False	True
608506	Caldicellulosiruptor obsidiansis (strain ATCC BAA-2073 / strain OB47)	CALOO	Bacteria	thermoanaerobacterales_odb10	99.6	99.6	0	0	0.4	0.0679447095355584	False	True
632518	Caldicellulosiruptor owensensis (strain ATCC 700167 / DSM 13100 / OL)	CALOW	Bacteria	thermoanaerobacterales_odb10	99.8	99.8	0	0	0.2	0.0645074894744014	False	True
351627	Caldicellulosiruptor saccharolyticus (strain ATCC 43494 / DSM 8903 / Tp8T 6331)	CALS8	Bacteria	thermoanaerobacterales_odb10	99.8	99.6	0	0.2	0.2	0.0631226359368183	False	True
1094508	Thermoanaerobacterium saccharolyticum (strain DSM 8691 / JW/SL-YS485)	THESW	Bacteria	thermoanaerobacterales_odb10	99.8	99.8	0.4	0	0.2	0.0647247258003505	False	True
580327	Thermoanaerobacterium thermosaccharolyticum (strain ATCC 7956 / DSM 571 / NCIB 9385 / NCA 3814)	THETC	Bacteria	thermoanaerobacterales_odb10	99.4	99.4	0.2	0	0.6	0.063210917050166	False	True
858215	Thermoanaerobacterium xylanolyticum (strain ATCC 49914 / DSM 7097 / LX-11)	THEXL	Bacteria	thermoanaerobacterales_odb10	99.7	99.7	0.8	0	0.3	0.0629759722178174	False	True
555079	Thermosediminibacter oceani (strain ATCC BAA-1034 / DSM 16646 / JW/IW-1228P)	THEOJ	Bacteria	clostridia_odb10	94.3	93.5	0	0.8	5.7	0.0657380932092128	False	True
697281	Mahella australiensis (strain DSM 15567 / CIP 107919 / 50-1 BON)	MAHA5	Bacteria	thermoanaerobacterales_odb10	97.9	97.9	0.8	0	2.1	0.0743093670097967	False	True
591001	Acidaminococcus fermentans (strain ATCC 25085 / DSM 20731 / VR4)	ACIFV	Bacteria	firmicutes_odb10	97.3	96.8	0.9	0.5	2.7	0.0810408681584094	False	True
568816	Acidaminococcus intestini (strain RyC-MR95)	ACIIR	Bacteria	firmicutes_odb10	95.9	93.1	0.9	2.8	4.1	0.0768000224710292	False	True
927704	Selenomonas ruminantium subsp. lactilytica (strain NBRC 103574 / TAM6421)	SELRL	Bacteria	selenomonadales_odb10	99.3	99.2	0.3	0.1	0.7	0.0708733153568091	False	True
546271	Selenomonas sputigena (strain ATCC 35185 / DSM 20758 / VPI D19B-28)	SELS3	Bacteria	selenomonadales_odb10	98.1	98.1	0.1	0	1.9	0.0667417504460566	False	True
479436	Veillonella parvula (strain ATCC 10790 / DSM 2008 / JCM 12972 / Te3)	VEIPT	Bacteria	firmicutes_odb10	97.2	96.3	0	0.9	2.8	0.0748387069325949	False	True
1128398	Gottschalkia acidurici (strain ATCC 7906 / DSM 604 / BCRC 14475 / CIP 104303 / NCIMB 10678 / 9a)	GOTA9	Bacteria	tissierellales_odb10	93.2	92.3	1.8	0.9	6.8	0.0773325747613385	False	True
525919	Anaerococcus prevotii (strain ATCC 9321 / DSM 20548 / JCM 6508 / PC1)	ANAPD	Bacteria	tissierellales_odb10	99.7	99.7	0.2	0	0.3	0.0616662372756528	False	True
334413	Finegoldia magna (strain ATCC 29328)	FINM2	Bacteria	tissierellales_odb10	98.5	98	0.5	0.5	1.5	0.0695365956606616	False	True
190304	Fusobacterium nucleatum subsp. nucleatum (strain ATCC 25586 / CIP 101130 / JCM 8532 / LMG 13131)	FUSNN	Bacteria	fusobacteriales_odb10	99.8	98.8	0	1	0.2	0.065126676119474	False	True
572544	Ilyobacter polytropus (strain DSM 2926 / CuHBu1)	ILYPC	Bacteria	fusobacteriales_odb10	98.5	98.5	1.2	0	1.5	0.0635546454299608	False	True
523794	Leptotrichia buccalis (strain ATCC 14201 / DSM 1135 / JCM 12969 / NCTC 10249 / C-1013-b)	LEPBD	Bacteria	fusobacteriales_odb10	99.8	99.8	0.4	0	0.2	0.0760858836196891	False	True
526218	Sebaldella termitidis (strain ATCC 33386 / NCTC 11300)	SEBTE	Bacteria	fusobacteriales_odb10	98.7	98.5	1.8	0.2	1.3	0.0995938217055208	False	True
379066	Gemmatimonas aurantiaca (strain T-27 / DSM 14586 / JCM 11422 / NBRC 100505)	GEMAT	Bacteria	bacteria_odb10	96.7	93.5	0	3.2	3.3	0.097221650894722	False	True
1266370	Nitrospina gracilis (strain 3/211)	NITG3	Bacteria	bacteria_odb10	95.9	91.1	0.8	4.8	4.1	0.0734949220565315	False	True
42253	Nitrospira moscoviensis	NITMO	Bacteria	bacteria_odb10	99.2	96.8	0	2.4	0.8	0.106912992189866	False	True
289376	Thermodesulfovibrio yellowstonii (strain ATCC 51303 / DSM 11347 / YP87)	THEYD	Bacteria	bacteria_odb10	96.8	94.4	0	2.4	3.2	0.0633164258460984	False	True
886293	Singulisphaera acidiphila (strain ATCC BAA-1392 / DSM 18658 / VKM B-2454 / MOB10)	SINAD	Bacteria	planctomycetes_odb10	99.5	99.5	1.1	0	0.5	0.101049814817812	False	True
530564	Pirellula staleyi (strain ATCC 27377 / DSM 6068 / ICPB 4128)	PIRSD	Bacteria	planctomycetes_odb10	98.6	98.4	0.2	0.2	1.4	0.102685824995368	False	True
521674	Planctopirus limnophila (strain ATCC 43296 / DSM 3776 / IFAM 1008 / 290)	PLAL2	Bacteria	planctomycetes_odb10	99.1	99.1	0	0	0.9	0.0978264189813322	False	True
756272	Rubinisphaera brasiliensis (strain ATCC 49424 / DSM 5305 / JCM 21570 / NBRC 103401 / IFAM 1448)	RUBBR	Bacteria	planctomycetes_odb10	98.6	98.6	0.9	0	1.4	0.104799369943879	False	True
990288	Acidithiobacillus caldus (strain SM-1)	ACICS	Bacteria	proteobacteria_odb10	99.1	95.9	0.9	3.2	0.9	0.0834348266361343	False	True
243159	Acidithiobacillus ferrooxidans (strain ATCC 23270 / DSM 14882 / CIP 104768 / NCIMB 8455)	ACIF2	Bacteria	proteobacteria_odb10	99.6	97.3	0	2.3	0.4	0.114285804498312	False	True
380394	Acidithiobacillus ferrooxidans (strain ATCC 53993)	ACIF5	Bacteria	proteobacteria_odb10	100	97.7	0	2.3	0	0.0754304758362136	False	True
573065	Asticcacaulis excentricus (strain ATCC 15261 / DSM 4724 / VKM B-1370 / CB 48)	ASTEC	Bacteria	alphaproteobacteria_odb10	98.7	98.2	0.5	0.5	1.3	0.0642436878232935	False	True
633149	Brevundimonas subvibrioides (strain ATCC 15264 / DSM 4735 / LMG 14903 / NBRC 16000 / CB 81)	BRESC	Bacteria	alphaproteobacteria_odb10	100.1	99.6	0.5	0.5	0.1	0.065620170010513	False	True
509190	Caulobacter segnis (strain ATCC 21756 / DSM 7131 / JCM 7823 / NBRC 15250 / LMG 17158 / TK0059)	CAUST	Bacteria	alphaproteobacteria_odb10	97	97	0.2	0	3	0.0623811890173236	False	True
366602	Caulobacter sp. (strain K31)	CAUSK	Bacteria	alphaproteobacteria_odb10	99.3	98.8	0	0.5	0.7	0.0655918635331793	False	True
190650	Caulobacter vibrioides (strain ATCC 19089 / CB15)	CAUVC	Bacteria	alphaproteobacteria_odb10	99.5	99.3	0.2	0.2	0.5	0.0659316003763073	False	True
565050	Caulobacter vibrioides (strain NA1000 / CB15N)	CAUVN	Bacteria	alphaproteobacteria_odb10	99.7	99.5	0.2	0.2	0.3	0.0611135136384293	False	True
450851	Phenylobacterium zucineum (strain HLK1)	PHEZH	Bacteria	alphaproteobacteria_odb10	99.5	99.5	0.9	0	0.5	0.0835482232381107	False	True
314260	Parvularcula bermudensis (strain ATCC BAA-594 / HTCC2503 / KCTC 12087)	PARBH	Bacteria	alphaproteobacteria_odb10	97	95.8	0.2	1.2	3	0.0623635223287394	False	True
360095	Bartonella bacilliformis (strain ATCC 35685 / NCTC 12138 / KC583)	BARBK	Bacteria	rhizobiales_odb10	92.7	92.5	0	0.2	7.3	0.0894118768785138	False	True
696125	Bartonella clarridgeiae (strain CIP 104772 / 73)	BARC7	Bacteria	rhizobiales_odb10	95	94.1	0	0.9	5	0.102034698895367	False	True
634504	Bartonella grahamii (strain as4aup)	BARGA	Bacteria	rhizobiales_odb10	98	98	0.2	0	2	0.0756753142113025	False	True
283166	Bartonella henselae (strain ATCC 49882 / DSM 28221 / Houston 1)	BARHE	Bacteria	rhizobiales_odb10	98.3	98.1	0	0.2	1.7	0.0894846624084327	False	True
283165	Bartonella quintana (strain Toulouse)	BARQU	Bacteria	rhizobiales_odb10	96.2	95.6	0	0.6	3.8	0.0653837027674358	False	True
382640	Bartonella tribocorum (strain CIP 105476 / IBS 506)	BART1	Bacteria	rhizobiales_odb10	98.2	98	0	0.2	1.8	0.0963220074115599	False	True
1094497	Bartonella vinsonii subsp. berkhoffii (strain Winnie)	BARVW	Bacteria	rhizobiales_odb10	97.4	97.2	0.2	0.2	2.6	0.069390213748969	False	True
395963	Beijerinckia indica subsp. indica (strain ATCC 9039 / DSM 1715 / NCIB 8712)	BEII9	Bacteria	rhizobiales_odb10	98.3	98.1	0.8	0.2	1.7	0.0608525415864812	False	True
395965	Methylocella silvestris (strain DSM 15510 / CIP 108128 / LMG 27833 / NCIMB 13906 / BL2)	METSB	Bacteria	rhizobiales_odb10	98.1	98.1	0.3	0	1.9	0.0607073138122286	False	True
224911	Bradyrhizobium diazoefficiens (strain JCM 10833 / IAM 13628 / NBRC 14792 / USDA 110)	BRADU	Bacteria	rhizobiales_odb10	99.5	98.9	0.8	0.6	0.5	0.0642167999794591	False	True
288000	Bradyrhizobium sp. (strain BTAi1 / ATCC BAA-1182)	BRASB	Bacteria	rhizobiales_odb10	99.3	99	1.7	0.3	0.7	0.0625851916031714	False	True
114615	Bradyrhizobium sp. (strain ORS 278)	BRASO	Bacteria	rhizobiales_odb10	99.7	98.9	1.4	0.8	0.3	0.0620408665665401	False	True
323097	Nitrobacter hamburgensis (strain DSM 10229 / NCIMB 13809 / X14)	NITHX	Bacteria	rhizobiales_odb10	99.9	99.9	0.8	0	0.1	0.0910414892245577	False	True
323098	Nitrobacter winogradskyi (strain ATCC 25391 / DSM 10237 / CIP 104748 / NCIMB 11846 / Nb-255)	NITWN	Bacteria	rhizobiales_odb10	99.8	99.8	0.6	0	0.2	0.0748059754354069	False	True
504832	Oligotropha carboxidovorans (strain ATCC 49405 / DSM 1227 / KCTC 32145 / OM5)	OLICO	Bacteria	rhizobiales_odb10	99.4	99.2	0.3	0.2	0.6	0.0847440118163284	False	True
1031710	Oligotropha carboxidovorans (strain OM4)	OLICM	Bacteria	rhizobiales_odb10	99.6	99.4	0.2	0.2	0.4	0.063726489602364	False	True
258594	Rhodopseudomonas palustris (strain ATCC BAA-98 / CGA009)	RHOPA	Bacteria	rhizobiales_odb10	99.6	99.6	0.2	0	0.4	0.0689226418792972	False	True
316055	Rhodopseudomonas palustris (strain BisA53)	RHOP5	Bacteria	rhizobiales_odb10	100	100	0.5	0	0	0.0641587180558164	False	True
316056	Rhodopseudomonas palustris (strain BisB18)	RHOPB	Bacteria	rhizobiales_odb10	100	100	0.5	0	0	0.0628167896384197	False	True
316057	Rhodopseudomonas palustris (strain BisB5)	RHOPS	Bacteria	rhizobiales_odb10	99.8	99.8	0.6	0	0.2	0.0617619680003921	False	True
652103	Rhodopseudomonas palustris (strain DX-1)	RHOPX	Bacteria	rhizobiales_odb10	100	100	0.3	0	0	0.0601353900589225	False	True
316058	Rhodopseudomonas palustris (strain HaA2)	RHOP2	Bacteria	rhizobiales_odb10	100.1	99.9	0.2	0.2	0.1	0.0664369302156963	False	True
395960	Rhodopseudomonas palustris (strain TIE-1)	RHOPT	Bacteria	rhizobiales_odb10	100	100	0	0	0	0.0603972579481053	False	True
359391	Brucella abortus (strain 2308)	BRUA2	Bacteria	rhizobiales_odb10	99.7	99.5	0	0.2	0.3	0.0821641125928605	False	True
430066	Brucella abortus (strain S19)	BRUA1	Bacteria	rhizobiales_odb10	99.6	99.4	0	0.2	0.4	0.0677503974557074	False	True
262698	Brucella abortus biovar 1 (strain 9-941)	BRUAB	Bacteria	rhizobiales_odb10	99.2	99.2	0	0	0.8	0.0802211042918504	False	True
483179	Brucella canis (strain ATCC 23365 / NCTC 10854)	BRUC2	Bacteria	rhizobiales_odb10	99.4	99.2	0	0.2	0.6	0.0818608261004143	False	True
703352	Brucella melitensis (strain M5-90)	BRUM5	Bacteria	rhizobiales_odb10	99.7	98	0	1.7	0.3	0.0945964536783496	False	True
224914	Brucella melitensis biotype 1 (strain 16M / ATCC 23456 / NCTC 10094)	BRUME	Bacteria	rhizobiales_odb10	99.8	99.2	0	0.6	0.2	0.0710793183384612	False	True
546272	Brucella melitensis biotype 2 (strain ATCC 23457)	BRUMB	Bacteria	rhizobiales_odb10	99.9	99.7	0	0.2	0.1	0.0792339533654613	False	True
568815	Brucella microti (strain CCM 4915)	BRUMC	Bacteria	rhizobiales_odb10	99.7	99.5	0	0.2	0.3	0.0765326620382928	False	True
444178	Brucella ovis (strain ATCC 25840 / 63/290 / NCTC 10512)	BRUO2	Bacteria	rhizobiales_odb10	98.9	98.9	0	0	1.1	0.0674115325038034	False	True
204722	Brucella suis biovar 1 (strain 1330)	BRUSU	Bacteria	rhizobiales_odb10	99.9	99.7	0	0.2	0.1	0.0894241226054191	False	True
470137	Brucella suis (strain ATCC 23445 / NCTC 10510)	BRUSI	Bacteria	rhizobiales_odb10	99.1	98.9	0	0.2	0.9	0.0847067359689516	False	True
439375	Ochrobactrum anthropi (strain ATCC 49188 / DSM 6882 / JCM 21032 / NBRC 15819 / NCTC 12168)	OCHA4	Bacteria	rhizobiales_odb10	100	100	0.2	0	0	0.0736363163595383	False	True
1079	Blastochloris viridis	BLAVI	Bacteria	rhizobiales_odb10	98.9	98	0	0.9	1.1	0.0600259306236573	False	True
582899	Hyphomicrobium denitrificans (strain ATCC 51888 / DSM 1869 / NCIB 11706 / TK 0415)	HYPDA	Bacteria	rhizobiales_odb10	98.8	98.3	0.6	0.5	1.2	0.0703127397920177	False	True
717785	Hyphomicrobium sp. (strain MC1)	HYPSM	Bacteria	rhizobiales_odb10	98.7	98.1	1.7	0.6	1.3	0.0929714529379555	False	True
1082931	Pelagibacterium halotolerans (strain DSM 22347 / JCM 15775 / CGMCC 1.7692 / B2)	PELHB	Bacteria	rhizobiales_odb10	97.4	97.1	0.5	0.3	2.6	0.0679488879432576	False	True
648757	Rhodomicrobium vannielii (strain ATCC 17100 / ATH 3.1.1 / DSM 162 / LMG 4299)	RHOVT	Bacteria	rhizobiales_odb10	97.2	96.7	0.3	0.5	2.8	0.0599882230885842	False	True
460265	Methylobacterium nodulans (strain LMG 21967 / CNCM I-2342 / ORS 2060)	METNO	Bacteria	rhizobiales_odb10	99.8	99.8	1.1	0	0.2	0.103533337878054	False	True
426355	Methylobacterium radiotolerans (strain ATCC 27329 / DSM 1819 / JCM 2831 / NBRC 15690 / NCIMB 10815 / 0-1)	METRJ	Bacteria	rhizobiales_odb10	99.9	99.7	0.5	0.2	0.1	0.0680309031895047	False	True
426117	Methylobacterium sp. (strain 4-46)	METS4	Bacteria	rhizobiales_odb10	99.6	99.6	0.5	0	0.4	0.0658088163221659	False	True
272630	Methylorubrum extorquens (strain ATCC 14718 / DSM 1338 / JCM 2805 / NCIMB 9133 / AM1)	METEA	Bacteria	rhizobiales_odb10	99.7	99.7	1.4	0	0.3	0.0908570742986769	False	True
440085	Methylorubrum extorquens (strain CM4 / NCIMB 13688)	METC4	Bacteria	rhizobiales_odb10	100	100	0.5	0	0	0.0697705880309947	False	True
661410	Methylorubrum extorquens (strain DSM 6343 / CIP 106787 / DM4)	METED	Bacteria	rhizobiales_odb10	100	100	0.8	0	0	0.0976562510522312	False	True
419610	Methylorubrum extorquens (strain PA1)	METEP	Bacteria	rhizobiales_odb10	100	100	0.5	0	0	0.063919606950077	False	True
441620	Methylorubrum populi (strain ATCC BAA-705 / NCIMB 13946 / BJ001)	METPB	Bacteria	rhizobiales_odb10	100	99.7	0.3	0.3	0	0.0714386859135208	False	True
187303	Methylocystis sp. (strain SC2)	METSZ	Bacteria	rhizobiales_odb10	98.1	98.1	1.1	0	1.9	0.0860407733660463	False	True
266779	Chelativorans sp. (strain BNC1)	CHESB	Bacteria	rhizobiales_odb10	100	100	0	0	0	0.0713526039461372	False	True
754035	Mesorhizobium australicum (strain HAMBI 3006 / LMG 24608 / WSM2073)	MESAW	Bacteria	rhizobiales_odb10	100	100	0.5	0	0	0.0715595514980966	False	True
765698	Mesorhizobium ciceri biovar biserrulae (strain HAMBI 2942 / LMG 23838 / WSM1271)	MESCW	Bacteria	rhizobiales_odb10	100	100	0.6	0	0	0.0722144721987054	False	True
266835	Mesorhizobium japonicum (strain LMG 29417 / CECT 9101 / MAFF 303099)	RHILO	Bacteria	rhizobiales_odb10	99.2	98.7	0.3	0.5	0.8	0.0717910592979453	False	True
861208	Agrobacterium sp. (strain H13-3)	AGRSH	Bacteria	rhizobium-agrobacterium_group_odb10	99.7	99.6	0.1	0.1	0.3	0.0720084729877465	False	True
176299	Agrobacterium fabrum (strain C58 / ATCC 33970)	AGRFC	Bacteria	rhizobium-agrobacterium_group_odb10	99.6	99.5	0.3	0.1	0.4	0.0751100101782243	False	True
311403	Agrobacterium radiobacter (strain K84 / ATCC BAA-868)	AGRRK	Bacteria	rhizobium-agrobacterium_group_odb10	99.1	99	0.5	0.1	0.9	0.0899530012263596	False	True
311402	Agrobacterium vitis (strain S4 / ATCC BAA-846)	AGRVS	Bacteria	rhizobium-agrobacterium_group_odb10	97	96.8	0.5	0.2	3	0.0857072306897712	False	True
347834	Rhizobium etli (strain CFN 42 / ATCC 51251)	RHIEC	Bacteria	rhizobium-agrobacterium_group_odb10	99.1	98.8	0.3	0.3	0.9	0.0798136211933957	False	True
491916	Rhizobium etli (strain CIAT 652)	RHIE6	Bacteria	rhizobium-agrobacterium_group_odb10	99.7	99.5	0.1	0.2	0.3	0.069137570088597	False	True
395491	Rhizobium leguminosarum bv. trifolii (strain WSM1325)	RHILS	Bacteria	rhizobium-agrobacterium_group_odb10	99.9	99.9	0.3	0	0.1	0.0729350384216217	False	True
395492	Rhizobium leguminosarum bv. trifolii (strain WSM2304)	RHILW	Bacteria	rhizobium-agrobacterium_group_odb10	99.9	99.9	0.3	0	0.1	0.0759461734268034	False	True
216596	Rhizobium leguminosarum bv. viciae (strain 3841)	RHIL3	Bacteria	rhizobium-agrobacterium_group_odb10	99.3	99.2	0.2	0.1	0.7	0.0778730918334129	False	True
1117943	Rhizobium fredii (strain HH103)	RHIFH	Bacteria	rhizobiales_odb10	99.1	99.1	0.2	0	0.9	0.0653612974295012	False	True
394	Sinorhizobium fredii (strain NBRC 101917 / NGR234)	SINFN	Bacteria	rhizobiales_odb10	98.8	98.6	0.9	0.2	1.2	0.0676522022092293	False	True
266834	Rhizobium meliloti (strain 1021)	RHIME	Bacteria	rhizobiales_odb10	100	100	0.3	0	0	0.0715968632376335	False	True
693982	Sinorhizobium meliloti (strain AK83)	SINMK	Bacteria	rhizobiales_odb10	100	100	0.8	0	0	0.0692043123665948	False	True
698936	Sinorhizobium meliloti (strain BL225C)	SINMB	Bacteria	rhizobiales_odb10	100	100	0.6	0	0	0.0703340052616768	False	True
707241	Sinorhizobium meliloti (strain SM11)	SINMM	Bacteria	rhizobiales_odb10	99.9	99.9	0.8	0	0.1	0.0767974450911039	False	True
366394	Sinorhizobium medicae (strain WSM419)	SINMW	Bacteria	rhizobiales_odb10	100	100	0.2	0	0	0.0724422533970061	False	True
402881	Parvibaculum lavamentivorans (strain DS-1 / DSM 13023 / NCIMB 13966)	PARL1	Bacteria	rhizobiales_odb10	99.3	98.8	0.2	0.5	0.7	0.0717844415806442	False	True
438753	Azorhizobium caulinodans (strain ATCC 43989 / DSM 5975 / JCM 20966 / NBRC 14845 / NCIMB 13405 / ORS 571)	AZOC5	Bacteria	rhizobiales_odb10	99.5	99.3	1.3	0.2	0.5	0.10119352079814	False	True
639283	Starkeya novella (strain ATCC 8093 / DSM 506 / CCM 1077 / IAM 12100 / NBRC 12443 / NCIB 9113)	STAND	Bacteria	rhizobiales_odb10	100	100	0	0	0	0.0738141833571868	False	True
78245	Xanthobacter autotrophicus (strain ATCC BAA-1158 / Py2)	XANP2	Bacteria	rhizobiales_odb10	99.9	99.4	1.3	0.5	0.1	0.0656875681667558	False	True
582402	Hirschia baltica (strain ATCC 49814 / DSM 5838 / IFAM 1418)	HIRBI	Bacteria	alphaproteobacteria_odb10	95.5	94.7	0.5	0.8	4.5	0.0690437236179048	False	True
228405	Hyphomonas neptunium (strain ATCC 15444)	HYPNA	Bacteria	alphaproteobacteria_odb10	98.1	97.6	1	0.5	1.9	0.0653106236134538	False	True
394221	Maricaulis maris (strain MCS10)	MARMM	Bacteria	alphaproteobacteria_odb10	94.6	94	0.5	0.6	5.4	0.0798590271686898	False	True
398580	Dinoroseobacter shibae (strain DSM 16493 / NCIMB 14021 / DFL 12)	DINSH	Bacteria	rhodobacterales_odb10	99.5	99.4	0.1	0.1	0.5	0.0707286480046063	False	True
290400	Jannaschia sp. (strain CCS1)	JANSC	Bacteria	rhodobacterales_odb10	99.8	99.6	0.1	0.2	0.2	0.0791671716601978	False	True
314256	Oceanicola granulosus (strain ATCC BAA-861 / DSM 15982 / KCTC 12143 / HTCC2516)	OCEGH	Bacteria	rhodobacterales_odb10	99.1	98.7	0.1	0.4	0.9	0.0749467880574476	False	True
318586	Paracoccus denitrificans (strain Pd 1222)	PARDP	Bacteria	rhodobacterales_odb10	98.4	98.4	0.6	0	1.6	0.0692813641898766	False	True
391619	Phaeobacter inhibens (strain ATCC 700781 / DSM 17395 / CIP 105210 / JCM 21319 / NBRC 16654 / NCIMB 13546 / BS107)	PHAIB	Bacteria	rhodobacterales_odb10	99.8	99.7	0.2	0.1	0.2	0.0726041670750215	False	True
911045	Pseudovibrio sp. (strain FO-BEG1)	PSEUV	Bacteria	rhizobiales_odb10	97.3	95.7	0.4	1.6	2.7	0.0672566081673664	False	True
272942	Rhodobacter capsulatus (strain ATCC BAA-309 / NBRC 16581 / SB1003)	RHOCB	Bacteria	rhodobacterales_odb10	98.1	97.9	0.1	0.2	1.9	0.0609765682994958	False	True
272943	Rhodobacter sphaeroides (strain ATCC 17023 / 2.4.1 / NCIB 8253 / DSM 158)	RHOS4	Bacteria	rhodobacterales_odb10	99.4	99.3	0.7	0.1	0.6	0.0645210453731184	False	True
349102	Rhodobacter sphaeroides (strain ATCC 17025 / ATH 2.4.3)	RHOS5	Bacteria	rhodobacterales_odb10	99	98.6	0.5	0.4	1	0.0640895383862964	False	True
349101	Rhodobacter sphaeroides (strain ATCC 17029 / ATH 2.4.9)	RHOS1	Bacteria	rhodobacterales_odb10	99.5	99.3	0.7	0.2	0.5	0.0694530984965453	False	True
557760	Rhodobacter sphaeroides (strain KD131 / KCTC 12085)	RHOSK	Bacteria	rhodobacterales_odb10	99.2	98.8	0.7	0.4	0.8	0.0649086140591577	False	True
375451	Roseobacter denitrificans (strain ATCC 33942 / OCh 114)	ROSDO	Bacteria	rhodobacterales_odb10	99.6	99.5	0.2	0.1	0.4	0.0681365709368932	False	True
391595	Roseobacter litoralis (strain ATCC 49566 / DSM 6996 / JCM 21268 / NBRC 15278 / OCh 149)	ROSLO	Bacteria	rhodobacterales_odb10	99.8	99.7	0.2	0.1	0.2	0.0679134026432861	False	True
246200	Ruegeria pomeroyi (strain ATCC 700808 / DSM 15171 / DSS-3)	RUEPO	Bacteria	rhodobacterales_odb10	99.8	99.8	0.2	0	0.2	0.0859876151564111	False	True
292414	Ruegeria sp. (strain TM1040)	RUEST	Bacteria	rhodobacterales_odb10	100	100	0.1	0	0	0.0741921186517153	False	True
634452	Acetobacter pasteurianus (strain NBRC 3283 / LMG 1513 / CCTM 1153)	ACEP3	Bacteria	rhodospirillales_odb10	100	100	0.1	0	0	0.0642413254208094	False	True
349163	Acidiphilium cryptum (strain JF-5)	ACICJ	Bacteria	rhodospirillales_odb10	98.5	98.2	0.3	0.3	1.5	0.0784665507811968	False	True
926570	Acidiphilium multivorum (strain DSM 11245 / JCM 8867 / NBRC 100883 / AIU301)	ACIMA	Bacteria	rhodospirillales_odb10	99.8	99.3	0.8	0.5	0.2	0.0657915734423254	False	True
272568	Gluconacetobacter diazotrophicus (strain ATCC 49037 / DSM 5601 / PAl5)	GLUDA	Bacteria	rhodospirillales_odb10	98.9	98.6	0.2	0.3	1.1	0.0609917834999145	False	True
290633	Gluconobacter oxydans (strain 621H)	GLUOX	Bacteria	rhodospirillales_odb10	97.2	95.9	0	1.3	2.8	0.0707618661824991	False	True
391165	Granulibacter bethesdensis (strain ATCC BAA-1260 / CGDNIH1)	GRABC	Bacteria	rhodospirillales_odb10	98.3	98.1	0.2	0.2	1.7	0.0736347539969704	False	True
634177	Komagataeibacter medellinensis (strain NBRC 3288 / BCRC 11682 / LMG 1693 / Kondo 51)	KOMMN	Bacteria	rhodospirillales_odb10	99.8	99.8	0	0	0.2	0.0642138798670311	False	True
862719	Azospirillum lipoferum (strain 4B)	AZOL4	Bacteria	rhodospirillales_odb10	99.9	99.9	1.5	0	0.1	0.0612337010182168	False	True
342108	Magnetospirillum magneticum (strain AMB-1 / ATCC 700264)	MAGSA	Bacteria	rhodospirillales_odb10	96.5	94.1	1.1	2.4	3.5	0.0695644829116144	False	True
414684	Rhodospirillum centenum (strain ATCC 51521 / SW)	RHOCS	Bacteria	rhodospirillales_odb10	99.1	98.9	0.5	0.2	0.9	0.0630929994565212	False	True
269796	Rhodospirillum rubrum (strain ATCC 11170 / ATH 1.1.1 / DSM 467 / LMG 4362 / NCIB 8255 / S1)	RHORT	Bacteria	rhodospirillales_odb10	99.7	99.7	0.3	0	0.3	0.0770188389816455	False	True
1110502	Tistrella mobilis (strain KA081020-065)	TISMK	Bacteria	rhodospirillales_odb10	97.7	97.4	1.3	0.3	2.3	0.0833249936949144	False	True
320483	Anaplasma marginale (strain Florida)	ANAMF	Bacteria	rickettsiales_odb10	99.5	99.2	0.3	0.3	0.5	0.0804819154427868	False	True
234826	Anaplasma marginale (strain St. Maries)	ANAMM	Bacteria	rickettsiales_odb10	98.6	98.1	0.3	0.5	1.4	0.0759419748636032	False	True
269484	Ehrlichia canis (strain Jake)	EHRCJ	Bacteria	rickettsiales_odb10	100	100	0.3	0	0	0.0750634512950982	False	True
302409	Ehrlichia ruminantium (strain Gardel)	EHRRG	Bacteria	rickettsiales_odb10	99.7	99.2	0	0.5	0.3	0.0675052055537427	False	True
254945	Ehrlichia ruminantium (strain Welgevonden)	EHRRW	Bacteria	rickettsiales_odb10	99.7	99.7	6	0	0.3	0.0676502320881301	False	True
292805	Wolbachia sp. subsp. Brugia malayi (strain TRS)	WOLTR	Bacteria	rickettsiales_odb10	98.4	98.1	0	0.3	1.6	0.107575727668864	False	True
570417	Wolbachia pipientis subsp. Culex pipiens (strain wPip)	WOLPP	Bacteria	rickettsiales_odb10	99.4	99.4	0.5	0	0.6	0.0766187845697292	False	True
955	Wolbachia pipientis	WOLPI	Bacteria	rickettsiales_odb10	93	92.5	0.5	0.5	7	0.0902066341511751	False	True
163164	Wolbachia pipientis wMel	WOLPM	Bacteria	rickettsiales_odb10	99.5	99.5	0.3	0	0.5	0.117238387904563	False	True
66084	Wolbachia sp. subsp. Drosophila simulans (strain wRi)	WOLWR	Bacteria	rickettsiales_odb10	98.4	98.4	0	0	1.6	0.0665605021641737	False	True
347255	Rickettsia africae (strain ESF-5)	RICAE	Bacteria	rickettsiales_odb10	100	100	0	0	0	0.103627784581924	False	True
336407	Rickettsia bellii (strain RML369-C)	RICBR	Bacteria	rickettsiales_odb10	98.9	98.6	0	0.3	1.1	0.085638169696313	False	True
315456	Rickettsia felis (strain ATCC VR-1525 / URRWXCal2)	RICFE	Bacteria	rickettsiales_odb10	100	100	0.3	0	0	0.103966786961549	False	True
652620	Rickettsia japonica (strain ATCC VR-1363 / YH)	RICJY	Bacteria	rickettsiales_odb10	99.7	99.7	0	0	0.3	0.0884599598453436	False	True
416276	Rickettsia massiliae (strain Mtu5)	RICM5	Bacteria	rickettsiales_odb10	99.7	99.7	0	0	0.3	0.0702991694813906	False	True
562019	Rickettsia peacockii (strain Rustic)	RICPU	Bacteria	rickettsiales_odb10	99.5	99.2	0	0.3	0.5	0.0765633854404369	False	True
272947	Rickettsia prowazekii (strain Madrid E)	RICPR	Bacteria	rickettsiales_odb10	99.4	98.9	0	0.5	0.6	0.0687398791906837	False	True
449216	Rickettsia prowazekii (strain Rp22)	RICPP	Bacteria	rickettsiales_odb10	100	100	0	0	0	0.108809855169066	False	True
257363	Rickettsia typhi (strain ATCC VR-144 / Wilmington)	RICTY	Bacteria	rickettsiales_odb10	98.7	98.7	0.3	0	1.3	0.0657180085246071	False	True
314225	Erythrobacter litoralis (strain HTCC2594)	ERYLH	Bacteria	sphingomonadales_odb10	99.8	99.6	0.2	0.2	0.2	0.0634246090863973	False	True
279238	Novosphingobium aromaticivorans (strain ATCC 700278 / DSM 12444 / CIP 105152 / NBRC 16084 / F199)	NOVAD	Bacteria	sphingomonadales_odb10	99.6	99.6	0.6	0	0.4	0.0678127449215225	False	True
452662	Sphingobium japonicum (strain DSM 16413 / CCM 7287 / MTCC 6362 / UT26 / NBRC 101211 / UT26S)	SPHJU	Bacteria	sphingomonadales_odb10	99.8	99.5	0.4	0.3	0.2	0.0754747624962338	False	True
392499	Sphingomonas wittichii (strain RW1 / DSM 6014 / JCM 10273)	SPHWW	Bacteria	sphingomonadales_odb10	98.1	98	2.1	0.1	1.9	0.0777624607220603	False	True
317655	Sphingopyxis alaskensis (strain DSM 13593 / LMG 18877 / RB2256)	SPHAL	Bacteria	sphingomonadales_odb10	99.5	99.4	0.6	0.1	0.5	0.068890834671393	False	True
991905	Polymorphum gilvum (strain LMG 25793 / CGMCC 1.9160 / SL003B-26A1)	POLGS	Bacteria	rhodobacterales_odb10	99.9	99.7	0.2	0.2	0.1	0.066378874387491	False	True
488538	Puniceispirillum marinum (strain IMCC1322)	PUNMI	Bacteria	alphaproteobacteria_odb10	98.2	97.5	0	0.7	1.8	0.080975372551338	False	True
762376	Achromobacter xylosoxidans (strain A8)	ACHXA	Bacteria	burkholderiales_odb10	99.9	99.9	0.6	0	0.1	0.101419779417835	False	True
360910	Bordetella avium (strain 197N)	BORA1	Bacteria	burkholderiales_odb10	100	100	0	0	0	0.0697090139489964	False	True
257310	Bordetella bronchiseptica (strain ATCC BAA-588 / NCTC 13252 / RB50)	BORBR	Bacteria	burkholderiales_odb10	99.9	99.8	0.4	0.1	0.1	0.106557991191467	False	True
257311	Bordetella parapertussis (strain 12822 / ATCC BAA-587 / NCTC 13253)	BORPA	Bacteria	burkholderiales_odb10	99.9	99.8	0.4	0.1	0.1	0.113537140547273	False	True
568706	Bordetella pertussis (strain ATCC 9797 / DSM 5571 / NCTC 10739 / 18323)	BORP1	Bacteria	burkholderiales_odb10	99.5	99.5	0.4	0	0.5	0.10178276350011	False	True
1017264	Bordetella pertussis (strain CS)	BORPC	Bacteria	burkholderiales_odb10	97.6	97.6	0.1	0	2.4	0.103473854455273	False	True
257313	Bordetella pertussis (strain Tohama I / ATCC BAA-589 / NCTC 13251)	BORPE	Bacteria	burkholderiales_odb10	99.9	99.9	0.3	0	0.1	0.10024081463075	False	True
340100	Bordetella petrii (strain ATCC BAA-461 / DSM 12804 / CCUG 43448)	BORPD	Bacteria	burkholderiales_odb10	98.9	98.6	0.6	0.3	1.1	0.0834405777622574	False	True
1007105	Pusillimonas sp. (strain T7-7)	PUSST	Bacteria	burkholderiales_odb10	98.5	97.2	0	1.3	1.5	0.068333792873879	False	True
339670	Burkholderia ambifaria (strain ATCC BAA-244 / AMMD)	BURCM	Bacteria	burkholderiales_odb10	99.9	99.9	0.6	0	0.1	0.077904309464742	False	True
398577	Burkholderia ambifaria (strain MC40-6)	BURA4	Bacteria	burkholderiales_odb10	100	100	0.4	0	0	0.0720340137224329	False	True
216591	Burkholderia cenocepacia (strain ATCC BAA-245 / DSM 16553 / LMG 16656 / NCTC 13227 / J2315 / CF5610)	BURCJ	Bacteria	burkholderiales_odb10	100	99.9	0.3	0.1	0	0.0777444144035868	False	True
331271	Burkholderia cenocepacia (strain AU 1054)	BURCA	Bacteria	burkholderiales_odb10	99.4	99.4	0.3	0	0.6	0.0796369654579106	False	True
331272	Burkholderia cenocepacia (strain HI2424)	BURCH	Bacteria	burkholderiales_odb10	100	100	0.3	0	0	0.0778335753428616	False	True
406425	Burkholderia cenocepacia (strain MC0-3)	BURCC	Bacteria	burkholderiales_odb10	99.9	99.8	0.1	0.1	0.1	0.0845692137593447	False	True
482957	Burkholderia lata (strain ATCC 17760 / DSM 23089 / LMG 22485 / NCIMB 9086 / R18194 / 383)	BURL3	Bacteria	burkholderiales_odb10	99.9	99.9	0.3	0	0.1	0.0847040897757137	False	True
395019	Burkholderia multivorans (strain ATCC 17616 / 249)	BURM1	Bacteria	burkholderiales_odb10	99.7	99.7	0.3	0	0.3	0.0711773211274355	False	True
269482	Burkholderia vietnamiensis (strain G4 / LMG 22486)	BURVG	Bacteria	burkholderiales_odb10	99.7	99.7	0.7	0	0.3	0.0649231711898392	False	True
999541	Burkholderia gladioli (strain BSR3)	BURGS	Bacteria	burkholderiales_odb10	99.8	99.8	0.7	0	0.2	0.082097517748821	False	True
626418	Burkholderia glumae (strain BGR1)	BURGB	Bacteria	burkholderiales_odb10	100	100	0.4	0	0	0.0745208239060739	False	True
243160	Burkholderia mallei (strain ATCC 23344)	BURMA	Bacteria	burkholderiales_odb10	98.2	98.1	0.1	0.1	1.8	0.0608148755748641	False	True
412022	Burkholderia mallei (strain NCTC 10229)	BURM9	Bacteria	burkholderiales_odb10	99.4	99.4	0.1	0	0.6	0.0899884235259094	False	True
320389	Burkholderia mallei (strain NCTC 10247)	BURM7	Bacteria	burkholderiales_odb10	99.6	99.5	0.1	0.1	0.4	0.111564641961304	False	True
320388	Burkholderia mallei (strain SAVP1)	BURMS	Bacteria	burkholderiales_odb10	99.5	99.4	0.1	0.1	0.5	0.102991757843204	False	True
272560	Burkholderia pseudomallei (strain K96243)	BURPS	Bacteria	burkholderiales_odb10	100	100	0.3	0	0	0.0753069149582453	False	True
640512	Burkholderia sp. (strain CCGE1003)	BURSG	Bacteria	burkholderiales_odb10	100	100	0.7	0	0	0.0894822073495169	False	True
271848	Burkholderia thailandensis (strain ATCC 700388 / DSM 13276 / CIP 106301 / E264)	BURTA	Bacteria	burkholderiales_odb10	100	100	0.3	0	0	0.0835733595606749	False	True
266264	Cupriavidus metallidurans (strain ATCC 43123 / DSM 2839 / NBRC 102507 / CH34)	CUPMC	Bacteria	burkholderiales_odb10	99.9	99.6	1.5	0.3	0.1	0.0721946931754106	False	True
381666	Cupriavidus necator (strain ATCC 17699 / H16 / DSM 428 / Stanier 337)	CUPNH	Bacteria	burkholderiales_odb10	99.8	99.8	1	0	0.2	0.08294279292526	False	True
1042878	Cupriavidus necator (strain ATCC 43291 / DSM 13513 / N-1)	CUPNN	Bacteria	burkholderiales_odb10	99.9	99.6	1.2	0.3	0.1	0.0760227482177693	False	True
264198	Cupriavidus pinatubonensis (strain JMP 134 / LMG 1197)	CUPPJ	Bacteria	burkholderiales_odb10	99.7	99.7	0.7	0	0.3	0.0859006044793442	False	True
977880	Cupriavidus taiwanensis (strain DSM 17343 / BCRC 17206 / CIP 107171 / LMG 19424 / R1)	CUPTR	Bacteria	burkholderiales_odb10	100	100	0.6	0	0	0.068139774257218	False	True
640511	Burkholderia sp. (strain CCGE1002)	BURSC	Bacteria	burkholderiales_odb10	100	100	0.6	0	0	0	False	True
391038	Paraburkholderia phymatum (strain DSM 17167 / CIP 108236 / LMG 21445 / STM815)	PARP8	Bacteria	burkholderiales_odb10	100	99.9	0.9	0.1	0	0.0698319489505645	False	True
398527	Paraburkholderia phytofirmans (strain DSM 17436 / LMG 22146 / PsJN)	PARPJ	Bacteria	burkholderiales_odb10	100	100	0.9	0	0	0.0734009118208861	False	True
266265	Paraburkholderia xenovorans (strain LB400)	PARXL	Bacteria	burkholderiales_odb10	99.9	99.8	1.3	0.1	0.1	0.0759489915960913	False	True
312153	Polynucleobacter asymbioticus (strain DSM 18221 / CIP 109841 / QLW-P1DMWA-1)	POLAQ	Bacteria	burkholderiales_odb10	95.5	94	0	1.5	4.5	0.0756860432618259	False	True
428406	Ralstonia pickettii (strain 12D)	RALP1	Bacteria	burkholderiales_odb10	99.7	99.7	1.3	0	0.3	0.061886475243134	False	True
402626	Ralstonia pickettii (strain 12J)	RALPJ	Bacteria	burkholderiales_odb10	100	100	0.6	0	0	0.0615974929287284	False	True
267608	Ralstonia solanacearum (strain GMI1000)	RALSO	Bacteria	burkholderiales_odb10	99.6	99.6	0	0	0.4	0.0600907186427038	False	True
1031711	Ralstonia solanacearum (strain Po82)	RALS8	Bacteria	burkholderiales_odb10	99.4	99.1	0	0.3	0.6	0.066013671057338	False	True
643561	Acidovorax avenae (strain ATCC 19860 / DSM 7227 / JCM 20985 / NCPPB 1011)	ACIAP	Bacteria	burkholderiales_odb10	100	100	0.1	0	0	0.102759105320227	False	True
397945	Acidovorax citrulli (strain AAC00-1)	ACIAC	Bacteria	burkholderiales_odb10	99.5	99.5	0.1	0	0.5	0.0777566331464761	False	True
535289	Acidovorax ebreus (strain TPSY)	ACIET	Bacteria	burkholderiales_odb10	99.8	99.8	0.4	0	0.2	0.0699822024357603	False	True
232721	Acidovorax sp. (strain JS42)	ACISJ	Bacteria	burkholderiales_odb10	99.3	99.3	0.3	0	0.7	0.0662055477319663	False	True
596154	Alicycliphilus denitrificans (strain DSM 14773 / CIP 107495 / K601)	ALIDK	Bacteria	burkholderiales_odb10	100	100	0.3	0	0	0.082195099078034	False	True
688245	Comamonas testosteroni (strain CNB-2)	COMT2	Bacteria	burkholderiales_odb10	99.5	98.5	0	1	0.5	0.0719693739950831	False	True
398578	Delftia acidovorans (strain DSM 14801 / SPH-1)	DELAS	Bacteria	burkholderiales_odb10	99.4	99.4	0	0	0.6	0.0826952182457061	False	True
742013	Delftia sp. (strain Cs1-4)	DELSC	Bacteria	burkholderiales_odb10	99.9	99.9	0	0	0.1	0.0942709916454127	False	True
365044	Polaromonas naphthalenivorans (strain CJ2)	POLNA	Bacteria	burkholderiales_odb10	99.6	99.6	0.9	0	0.4	0.0659068078155014	False	True
296591	Polaromonas sp. (strain JS666 / ATCC BAA-500)	POLSJ	Bacteria	burkholderiales_odb10	99.7	99.7	0.1	0	0.3	0.0779059987883375	False	True
365046	Ramlibacter tataouinensis (strain ATCC BAA-407 / DSM 14655 / LMG 21543 / TTB310)	RAMTT	Bacteria	burkholderiales_odb10	99.4	99.4	0	0	0.6	0.0782426325278321	False	True
338969	Rhodoferax ferrireducens (strain ATCC BAA-621 / DSM 15236 / T118)	RHOFT	Bacteria	burkholderiales_odb10	99.4	99.4	0.4	0	0.6	0.0809096960136297	False	True
595537	Variovorax paradoxus (strain EPS)	VARPE	Bacteria	burkholderiales_odb10	100	100	0.6	0	0	0.0862363982815739	False	True
543728	Variovorax paradoxus (strain S110)	VARPS	Bacteria	burkholderiales_odb10	99.7	99.7	0.7	0	0.3	0.0870765911202424	False	True
391735	Verminephrobacter eiseniae (strain EF01-2)	VEREI	Bacteria	burkholderiales_odb10	97.8	97.8	0.1	0	2.2	0.109099479351447	False	True
1005048	Collimonas fungivorans (strain Ter331)	COLFT	Bacteria	burkholderiales_odb10	99.3	99	0.3	0.3	0.7	0.0842418022724846	False	True
757424	Herbaspirillum seropedicae (strain SmR1)	HERSS	Bacteria	burkholderiales_odb10	99.2	98.8	0.7	0.4	0.8	0.0908241012566278	False	True
204773	Herminiimonas arsenicoxydans	HERAR	Bacteria	burkholderiales_odb10	99.6	99.5	0.4	0.1	0.4	0.0715228027621528	False	True
375286	Janthinobacterium sp. (strain Marseille)	JANMA	Bacteria	burkholderiales_odb10	99.7	99.7	0.3	0	0.3	0.079781647137726	False	True
395495	Leptothrix cholodnii (strain ATCC 51168 / LMG 8142 / SP-6)	LEPCP	Bacteria	burkholderiales_odb10	99.8	99.5	0.7	0.3	0.2	0.0867701107046112	False	True
420662	Methylibium petroleiphilum (strain ATCC BAA-1232 / LMG 22953 / PM1)	METPP	Bacteria	burkholderiales_odb10	98.7	98.4	1	0.3	1.3	0.0693924068875016	False	True
983917	Rubrivivax gelatinosus (strain NBRC 100245 / IL144)	RUBGI	Bacteria	burkholderiales_odb10	99.2	99.1	0.7	0.1	0.8	0.0668558292731993	False	True
75379	Thiomonas intermedia (strain K12)	THIK1	Bacteria	burkholderiales_odb10	98.7	98.6	0.1	0.1	1.3	0.0614648624806902	False	True
243365	Chromobacterium violaceum (strain ATCC 12472 / DSM 30191 / JCM 1249 / NBRC 12614 / NCIMB 9131 / NCTC 9757)	CHRVO	Bacteria	neisseriales_odb10	99.4	99.4	0.4	0	0.6	0.0646768930513021	False	True
557598	Laribacter hongkongensis (strain HLHK9)	LARHH	Bacteria	neisseriales_odb10	97	95.9	0.4	1.1	3	0.10070732666269	False	True
748280	Pseudogulbenkiania sp. (strain NH8B)	PSEUL	Bacteria	neisseriales_odb10	100	99.8	1	0.2	0	0.0634489868295738	False	True
242231	Neisseria gonorrhoeae (strain ATCC 700825 / FA 1090)	NEIG1	Bacteria	neisseriales_odb10	97.7	97.6	0	0.1	2.3	0.103030839698262	False	True
662598	Neisseria meningitidis (strain alpha14)	NEIML	Bacteria	neisseriales_odb10	99	98.8	0	0.2	1	0.07844308358076	False	True
122587	Neisseria meningitidis serogroup A / serotype 4A (strain Z2491)	NEIMA	Bacteria	neisseriales_odb10	98.9	98.8	0	0.1	1.1	0.0766169170504685	False	True
942513	Neisseria meningitidis serogroup A (strain WUE 2594)	NEIMW	Bacteria	neisseriales_odb10	98.7	98.1	0.1	0.6	1.3	0.080482918126496	False	True
122586	Neisseria meningitidis serogroup B (strain MC58)	NEIMB	Bacteria	neisseriales_odb10	98.3	98.1	0	0.2	1.7	0.0982247320821686	False	True
630588	Neisseria meningitidis serogroup B (strain alpha710)	NEIM7	Bacteria	neisseriales_odb10	98.2	97.7	0.2	0.5	1.8	0.0843327407648053	False	True
909420	Neisseria meningitidis serogroup B / serotype 15 (strain H44/76)	NEIMH	Bacteria	neisseriales_odb10	99.1	98.6	0	0.5	0.9	0.0817906509307611	False	True
935599	Neisseria meningitidis serogroup B (strain G2136)	NEIMG	Bacteria	neisseriales_odb10	98.8	98.1	0	0.7	1.2	0.0794235114152195	False	True
935591	Neisseria meningitidis serogroup B (strain M01-240149)	NEIMM	Bacteria	neisseriales_odb10	99.2	98.7	0.2	0.5	0.8	0.0769083619161186	False	True
935588	Neisseria meningitidis serogroup B (strain M01-240355)	NEIMP	Bacteria	neisseriales_odb10	99.4	98.9	0	0.5	0.6	0.0803633520548152	False	True
935593	Neisseria meningitidis serogroup B (strain M04-240196)	NEIMO	Bacteria	neisseriales_odb10	99.1	98.9	0	0.2	0.9	0.0787092794850305	False	True
935589	Neisseria meningitidis serogroup B (strain NZ-05/33)	NEIMN	Bacteria	neisseriales_odb10	98.9	98.5	0.2	0.4	1.1	0.0772653025837757	False	True
374833	Neisseria meningitidis serogroup C (strain 053442)	NEIM0	Bacteria	neisseriales_odb10	98.9	96.9	0	2	1.1	0.0991816316257217	False	True
604162	Neisseria meningitidis serogroup C (strain 8013)	NEIM8	Bacteria	neisseriales_odb10	99.3	98.9	0	0.4	0.7	0.0986772745203285	False	True
272831	Neisseria meningitidis serogroup C / serotype 2a (strain ATCC 700532 / DSM 15464 / FAM18)	NEIMF	Bacteria	neisseriales_odb10	99	98.9	0	0.1	1	0.072721219230559	False	True
395494	Gallionella capsiferriformans (strain ES-2)	GALCS	Bacteria	nitrosomonadales_odb10	98.5	98.4	0.7	0.1	1.5	0.0630976373709304	False	True
580332	Sideroxydans lithotrophicus (strain ES-1)	SIDLE	Bacteria	nitrosomonadales_odb10	99.2	98.9	0.3	0.3	0.8	0.078625412080715	False	True
265072	Methylobacillus flagellatus (strain KT / ATCC 51484 / DSM 6875)	METFK	Bacteria	nitrosomonadales_odb10	98.5	98.4	0	0.1	1.5	0.0652198264943612	False	True
583345	Methylotenera mobilis (strain JLW8 / ATCC BAA-1282 / DSM 17540)	METML	Bacteria	nitrosomonadales_odb10	100	100	0	0	0	0.0656111811769391	False	True
582744	Methylovorus glucosetrophus (strain SIP3-4)	METGS	Bacteria	nitrosomonadales_odb10	99.4	99.4	0.3	0	0.6	0.0623871808759456	False	True
887061	Methylovorus sp. (strain MP688)	METS6	Bacteria	nitrosomonadales_odb10	98.8	98.5	0.3	0.3	1.2	0.0624300224976286	False	True
228410	Nitrosomonas europaea (strain ATCC 19718 / CIP 103999 / KCTC 2705 / NBRC 14298)	NITEU	Bacteria	nitrosomonadales_odb10	98.2	98.2	0	0	1.8	0.0689453566960977	False	True
335283	Nitrosomonas eutropha (strain DSM 101675 / C91)	NITEC	Bacteria	nitrosomonadales_odb10	97.8	97.5	0.1	0.3	2.2	0.0692958930495278	False	True
261292	Nitrosomonas sp. (strain Is79A3)	NITSI	Bacteria	nitrosomonadales_odb10	99.4	99.4	0.8	0	0.6	0.0734739298705325	False	True
323848	Nitrosospira multiformis (strain ATCC 25196 / NCIMB 11849 / C 71)	NITMU	Bacteria	nitrosomonadales_odb10	99.2	98.9	0.3	0.3	0.8	0.0671412025654619	False	True
292415	Thiobacillus denitrificans (strain ATCC 25259)	THIDA	Bacteria	nitrosomonadales_odb10	98.4	98.4	0.4	0	1.6	0.0715094115942041	False	True
159087	Dechloromonas aromatica (strain RCB)	DECAR	Bacteria	betaproteobacteria_odb10	99.8	99.4	0.5	0.4	0.2	0.0665430465918424	False	True
76114	Aromatoleum aromaticum (strain EbN1)	AROAE	Bacteria	betaproteobacteria_odb10	98.4	98	0.5	0.4	1.6	0.0712547490869154	False	True
640081	Azospira oryzae (strain ATCC BAA-33 / DSM 13638 / PS)	AZOOP	Bacteria	betaproteobacteria_odb10	99.8	99.8	0.5	0	0.2	0.0637607286236104	False	True
62928	Azoarcus sp. (strain BH72)	AZOSB	Bacteria	betaproteobacteria_odb10	99.7	99.3	0.9	0.4	0.3	0	False	True
85643	Thauera sp. (strain MZ1T)	THASP	Bacteria	betaproteobacteria_odb10	99.7	99.5	0.2	0.2	0.3	0.071475411386129	False	True
522306	Accumulibacter phosphatis (strain UW-1)	ACCPU	Bacteria	betaproteobacteria_odb10	99.2	98.7	1.2	0.5	0.8	0.0632707907903528	False	True
380703	Aeromonas hydrophila subsp. hydrophila (strain ATCC 7966 / DSM 30187 / JCM 1027 / KCTC 2358 / NCIMB 9240)	AERHH	Bacteria	gammaproteobacteria_odb10	100	100	0.5	0	0	0.0745329446400127	False	True
382245	Aeromonas salmonicida (strain A449)	AERS4	Bacteria	gammaproteobacteria_odb10	99.5	99.2	0.8	0.3	0.5	0.0648447872904173	False	True
998088	Aeromonas veronii (strain B565)	AERVB	Bacteria	gammaproteobacteria_odb10	99.9	99.1	0.5	0.8	0.1	0.0624488118811771	False	True
511062	Oceanimonas sp. (strain GK1)	OCESG	Bacteria	gammaproteobacteria_odb10	99.8	99.8	0.3	0	0.2	0.0661169948965681	False	True
595494	Tolumonas auensis (strain DSM 9187 / TA4)	TOLAT	Bacteria	gammaproteobacteria_odb10	100	100	0.8	0	0	0.0693302761235042	False	True
1004787	Alteromonas macleodii (strain Balearic Sea AD45)	ALTMB	Bacteria	alteromonadales_odb10	97.8	97.7	0.1	0.1	2.2	0.0706405409319147	False	True
1004785	Alteromonas macleodii (strain Black Sea 11)	ALTMS	Bacteria	alteromonadales_odb10	99.5	99.4	0.1	0.1	0.5	0.0730697674084206	False	True
1004788	Alteromonas macleodii (strain English Channel 673)	ALTME	Bacteria	alteromonadales_odb10	99.1	99	0	0.1	0.9	0.0738598598577554	False	True
1774373	Alteromonas mediterranea (strain DSM 17117 / CIP 110805 / LMG 28347 / Deep ecotype)	ALTMD	Bacteria	alteromonadales_odb10	95.5	92.1	0	3.4	4.5	0.0770548425791649	False	True
715451	Alteromonas naphthalenivorans	ALTNA	Bacteria	alteromonadales_odb10	99.9	99.9	0	0	0.1	0.0601123966750438	False	True
225937	Marinobacter adhaerens (strain DSM 23420 / HP15)	MARAH	Bacteria	pseudomonadales_odb10	98.8	97.9	0.6	0.9	1.2	0.0612224234564322	False	True
351348	Marinobacter hydrocarbonoclasticus (strain ATCC 700491 / DSM 11845 / VT8)	MARHV	Bacteria	pseudomonadales_odb10	99.6	99.1	0.4	0.5	0.4	0.0698427023546881	False	True
167879	Colwellia psychrerythraea (strain 34H / ATCC BAA-681)	COLP3	Bacteria	alteromonadales_odb10	99.4	99.3	0.9	0.1	0.6	0.0866603157229178	False	True
550540	Ferrimonas balearica (strain DSM 9799 / CCM 4581 / PAT)	FERBD	Bacteria	alteromonadales_odb10	99.4	99.3	0.4	0.1	0.6	0.0667401490641366	False	True
283942	Idiomarina loihiensis (strain ATCC BAA-735 / DSM 15497 / L2-TR)	IDILO	Bacteria	alteromonadales_odb10	97.4	97.3	0.1	0.1	2.6	0.0695872203625361	False	True
342610	Pseudoalteromonas atlantica (strain T6c / ATCC BAA-1087)	PSEA6	Bacteria	alteromonadales_odb10	99.5	99.5	0	0	0.5	0.0847037772949685	False	True
326442	Pseudoalteromonas haloplanktis (strain TAC 125)	PSEHT	Bacteria	alteromonadales_odb10	99.7	99.2	0.1	0.5	0.3	0.061796902067302	False	True
234831	Pseudoalteromonas sp. (strain SM9913)	PSEU9	Bacteria	alteromonadales_odb10	99.8	99.4	0.4	0.4	0.2	0.066620258718859	False	True
357804	Psychromonas ingrahamii (strain 37)	PSYIN	Bacteria	alteromonadales_odb10	95.9	95.9	1	0	4.1	0.0649597242961772	False	True
326297	Shewanella amazonensis (strain ATCC BAA-1098 / SB2B)	SHEAM	Bacteria	alteromonadales_odb10	99.8	99.7	0.2	0.1	0.2	0.0768066709613454	False	True
325240	Shewanella baltica (strain OS155 / ATCC BAA-1091)	SHEB5	Bacteria	alteromonadales_odb10	99.5	99.4	0.1	0.1	0.5	0.0658576395750049	False	True
402882	Shewanella baltica (strain OS185)	SHEB8	Bacteria	alteromonadales_odb10	99.9	99.9	0.1	0	0.1	0.0660629530942015	False	True
399599	Shewanella baltica (strain OS195)	SHEB9	Bacteria	alteromonadales_odb10	99.9	99.9	0.1	0	0.1	0.0641504698113753	False	True
407976	Shewanella baltica (strain OS223)	SHEB2	Bacteria	alteromonadales_odb10	99.9	99.9	0.1	0	0.1	0.0648487220513254	False	True
693973	Shewanella baltica (strain OS678)	SHEB6	Bacteria	alteromonadales_odb10	99.9	99.9	0.1	0	0.1	0.0634016333998799	False	True
318161	Shewanella denitrificans (strain OS217 / ATCC BAA-1090 / DSM 15013)	SHEDO	Bacteria	alteromonadales_odb10	99.3	98.9	0.4	0.4	0.7	0.0674537910546679	False	True
318167	Shewanella frigidimarina (strain NCIMB 400)	SHEFN	Bacteria	alteromonadales_odb10	99.8	99.3	0.2	0.5	0.2	0.0684932410361019	False	True
458817	Shewanella halifaxensis (strain HAW-EB4)	SHEHH	Bacteria	alteromonadales_odb10	99.7	99.6	0.1	0.1	0.3	0.0713280931797653	False	True
323850	Shewanella loihica (strain ATCC BAA-1088 / PV-4)	SHELP	Bacteria	alteromonadales_odb10	100	100	0.2	0	0	0.0712201445122818	False	True
211586	Shewanella oneidensis (strain MR-1)	SHEON	Bacteria	alteromonadales_odb10	97.7	97.7	0	0	2.3	0.0982833234725551	False	True
398579	Shewanella pealeana (strain ATCC 700345 / ANG-SQ1)	SHEPA	Bacteria	alteromonadales_odb10	99.8	99.7	0.2	0.1	0.2	0.0711991961574733	False	True
225849	Shewanella piezotolerans (strain WP3 / JCM 13877)	SHEPW	Bacteria	alteromonadales_odb10	99.7	99	0.2	0.7	0.3	0.0856998378687051	False	True
399804	Shewanella putrefaciens (strain 200)	SHEP2	Bacteria	alteromonadales_odb10	99.4	99.4	0.5	0	0.6	0.0649297799238029	False	True
319224	Shewanella putrefaciens (strain CN-32 / ATCC BAA-453)	SHEPC	Bacteria	alteromonadales_odb10	99.7	99.7	0.2	0	0.3	0.0674444185258573	False	True
425104	Shewanella sediminis (strain HAW-EB3)	SHESH	Bacteria	alteromonadales_odb10	99.8	99.7	0.4	0.1	0.2	0.0714725197185909	False	True
94122	Shewanella sp. (strain ANA-3)	SHESA	Bacteria	alteromonadales_odb10	99.8	99.8	0	0	0.2	0.0711088240863731	False	True
60480	Shewanella sp. (strain MR-4)	SHESM	Bacteria	alteromonadales_odb10	99.8	99.8	0	0	0.2	0.0731531587252803	False	True
60481	Shewanella sp. (strain MR-7)	SHESR	Bacteria	alteromonadales_odb10	99.9	99.9	0	0	0.1	0.0700487779252532	False	True
351745	Shewanella sp. (strain W3-18-1)	SHESW	Bacteria	alteromonadales_odb10	99.8	99.8	0.4	0	0.2	0.0673308634194755	False	True
637905	Shewanella violacea (strain JCM 10179 / CIP 106290 / LMG 19151 / DSS12)	SHEVD	Bacteria	alteromonadales_odb10	99.4	99.3	0.2	0.1	0.6	0.0848096794293509	False	True
392500	Shewanella woodyi (strain ATCC 51908 / MS32)	SHEWM	Bacteria	alteromonadales_odb10	99.9	99.9	0.1	0	0.1	0.0696360113769088	False	True
498211	Cellvibrio japonicus (strain Ueda107)	CELJU	Bacteria	cellvibrionales_odb10	98.6	98.6	0.2	0	1.4	0.0864295231853678	False	True
203122	Saccharophagus degradans (strain 2-40 / ATCC 43961 / DSM 17024)	SACD2	Bacteria	cellvibrionales_odb10	99.3	99.1	0.1	0.2	0.7	0.0823438445288195	False	True
1117647	Simiduia agarivorans (strain DSM 21679 / JCM 13881 / BCRC 17597 / SA1)	SIMAS	Bacteria	cellvibrionales_odb10	99.3	99	0.2	0.3	0.7	0.0703737118452473	False	True
377629	Teredinibacter turnerae (strain ATCC 39867 / T7901)	TERTT	Bacteria	cellvibrionales_odb10	98.3	98.2	0.2	0.1	1.7	0.0693291699254359	False	True
572477	Allochromatium vinosum (strain ATCC 17899 / DSM 180 / NBRC 103801 / NCIMB 10441 / D)	ALLVD	Bacteria	chromatiales_odb10	99.7	99.4	0.2	0.3	0.3	0.069389287672693	False	True
472759	Nitrosococcus halophilus (strain Nc4)	NITHN	Bacteria	chromatiales_odb10	98.5	98.5	0	0	1.5	0.0731838963273772	False	True
323261	Nitrosococcus oceani (strain ATCC 19707 / BCRC 17464 / NCIMB 11848 / C-107)	NITOC	Bacteria	chromatiales_odb10	96.8	96.8	0.2	0	3.2	0.0669444977951087	False	True
105559	Nitrosococcus watsoni (strain C-113)	NITWC	Bacteria	chromatiales_odb10	96.8	96.8	0	0	3.2	0.0636857004528268	False	True
765911	Thiocystis violascens (strain ATCC 17096 / DSM 198 / 6111)	THIV6	Bacteria	chromatiales_odb10	99.9	99.9	0.5	0	0.1	0.0671117154957106	False	True
187272	Alkalilimnicola ehrlichii (strain ATCC BAA-1101 / DSM 17681 / MLHE-1)	ALKEH	Bacteria	chromatiales_odb10	100	99.8	0.3	0.2	0	0.0784972355603897	False	True
349124	Halorhodospira halophila (strain DSM 244 / SL1)	HALHL	Bacteria	chromatiales_odb10	98.1	97.9	0.8	0.2	1.9	0.0787703259412552	False	True
396595	Thioalkalivibrio sp. (strain K90mix)	THISK	Bacteria	chromatiales_odb10	100	100	0.5	0	0	0.0682042362591841	False	True
396588	Thioalkalivibrio sulfidiphilus (strain HL-EbGR7)	THISH	Bacteria	chromatiales_odb10	99.6	99.4	0.3	0.2	0.4	0.074049706233928	False	True
555778	Halothiobacillus neapolitanus (strain ATCC 23641 / c2)	HALNC	Bacteria	chromatiales_odb10	97.8	97.6	0.2	0.2	2.2	0.0604518489447447	False	True
290338	Citrobacter koseri (strain ATCC BAA-895 / CDC 4225-83 / SGSC4696)	CITK8	Bacteria	enterobacterales_odb10	97.7	97	0.2	0.7	2.3	0.104904256661288	False	True
637910	Citrobacter rodentium (strain ICC168)	CITRI	Bacteria	enterobacterales_odb10	100	100	0.2	0	0	0.060708542564955	False	True
290339	Cronobacter sakazakii (strain ATCC BAA-894)	CROS8	Bacteria	enterobacterales_odb10	96.9	96.2	0.5	0.7	3.1	0.0673050194815531	False	True
693216	Cronobacter turicensis (strain DSM 18703 / LMG 23827 / z3032)	CROTZ	Bacteria	enterobacterales_odb10	99.5	99.5	0.2	0	0.5	0.0688570100600776	False	True
640513	Enterobacter asburiae (strain LF7a)	ENTAL	Bacteria	enterobacterales_odb10	98.8	98.8	0.2	0	1.2	0.0623983965017842	False	True
716541	Enterobacter cloacae subsp. cloacae (strain ATCC 13047 / DSM 30054 / NBRC 13535 / NCDC 279-56)	ENTCC	Bacteria	enterobacterales_odb10	99.6	98.5	0.5	1.1	0.4	0.0688122059233517	False	True
399742	Enterobacter sp. (strain 638)	ENT38	Bacteria	enterobacterales_odb10	100	100	0.2	0	0	0.0641108001937332	False	True
885275	Escherichia coli (strain 'clone D i14')	ECOC1	Bacteria	enterobacterales_odb10	98.8	98.8	0.2	0	1.2	0.073880763007353	False	True
885276	Escherichia coli (strain 'clone D i2')	ECOC2	Bacteria	enterobacterales_odb10	98.8	98.8	0.2	0	1.2	0.073880763007353	False	True
585055	Escherichia coli (strain 55989 / EAEC)	ECO55	Bacteria	enterobacterales_odb10	99.8	99.8	0.5	0	0.2	0.0637473977080761	False	True
536056	Escherichia coli (strain ATCC 33849 / DSM 4235 / NCIB 12045 / K12 / DH1)	ECOD1	Bacteria	enterobacterales_odb10	99.8	99.8	0.5	0	0.2	0.0621121606974409	False	True
595495	Escherichia coli (strain ATCC 55124 / KO11FL)	ECOKO	Bacteria	enterobacterales_odb10	99.8	99.8	0.5	0	0.2	0.0594659140897838	False	True
566546	Escherichia coli (strain ATCC 9637 / CCM 2024 / DSM 1116 / NCIMB 8666 / NRRL B-766 / W)	ECOLW	Bacteria	enterobacterales_odb10	100	100	0.5	0	0	0.0616070062427745	False	True
511693	Escherichia coli (strain B / BL21)	ECOBB	Bacteria	enterobacterales_odb10	99.4	98.7	0.5	0.7	0.6	0.06082323131946	False	True
469008	Escherichia coli (strain B / BL21-DE3)	ECOBD	Bacteria	enterobacterales_odb10	100	100	0.5	0	0	0.059961305783577	False	True
511145	Escherichia coli (strain K12)	ECOLI	Bacteria	enterobacterales_odb10	100	100	0.5	0	0	0.0617414428547158	False	True
316385	Escherichia coli (strain K12 / DH10B)	ECODH	Bacteria	enterobacterales_odb10	97.1	97.1	0.5	0	2.9	0.0606045620381814	False	True
595496	Escherichia coli (strain K12 / MC4100 / BW2952)	ECOBW	Bacteria	enterobacterales_odb10	100	100	0.5	0	0	0.0610351424464204	False	True
409438	Escherichia coli (strain SE11)	ECOSE	Bacteria	enterobacterales_odb10	100	100	0.5	0	0	0.0662427561525229	False	True
439855	Escherichia coli (strain SMS-3-5 / SECEC)	ECOSM	Bacteria	enterobacterales_odb10	100	100	0.5	0	0	0.0683900368236311	False	True
869729	Escherichia coli (strain UM146)	ECOUM	Bacteria	enterobacterales_odb10	99.8	99.6	0.5	0.2	0.2	0.0635468433520537	False	True
364106	Escherichia coli (strain UTI89 / UPEC)	ECOUT	Bacteria	enterobacterales_odb10	100	100	0.5	0	0	0.0753310047382858	False	True
413997	Escherichia coli (strain B / REL606)	ECOBR	Bacteria	enterobacterales_odb10	100	100	0.5	0	0	0.0616271208022761	False	True
481805	Escherichia coli (strain ATCC 8739 / DSM 1576 / Crooks)	ECOLC	Bacteria	enterobacterales_odb10	100	100	0.5	0	0	0.0640912870363835	False	True
585395	Escherichia coli O103:H2 (strain 12009 / EHEC)	ECO10	Bacteria	enterobacterales_odb10	100	100	0.5	0	0	0.0682110363916666	False	True
1133853	Escherichia coli O104:H4 (strain 2009EL-2071)	ECO1E	Bacteria	enterobacterales_odb10	100	100	0.5	0	0	0.067421810936561	False	True
585396	Escherichia coli O111:H- (strain 11128 / EHEC)	ECO1A	Bacteria	enterobacterales_odb10	100	100	0.5	0	0	0.0776118125278049	False	True
574521	Escherichia coli O127:H6 (strain E2348/69 / EPEC)	ECO27	Bacteria	enterobacterales_odb10	100	100	0.5	0	0	0.0618929258687127	False	True
331111	Escherichia coli O139:H28 (strain E24377A / ETEC)	ECO24	Bacteria	enterobacterales_odb10	99.6	99.6	0.7	0	0.4	0.079839443504332	False	True
431946	Escherichia coli O150:H5 (strain SE15)	ECOS5	Bacteria	enterobacterales_odb10	100	100	0.5	0	0	0.0606309126537876	False	True
155864	Escherichia coli O157:H7	ECO57	Bacteria	enterobacterales_odb10	100	100	0.5	0	0	0.070071053702453	False	True
444450	Escherichia coli O157:H7 (strain EC4115 / EHEC)	ECO5E	Bacteria	enterobacterales_odb10	99.6	99.6	0.5	0	0.4	0.093996595823647	False	True
544404	Escherichia coli O157:H7 (strain TW14359 / EHEC)	ECO5T	Bacteria	enterobacterales_odb10	100	100	0.5	0	0	0.0758628322858983	False	True
585056	Escherichia coli O17:K52:H18 (strain UMN026 / ExPEC)	ECOLU	Bacteria	enterobacterales_odb10	99.8	99.8	0.5	0	0.2	0.0618578884525879	False	True
714962	Escherichia coli O18:K1:H7 (strain IHE3034 / ExPEC)	ECOKI	Bacteria	enterobacterales_odb10	99.6	99.6	0.5	0	0.4	0.0633576713002032	False	True
405955	Escherichia coli O1:K1 / APEC	ECOK1	Bacteria	enterobacterales_odb10	90.9	90.7	0.7	0.2	9.1	0.0792398656346937	False	True
573235	Escherichia coli O26:H11 (strain 11368 / EHEC)	ECO26	Bacteria	enterobacterales_odb10	100	100	0.5	0	0	0.0790376191014319	False	True
216592	Escherichia coli O44:H18 (strain 042 / EAEC)	ECO44	Bacteria	enterobacterales_odb10	99.1	99.1	0.5	0	0.9	0.0628000648300292	False	True
585035	Escherichia coli O45:K1 (strain S88 / ExPEC)	ECO45	Bacteria	enterobacterales_odb10	99.8	99.8	0.5	0	0.2	0.0627503259875917	False	True
701177	Escherichia coli O55:H7 (strain CB9615 / EPEC)	ECOCB	Bacteria	enterobacterales_odb10	100	100	0.5	0	0	0.0660200258917058	False	True
199310	Escherichia coli O6:H1 (strain CFT073 / ATCC 700928 / UPEC)	ECOL6	Bacteria	enterobacterales_odb10	97.3	97.3	0.5	0	2.7	0.0870973330649914	False	True
362663	Escherichia coli O6:K15:H31 (strain 536 / UPEC)	ECOL5	Bacteria	enterobacterales_odb10	99.8	99.1	0.5	0.7	0.2	0.0620433432988935	False	True
316401	Escherichia coli O78:H11 (strain H10407 / ETEC)	ECOH1	Bacteria	enterobacterales_odb10	99.6	99.6	0.5	0	0.4	0.0601378576918768	False	True
585057	Escherichia coli O7:K1 (strain IAI39 / ExPEC)	ECO7I	Bacteria	enterobacterales_odb10	99.8	99.8	0.5	0	0.2	0.0597134292271184	False	True
585034	Escherichia coli O8 (strain IAI1)	ECO8A	Bacteria	enterobacterales_odb10	99.8	99.8	0.5	0	0.2	0.0604384418456712	False	True
585397	Escherichia coli O81 (strain ED1a)	ECO81	Bacteria	enterobacterales_odb10	99.8	99.8	0.5	0	0.2	0.0694909170181323	False	True
685038	Escherichia coli O83:H1 (strain NRG 857C / AIEC)	ECO8N	Bacteria	enterobacterales_odb10	100.1	99.6	0.5	0.5	0.1	0.0603409210994236	False	True
331112	Escherichia coli O9:H4 (strain HS)	ECOHS	Bacteria	enterobacterales_odb10	99.6	99.6	0.5	0	0.4	0.0660438419690626	False	True
655817	Escherichia coli OR:K5:H- (strain ABU 83972)	ECOAB	Bacteria	enterobacterales_odb10	98.7	98.2	0.5	0.5	1.3	0.0613289111453132	False	True
585054	Escherichia fergusonii (strain ATCC 35469 / DSM 13698 / CDC 0568-73)	ESCF3	Bacteria	enterobacterales_odb10	99.8	99.8	0.5	0	0.2	0.059133711246008	False	True
1028307	Klebsiella aerogenes (strain ATCC 13048 / DSM 30053 / JCM 1235 / KCTC 2190 / NBRC 13534 / NCIMB 10102 / NCTC 10006)	KLEAK	Bacteria	enterobacterales_odb10	100	100	0.5	0	0	0.0618276059222153	False	True
1006551	Klebsiella oxytoca (strain ATCC 8724 / DSM 4798 / JCM 20051 / NBRC 3318 / NRRL B-199 / KCTC 1686)	KLEOK	Bacteria	enterobacterales_odb10	100	99.8	0.5	0.2	0	0.0669541896179047	False	True
507522	Klebsiella pneumoniae (strain 342)	KLEP3	Bacteria	enterobacterales_odb10	99.1	99.1	0.5	0	0.9	0.0700389055286747	False	True
272620	Klebsiella pneumoniae subsp. pneumoniae (strain ATCC 700721 / MGH 78578)	KLEP7	Bacteria	enterobacterales_odb10	99.6	98.9	0.5	0.7	0.4	0.0658620894802886	False	True
1125630	Klebsiella pneumoniae subsp. pneumoniae (strain HS11286)	KLEPH	Bacteria	enterobacterales_odb10	98.4	96.6	0.5	1.8	1.6	0.0723557113421614	False	True
640131	Klebsiella variicola (strain At-22)	KLEVT	Bacteria	enterobacterales_odb10	99.6	99.6	0.7	0	0.4	0.0736089663976932	False	True
701347	Enterobacter lignolyticus (strain SCF1)	ENTLS	Bacteria	enterobacterales_odb10	99.1	99.1	0.5	0	0.9	0.0682670009746081	False	True
218493	Salmonella bongori (strain ATCC 43975 / DSM 13772 / NCTC 12419)	SALBC	Bacteria	enterobacterales_odb10	98.4	98.4	0.2	0	1.6	0.0655196839047202	False	True
439851	Salmonella dublin (strain CT_02021853)	SALDC	Bacteria	enterobacterales_odb10	98.2	98.2	0.2	0	1.8	0.0804388892768943	False	True
454166	Salmonella agona (strain SL483)	SALA4	Bacteria	enterobacterales_odb10	98.7	98.7	0.5	0	1.3	0.0770804150337941	False	True
321314	Salmonella choleraesuis (strain SC-B67)	SALCH	Bacteria	enterobacterales_odb10	98.8	98.8	0.2	0	1.2	0.0679896640233673	False	True
1081093	Salmonella pullorum (strain RKS5078 / SGSC2294)	SALPS	Bacteria	enterobacterales_odb10	98.4	97.7	0.2	0.7	1.6	0.0904002013345107	False	True
454169	Salmonella heidelberg (strain SL476)	SALHS	Bacteria	enterobacterales_odb10	98.6	98.6	0.2	0	1.4	0.0813913986674038	False	True
476213	Salmonella paratyphi C (strain RKS4594)	SALPC	Bacteria	enterobacterales_odb10	98.7	98.2	0.2	0.5	1.3	0.0742026312259018	False	True
439843	Salmonella schwarzengrund (strain CVM19633)	SALSV	Bacteria	enterobacterales_odb10	98.5	98.5	0.5	0	1.5	0.0800361560448926	False	True
550537	Salmonella enteritidis PT4 (strain P125109)	SALEP	Bacteria	enterobacterales_odb10	100	100	0.2	0	0	0.0617742453820718	False	True
550538	Salmonella gallinarum (strain 287/91 / NCTC 13346)	SALG2	Bacteria	enterobacterales_odb10	100	100	0.2	0	0	0.0612188368986289	False	True
423368	Salmonella newport (strain SL254)	SALNS	Bacteria	enterobacterales_odb10	98.9	98.9	0.5	0	1.1	0.076564670672799	False	True
554290	Salmonella paratyphi A (strain AKU_12601)	SALPK	Bacteria	enterobacterales_odb10	99.7	99.7	0.2	0	0.3	0.0619377783308414	False	True
295319	Salmonella paratyphi A (strain ATCC 9150 / SARB42)	SALPA	Bacteria	enterobacterales_odb10	100	100	0.2	0	0	0.0614338588335879	False	True
220341	Salmonella typhi	SALTI	Bacteria	enterobacterales_odb10	100	100	0.2	0	0	0.0673646779649265	False	True
909946	Salmonella typhimurium (strain 4/74)	SALT4	Bacteria	enterobacterales_odb10	100	100	0.2	0	0	0.0642586010723819	False	True
568708	Salmonella typhimurium (strain D23580)	SALTD	Bacteria	enterobacterales_odb10	99.3	99.3	0.2	0	0.7	0.0614912003314065	False	True
99287	Salmonella typhimurium (strain LT2 / SGSC1412 / ATCC 700720)	SALTY	Bacteria	enterobacterales_odb10	100	100	0.2	0	0	0.061122362269611	False	True
216597	Salmonella typhimurium (strain SL1344)	SALTS	Bacteria	enterobacterales_odb10	100	100	0.2	0	0	0.0608503817530026	False	True
41514	Salmonella arizonae (strain ATCC BAA-731 / CDC346-86 / RSK2980)	SALAR	Bacteria	enterobacterales_odb10	97.9	97.9	0.2	0	2.1	0.0845433853916629	False	True
344609	Shigella boydii serotype 18 (strain CDC 3083-94 / BS512)	SHIB3	Bacteria	enterobacterales_odb10	99.3	99.3	0.2	0	0.7	0.0956681536362073	False	True
300268	Shigella boydii serotype 4 (strain Sb227)	SHIBS	Bacteria	enterobacterales_odb10	99.3	99.1	0.2	0.2	0.7	0.0674923185915344	False	True
300267	Shigella dysenteriae serotype 1 (strain Sd197)	SHIDS	Bacteria	enterobacterales_odb10	98.8	98.8	0.2	0	1.2	0.0959579634395629	False	True
623	Shigella flexneri	SHIFL	Bacteria	enterobacterales_odb10	99.8	99.8	8	0	0.2	0.0624352062599295	False	True
373384	Shigella flexneri serotype 5b (strain 8401)	SHIF8	Bacteria	enterobacterales_odb10	97.7	97.7	0.2	0	2.3	0.0651874055560187	False	True
591020	Shigella flexneri serotype X (strain 2002017)	SHIF2	Bacteria	enterobacterales_odb10	98.6	98.4	0.2	0.2	1.4	0.0810576064410759	False	True
300269	Shigella sonnei (strain Ss046)	SHISS	Bacteria	enterobacterales_odb10	99.8	99.8	0.5	0	0.2	0.0611732297052258	False	True
630626	Shimwellia blattae (strain ATCC 29907 / DSM 4481 / JCM 1650 / NBRC 105725 / CDC 9005-74)	SHIBC	Bacteria	enterobacterales_odb10	100	99.5	0.2	0.5	0	0.0605907102582706	False	True
693444	Enterobacteriaceae bacterium (strain FGI 57)	ENTBF	Bacteria	enterobacterales_odb10	99.6	99.6	0.5	0	0.4	0.0662075824142691	False	True
716540	Erwinia amylovora (strain ATCC 49946 / CCPPB 0273 / Ea273 / 27-3)	ERWAE	Bacteria	enterobacterales_odb10	100	100	0.5	0	0	0.0686548704421812	False	True
665029	Erwinia amylovora (strain CFBP1430)	ERWAC	Bacteria	enterobacterales_odb10	99.8	99.6	0.5	0.2	0.2	0.112015255257662	False	True
634500	Erwinia billingiae (strain Eb661)	ERWBE	Bacteria	enterobacterales_odb10	99.7	99.5	0.2	0.2	0.3	0.0658002265281663	False	True
644651	Erwinia pyrifoliae (strain DSM 12163 / CIP 106111 / Ep16/96)	ERWP6	Bacteria	enterobacterales_odb10	99.1	99.1	0	0	0.9	0.109186491848301	False	True
634499	Erwinia pyrifoliae (strain Ep1/96)	ERWPE	Bacteria	enterobacterales_odb10	99.5	99.5	0.2	0	0.5	0.0705140724903971	False	True
215689	Erwinia sp. (strain Ejp617)	ERWSE	Bacteria	enterobacterales_odb10	99.1	97.5	0.5	1.6	0.9	0.0757701701404472	False	True
465817	Erwinia tasmaniensis (strain DSM 17950 / CIP 109463 / Et1/99)	ERWT9	Bacteria	enterobacterales_odb10	100	100	0.5	0	0	0.0620927190170145	False	True
932677	Pantoea ananatis (strain AJ13355)	PANAA	Bacteria	enterobacterales_odb10	99.7	97.7	0.2	2	0.3	0.1161772549226	False	True
706191	Pantoea ananatis (strain LMG 20103)	PANAM	Bacteria	enterobacterales_odb10	100	99.1	0.2	0.9	0	0.068965558302555	False	True
592316	Pantoea sp. (strain At-9b)	PANSA	Bacteria	enterobacterales_odb10	100	100	0.9	0	0	0.0746425521068969	False	True
712898	Pantoea vagans (strain C9-1)	PANVC	Bacteria	enterobacterales_odb10	99.8	99.6	0.5	0.2	0.2	0.068265997994561	False	True
498217	Edwardsiella tarda (strain EIB202)	EDWTE	Bacteria	enterobacterales_odb10	96.8	95.4	0.2	1.4	3.2	0.0819544326727112	False	True
718251	Edwardsiella tarda (strain FL6-60)	EDWTF	Bacteria	enterobacterales_odb10	98.6	97.9	0.2	0.7	1.4	0.0621828706596401	False	True
553480	Photorhabdus asymbiotica subsp. asymbiotica (strain ATCC 43949 / 3105-77)	PHOAA	Bacteria	enterobacterales_odb10	99.3	99.1	0.2	0.2	0.7	0.0708835938873985	False	True
243265	Photorhabdus laumondii subsp. laumondii (strain DSM 15139 / CIP 105565 / TT01)	PHOLL	Bacteria	enterobacterales_odb10	99.5	99.5	0.2	0	0.5	0.0766797159250444	False	True
529507	Proteus mirabilis (strain HI4320)	PROMH	Bacteria	enterobacterales_odb10	100	100	0.5	0	0	0.0643501320131151	False	True
1141663	Providencia rettgeri (strain Dmel1)	PRORD	Bacteria	enterobacterales_odb10	97.8	97.1	0.7	0.7	2.2	0.0646422942755713	False	True
1157951	Providencia stuartii (strain MRSN 2154)	PROSM	Bacteria	enterobacterales_odb10	100	99.3	0.7	0.7	0	0.0813681640208226	False	True
561229	Dickeya chrysanthemi (strain Ech1591)	DICC1	Bacteria	enterobacterales_odb10	99.5	99.5	0.2	0	0.5	0.0689899693286808	False	True
198628	Dickeya dadantii (strain 3937)	DICD3	Bacteria	enterobacterales_odb10	100	100	0.2	0	0	0.0673210123317869	False	True
579405	Dickeya paradisiaca (strain Ech703)	DICP7	Bacteria	enterobacterales_odb10	100	100	0.2	0	0	0.0819123138934874	False	True
590409	Dickeya zeae (strain Ech586)	DICZ5	Bacteria	enterobacterales_odb10	99.7	99.7	0.2	0	0.3	0.0724008344162691	False	True
218491	Pectobacterium atrosepticum (strain SCRI 1043 / ATCC BAA-672)	PECAS	Bacteria	enterobacterales_odb10	100	100	0.2	0	0	0.0612004979805715	False	True
561230	Pectobacterium carotovorum subsp. carotovorum (strain PC1)	PECCP	Bacteria	enterobacterales_odb10	99.8	99.8	0.5	0	0.2	0.0689056365578369	False	True
1905730	Pectobacterium parmentieri	PECPM	Bacteria	enterobacterales_odb10	99.8	99.6	0.5	0.2	0.2	0.0600019677278156	False	True
561231	Pectobacterium parmentieri (strain WPP163)	PECPW	Bacteria	enterobacterales_odb10	99.4	99.4	0.5	0	0.6	0.0607948143868682	False	True
343509	Sodalis glossinidius (strain morsitans)	SODGM	Bacteria	enterobacterales_odb10	99.3	99.1	0.2	0.2	0.7	0.108188867281924	False	True
745277	Rahnella aquatilis (strain ATCC 33071 / DSM 4594 / JCM 1683 / NBRC 105701 / NCIMB 13365 / CIP 78.65)	RAHAC	Bacteria	enterobacterales_odb10	99.6	99.6	0.5	0	0.4	0.0693569037083624	False	True
741091	Rahnella sp. (strain Y9602)	RAHSY	Bacteria	enterobacterales_odb10	99.8	99.8	0.5	0	0.2	0.0659816499806802	False	True
47917	Serratia fonticola	SERFO	Bacteria	enterobacterales_odb10	99.5	99.3	0.2	0.2	0.5	0.0753662311365415	False	True
768492	Serratia plymuthica (strain AS9)	SERSA	Bacteria	enterobacterales_odb10	99.8	99.8	0.7	0	0.2	0.0639051067596153	False	True
399741	Serratia proteamaculans (strain 568)	SERP5	Bacteria	enterobacterales_odb10	99.6	99.1	0.2	0.5	0.4	0.071343726590865	False	True
393305	Yersinia enterocolitica serotype O:8 / biotype 1B (strain NCTC 13174 / 8081)	YERE8	Bacteria	enterobacterales_odb10	100	100	0.2	0	0	0.0618238226552032	False	True
930944	Yersinia enterocolitica subsp. palearctica serotype O:3 (strain DSM 13030 / CIP 106945 / Y11)	YERE1	Bacteria	enterobacterales_odb10	99.1	98.2	0.2	0.9	0.9	0.0876740761157117	False	True
994476	Yersinia enterocolitica subsp. palearctica serotype O:9 / biotype 3 (strain 105.5R(r))	YERE3	Bacteria	enterobacterales_odb10	98.8	98.6	0.2	0.2	1.2	0.0608926719331333	False	True
214092	Yersinia pestis	YERPE	Bacteria	enterobacterales_odb10	99.7	99.7	0.2	0	0.3	0.0598225068235777	False	True
386656	Yersinia pestis (strain Pestoides F)	YERPP	Bacteria	enterobacterales_odb10	99.7	99.5	0.2	0.2	0.3	0.0593873319363962	False	True
637386	Yersinia pestis (strain Z176003)	YERPZ	Bacteria	enterobacterales_odb10	92.5	90.9	0.2	1.6	7.5	0.115702485243936	False	True
349746	Yersinia pestis bv. Antiqua (strain Angola)	YERPG	Bacteria	enterobacterales_odb10	98.2	98	0.5	0.2	1.8	0.0824690358924751	False	True
360102	Yersinia pestis bv. Antiqua (strain Antiqua)	YERPA	Bacteria	enterobacterales_odb10	99.6	99.1	0.2	0.5	0.4	0.0600804345698276	False	True
377628	Yersinia pestis bv. Antiqua (strain Nepal516)	YERPN	Bacteria	enterobacterales_odb10	99.7	99.5	0.2	0.2	0.3	0.059179719231687	False	True
547048	Yersinia pestis bv. Medievalis (strain Harbin 35)	YERPH	Bacteria	enterobacterales_odb10	98	97.5	0.2	0.5	2	0.109951438823877	False	True
273123	Yersinia pseudotuberculosis serotype I (strain IP32953)	YERPS	Bacteria	enterobacterales_odb10	100	100	0.2	0	0	0.0601876166093006	False	True
502801	Yersinia pseudotuberculosis serotype IB (strain PB1/+)	YERPB	Bacteria	enterobacterales_odb10	99.9	99.7	0.2	0.2	0.1	0.0668202374862237	False	True
349747	Yersinia pseudotuberculosis serotype O:1b (strain IP 31758)	YERP3	Bacteria	enterobacterales_odb10	99.5	99.5	0.2	0	0.5	0.0674370188561194	False	True
502800	Yersinia pseudotuberculosis serotype O:3 (strain YPIII)	YERPY	Bacteria	enterobacterales_odb10	99.9	99.7	0.2	0.2	0.1	0.0652116736163689	False	True
29486	Yersinia ruckeri	YERRU	Bacteria	enterobacterales_odb10	99.9	99.7	0.2	0.2	0.1	0.0600473097830149	False	True
661367	Legionella longbeachae serogroup 1 (strain NSW150)	LEGLN	Bacteria	legionellales_odb10	100	99.9	0.3	0.1	0	0.0665024856354585	False	True
400673	Legionella pneumophila (strain Corby)	LEGPC	Bacteria	legionellales_odb10	99.5	99.1	0	0.4	0.5	0.0619839673375814	False	True
297245	Legionella pneumophila (strain Lens)	LEGPL	Bacteria	legionellales_odb10	99.9	99.9	0	0	0.1	0.0655545468077687	False	True
297246	Legionella pneumophila (strain Paris)	LEGPA	Bacteria	legionellales_odb10	99.9	99.9	0	0	0.1	0.0631966872455612	False	True
423212	Legionella pneumophila serogroup 1 (strain 2300/99 Alcoy)	LEGP2	Bacteria	legionellales_odb10	98.7	98.2	0	0.5	1.3	0.0629240304551129	False	True
272624	Legionella pneumophila subsp. pneumophila (strain Philadelphia 1 / ATCC 33152 / DSM 7513)	LEGPH	Bacteria	legionellales_odb10	100.1	99.8	13.1	0.3	0.1	0.075314620085252	False	True
451	Tatlockia micdadei	TATMI	Bacteria	legionellales_odb10	99.7	99.6	0.1	0.1	0.3	0.0629922287121777	False	True
697282	Methylobacter tundripaludum (strain ATCC BAA-1195 / DSM 17260 / SV96)	METTV	Bacteria	gammaproteobacteria_odb10	99.7	99.4	0.5	0.3	0.3	0.0802001676319146	False	True
243233	Methylococcus capsulatus (strain ATCC 33009 / NCIMB 11132 / Bath)	METCA	Bacteria	gammaproteobacteria_odb10	99.2	98.9	1.9	0.3	0.8	0.0658362204950756	False	True
271065	Methylomicrobium alcaliphilum	METAA	Bacteria	gammaproteobacteria_odb10	99.4	98.9	0.3	0.5	0.6	0.0728326824966114	False	True
1091494	Methylomicrobium alcaliphilum (strain DSM 19304 / NCIMB 14124 / VKM B-2133 / 20Z)	META2	Bacteria	gammaproteobacteria_odb10	99.4	98.9	0.3	0.5	0.6	0.0734233170674044	False	True
857087	Methylomonas methanica (strain MC09)	METMM	Bacteria	gammaproteobacteria_odb10	99.4	99.1	0.5	0.3	0.6	0.0650476858357733	False	True
393595	Alcanivorax borkumensis (strain ATCC 700651 / DSM 11573 / NCIMB 13689 / SK2)	ALCBS	Bacteria	oceanospirillales_odb10	99.7	99.5	0	0.2	0.3	0.0746345866148972	False	True
930169	Alcanivorax dieselolei (strain DSM 16502 / CGMCC 1.3690 / B-5)	ALCDB	Bacteria	oceanospirillales_odb10	99.3	99	0	0.3	0.7	0.0725978614041036	False	True
349521	Hahella chejuensis (strain KCTC 2396)	HAHCH	Bacteria	oceanospirillales_odb10	99.7	99.4	0.2	0.3	0.3	0.0761189205329455	False	True
290398	Chromohalobacter salexigens (strain DSM 3043 / ATCC BAA-138 / NCIMB 13768)	CHRSD	Bacteria	oceanospirillales_odb10	99.7	99.7	0.3	0	0.3	0.0925188500195371	False	True
768066	Halomonas elongata (strain ATCC 33173 / DSM 2581 / NBRC 15536 / NCIMB 2198 / 1H9)	HALED	Bacteria	oceanospirillales_odb10	98.6	98.4	0	0.2	1.4	0.102462547353422	False	True
523791	Kangiella koreensis (strain DSM 16069 / KCTC 12182 / SW-125)	KANKD	Bacteria	gammaproteobacteria_odb10	95.2	94.7	0	0.5	4.8	0.0700412794315329	False	True
717774	Marinomonas mediterranea (strain ATCC 700492 / JCM 21426 / NBRC 103028 / MMB-1)	MARM1	Bacteria	oceanospirillales_odb10	99.8	99.8	0	0	0.2	0.0723523602468715	False	True
400668	Marinomonas sp. (strain MWYL1)	MARMS	Bacteria	oceanospirillales_odb10	100	100	0.2	0	0	0.0921352040701715	False	True
207954	Neptuniibacter caesariensis	NEPCE	Bacteria	oceanospirillales_odb10	98.3	96.8	0.5	1.5	1.7	0.0624649607482512	False	True
434271	Actinobacillus pleuropneumoniae serotype 3 (strain JL03)	ACTPJ	Bacteria	pasteurellales_odb10	98.9	98.7	0.2	0.2	1.1	0.0644394314331966	False	True
416269	Actinobacillus pleuropneumoniae serotype 5b (strain L20)	ACTP2	Bacteria	pasteurellales_odb10	99.5	99.4	0.3	0.1	0.5	0.073555172402762	False	True
537457	Actinobacillus pleuropneumoniae serotype 7 (strain AP76)	ACTP7	Bacteria	pasteurellales_odb10	98.9	98.3	0.1	0.6	1.1	0.0671808214073299	False	True
339671	Actinobacillus succinogenes (strain ATCC 55618 / DSM 22257 / 130Z)	ACTSZ	Bacteria	pasteurellales_odb10	98.1	98	0	0.1	1.9	0.0800992962432275	False	True
668336	Aggregatibacter actinomycetemcomitans serotype C (strain D11S-1)	AGGAD	Bacteria	pasteurellales_odb10	96.5	95.3	0	1.2	3.5	0.0894982211160743	False	True
634176	Aggregatibacter aphrophilus (strain NJ8700)	AGGAN	Bacteria	pasteurellales_odb10	97.6	96.9	0	0.7	2.4	0.0755369837610414	False	True
221988	Mannheimia succiniciproducens (strain MBEL55E)	MANSM	Bacteria	pasteurellales_odb10	98.6	98.1	0.2	0.5	1.4	0.0991712757607817	False	True
1005058	Gallibacterium anatis (strain UMN179)	GALAU	Bacteria	pasteurellales_odb10	98.8	98.7	0	0.1	1.2	0.0615574844306872	False	True
557723	Haemophilus parasuis serovar 5 (strain SH0165)	HAEPS	Bacteria	pasteurellales_odb10	96.4	95.9	0.3	0.5	3.6	0.0730887128685422	False	True
862964	Haemophilus influenzae (strain 10810)	HAEI1	Bacteria	pasteurellales_odb10	97.2	96.9	0.4	0.3	2.8	0.0741643046968962	False	True
281310	Haemophilus influenzae (strain 86-028NP)	HAEI8	Bacteria	pasteurellales_odb10	96.4	96.3	0.1	0.1	3.6	0.0704180013793708	False	True
71421	Haemophilus influenzae (strain ATCC 51907 / DSM 11121 / KW20 / Rd)	HAEIN	Bacteria	pasteurellales_odb10	95.1	94.2	0.1	0.9	4.9	0.0689259741957616	False	True
374930	Haemophilus influenzae (strain PittEE)	HAEIE	Bacteria	pasteurellales_odb10	91.2	90.7	0.1	0.5	8.8	0.0734846648970276	False	True
262727	Haemophilus influenzae (strain R2846 / 12)	HAEI2	Bacteria	pasteurellales_odb10	96.8	96.6	0	0.2	3.2	0.0703037434237061	False	True
262728	Haemophilus influenzae (strain R2866)	HAEI6	Bacteria	pasteurellales_odb10	97.3	97.1	0.3	0.2	2.7	0.0687953419590505	False	True
862965	Haemophilus parainfluenzae (strain T3T1)	HAEP3	Bacteria	pasteurellales_odb10	98.9	98.6	0.1	0.3	1.1	0.0639089087266133	False	True
205914	Haemophilus somnus (strain 129Pt)	HAES1	Bacteria	pasteurellales_odb10	93	92.8	0	0.2	7	0.0656493786950438	False	True
228400	Histophilus somni (strain 2336)	HISS2	Bacteria	pasteurellales_odb10	93.6	93.5	0.1	0.1	6.4	0.0649260328423157	False	True
1132496	Pasteurella multocida (strain HN06)	PASMH	Bacteria	pasteurellales_odb10	98.6	98.3	0.1	0.3	1.4	0.0649081567910559	False	True
272843	Pasteurella multocida (strain Pm70)	PASMU	Bacteria	pasteurellales_odb10	99.9	99.9	0.3	0	0.1	0.0788776845853584	False	True
62977	Acinetobacter baylyi (strain ATCC 33305 / BD413 / ADP1)	ACIAD	Bacteria	gammaproteobacteria_odb10	99.7	99.7	0.1	0	0.3	0.0635301084769856	False	True
696749	Acinetobacter baumannii (strain 1656-2)	ACIB1	Bacteria	gammaproteobacteria_odb10	99.5	98.6	0.1	0.9	0.5	0.0659374687942311	False	True
480119	Acinetobacter baumannii (strain AB0057)	ACIB5	Bacteria	gammaproteobacteria_odb10	98.7	97.7	0	1	1.3	0.0661238271151842	False	True
557600	Acinetobacter baumannii (strain AB307-0294)	ACIB3	Bacteria	gammaproteobacteria_odb10	98.6	98	0	0.6	1.4	0.0640499268796406	False	True
405416	Acinetobacter baumannii (strain ACICU)	ACIBC	Bacteria	gammaproteobacteria_odb10	99.6	99.1	0.1	0.5	0.4	0.066956855600506	False	True
509173	Acinetobacter baumannii (strain AYE)	ACIBY	Bacteria	gammaproteobacteria_odb10	99.8	99.5	0.1	0.3	0.2	0.0648803763152814	False	True
509170	Acinetobacter baumannii (strain SDF)	ACIBS	Bacteria	gammaproteobacteria_odb10	98.1	97.1	0.3	1	1.9	0.100122736122273	False	True
980514	Acinetobacter baumannii (strain TCDC-AB0715)	ACIBD	Bacteria	gammaproteobacteria_odb10	99.5	99.1	0.1	0.4	0.5	0.0670581259495765	False	True
871585	Acinetobacter calcoaceticus (strain PHEA-2)	ACICP	Bacteria	gammaproteobacteria_odb10	99	97.6	0	1.4	1	0.0653016842891124	False	True
436717	Acinetobacter oleivorans (strain JCM 16667 / KCTC 23045 / DR1)	ACISD	Bacteria	gammaproteobacteria_odb10	99.6	99.5	0	0.1	0.4	0.0660393826926592	False	True
259536	Psychrobacter arcticus (strain DSM 17307 / 273-4)	PSYA2	Bacteria	gammaproteobacteria_odb10	98.8	98.5	0	0.3	1.2	0.0686747188906039	False	True
335284	Psychrobacter cryohalolentis (strain K5)	PSYCK	Bacteria	gammaproteobacteria_odb10	99.2	99.1	0.4	0.1	0.8	0.0889229732383358	False	True
349106	Psychrobacter sp. (strain PRwf-1)	PSYWF	Bacteria	gammaproteobacteria_odb10	98.1	97.8	0.5	0.3	1.9	0.091824689090041	False	True
322710	Azotobacter vinelandii (strain DJ / ATCC BAA-1303)	AZOVD	Bacteria	pseudomonadales_odb10	98.7	98.2	1.4	0.5	1.3	0.0801674785406676	False	True
208964	Pseudomonas aeruginosa (strain ATCC 15692 / DSM 22644 / CIP 104116 / JCM 14847 / LMG 12228 / 1C / PRS 101 / PAO1)	PSEAE	Bacteria	pseudomonadales_odb10	99.6	99.5	0.4	0.1	0.4	0.0768528979015909	False	True
557722	Pseudomonas aeruginosa (strain LESB58)	PSEA8	Bacteria	pseudomonadales_odb10	99.8	99.7	0.5	0.1	0.2	0.0645566997393193	False	True
381754	Pseudomonas aeruginosa (strain PA7)	PSEA7	Bacteria	pseudomonadales_odb10	100	100	0.3	0	0	0.0628802768903358	False	True
208963	Pseudomonas aeruginosa (strain UCBPP-PA14)	PSEAB	Bacteria	pseudomonadales_odb10	100.1	99.8	0.4	0.3	0.1	0.0667299803471214	False	True
46677	Pseudomonas agarici	PSEAA	Bacteria	pseudomonadales_odb10	99.7	99.6	0	0.1	0.3	0.0646665415027808	False	True
994484	Pseudomonas brassicacearum (strain NFM421)	PSEBN	Bacteria	pseudomonadales_odb10	99.9	99.4	0	0.5	0.1	0.0651706570069019	False	True
384676	Pseudomonas entomophila (strain L48)	PSEE4	Bacteria	pseudomonadales_odb10	100	100	0	0	0	0.0602450757261423	False	True
205922	Pseudomonas fluorescens (strain Pf0-1)	PSEPF	Bacteria	pseudomonadales_odb10	100	100	0.1	0	0	0.0674909775526476	False	True
216595	Pseudomonas fluorescens (strain SBW25)	PSEFS	Bacteria	pseudomonadales_odb10	99.8	99.8	0.3	0	0.2	0.0647831624111859	False	True
743720	Pseudomonas fulva (strain 12-X)	PSEF1	Bacteria	pseudomonadales_odb10	99.6	99.6	0.4	0	0.4	0.0668159494670965	False	True
1301098	Pseudomonas knackmussii (strain DSM 6978 / LMG 23759 / B13)	PSEKB	Bacteria	pseudomonadales_odb10	100	99.7	0.3	0.3	0	0.0646856483332647	False	True
1001585	Pseudomonas mendocina (strain NK-01)	PSEMN	Bacteria	pseudomonadales_odb10	99.8	99.5	0.1	0.3	0.2	0.0628596943088577	False	True
399739	Pseudomonas mendocina (strain ymp)	PSEMY	Bacteria	pseudomonadales_odb10	99.7	99.7	0.5	0	0.3	0.068159858756636	False	True
220664	Pseudomonas fluorescens (strain ATCC BAA-477 / NRRL B-23932 / Pf-5)	PSEF5	Bacteria	pseudomonadales_odb10	99.2	99.2	0.1	0	0.8	0.0748775154644076	False	True
160488	Pseudomonas putida (strain ATCC 47054 / DSM 6125 / NCIMB 11950 / KT2440)	PSEPK	Bacteria	pseudomonadales_odb10	98.2	98.2	0.5	0	1.8	0.067936498545153	False	True
351746	Pseudomonas putida (strain ATCC 700007 / DSM 6899 / BCRC 17059 / F1)	PSEP1	Bacteria	pseudomonadales_odb10	99.9	99.9	0.4	0	0.1	0.0678403660816472	False	True
931281	Pseudomonas putida (strain BIRD-1)	PSEPB	Bacteria	pseudomonadales_odb10	99.6	98.8	0.1	0.8	0.4	0.0687453992830312	False	True
76869	Pseudomonas putida (strain GB-1)	PSEPG	Bacteria	pseudomonadales_odb10	99.9	99.9	0.3	0	0.1	0.068558210933602	False	True
390235	Pseudomonas putida (strain W619)	PSEPW	Bacteria	pseudomonadales_odb10	99.9	99.9	0	0	0.1	0.0646165384458723	False	True
264730	Pseudomonas savastanoi pv. phaseolicola (strain 1448A / Race 6)	PSE14	Bacteria	pseudomonadales_odb10	99.7	99.6	0	0.1	0.3	0.0643304613067655	False	True
379731	Pseudomonas stutzeri (strain A1501)	PSEU5	Bacteria	pseudomonadales_odb10	98	97.1	0	0.9	2	0.0665659411129179	False	True
96563	Pseudomonas stutzeri (strain ATCC 17588 / DSM 5190 / CCUG 11256 / JCM 5965 / LMG 11199 / NCIMB 11358 / Stanier 221)	PSEUT	Bacteria	pseudomonadales_odb10	98.1	97.8	0.4	0.3	1.9	0.0600318866863493	False	True
205918	Pseudomonas syringae pv. syringae (strain B728a)	PSEU2	Bacteria	pseudomonadales_odb10	100	100	0	0	0	0.0707219459991884	False	True
223283	Pseudomonas syringae pv. tomato (strain ATCC BAA-871 / DC3000)	PSESM	Bacteria	pseudomonadales_odb10	99.5	99.5	0	0	0.5	0.0600174988729291	False	True
1163389	Francisella noatunensis subsp. orientalis (strain Toba 04)	FRANT	Bacteria	thiotrichales_odb10	95.7	95.1	0	0.6	4.3	0.0980172145099354	False	True
484022	Francisella philomiragia subsp. philomiragia (strain ATCC 25017)	FRAP2	Bacteria	thiotrichales_odb10	99.8	99.4	0	0.4	0.2	0.0746104011948237	False	True
676032	Francisella cf. novicida (strain 3523)	FRACN	Bacteria	thiotrichales_odb10	99.8	99.8	0.2	0	0.2	0.0640518779853056	False	True
984129	Francisella cf. novicida (strain Fx1)	FRACF	Bacteria	thiotrichales_odb10	99.8	99.8	0.2	0	0.2	0.0639048764140429	False	True
401614	Francisella tularensis subsp. novicida (strain U112)	FRATN	Bacteria	thiotrichales_odb10	100	100	0.2	0	0	0.0804462903787712	False	True
458234	Francisella tularensis subsp. holarctica (strain FTNF002-00 / FTA)	FRATF	Bacteria	thiotrichales_odb10	97.7	97.1	0	0.6	2.3	0.0709515455501413	False	True
376619	Francisella tularensis subsp. holarctica (strain LVS)	FRATH	Bacteria	thiotrichales_odb10	99	98	0	1	1	0.102803115863376	False	True
393011	Francisella tularensis subsp. holarctica (strain OSU18)	FRATO	Bacteria	thiotrichales_odb10	97.7	97.1	0	0.6	2.3	0.0664765777649983	False	True
441952	Francisella tularensis subsp. mediasiatica (strain FSC147)	FRATM	Bacteria	thiotrichales_odb10	96.5	96.5	0	0	3.5	0.0715081324603757	False	True
393115	Francisella tularensis subsp. tularensis (strain FSC 198)	FRAT1	Bacteria	thiotrichales_odb10	100	99	0.2	1	0	0.0687851637206986	False	True
510831	Francisella tularensis subsp. tularensis (strain NE061598)	FRATE	Bacteria	thiotrichales_odb10	98.3	97.1	0.2	1.2	1.7	0.0819094536153058	False	True
177416	Francisella tularensis subsp. tularensis (strain SCHU S4 / Schu 4)	FRATT	Bacteria	thiotrichales_odb10	100	99	0.2	1	0	0.0687848186701383	False	True
418136	Francisella tularensis subsp. tularensis (strain WY96-3418)	FRATW	Bacteria	thiotrichales_odb10	98.6	98.2	0	0.4	1.4	0.0666215795373886	False	True
385025	Cycloclasticus sp. (strain P1)	CYCSP	Bacteria	thiotrichales_odb10	94.5	94.1	0.2	0.4	5.5	0.0633661861425849	False	True
317025	Hydrogenovibrio crunogenus (strain XCL-2)	HYDCU	Bacteria	thiotrichales_odb10	100	99.8	0.2	0.2	0	0.0710458380580566	False	True
28885	Hydrogenovibrio marinus	HYDMR	Bacteria	thiotrichales_odb10	95.1	94.5	0	0.6	4.9	0.063672973346272	False	True
754477	Methylophaga frappieri (strain ATCC BAA-2434 / DSM 25690 / JAM7)	METFJ	Bacteria	thiotrichales_odb10	98.8	98.4	0.8	0.4	1.2	0.0686653784710717	False	True
754476	Methylophaga nitratireducenticrescens	METNJ	Bacteria	thiotrichales_odb10	99.6	99.6	0.8	0	0.4	0.0702527186138742	False	True
717773	Thiomicrospira cyclica (strain DSM 14477 / JCM 11371 / ALM1)	THICA	Bacteria	thiotrichales_odb10	99.2	99.2	0	0	0.8	0.0639899715049272	False	True
312309	Aliivibrio fischeri (strain ATCC 700601 / ES114)	ALIF1	Bacteria	vibrionales_odb10	99.5	99.1	0.1	0.4	0.5	0.0625958170219318	False	True
388396	Aliivibrio fischeri (strain MJ11)	ALIFM	Bacteria	vibrionales_odb10	99.3	99.2	0.1	0.1	0.7	0.0607067103273004	False	True
316275	Aliivibrio salmonicida (strain LFI1238)	ALISL	Bacteria	vibrionales_odb10	97.6	97.5	0.1	0.1	2.4	0.0609653216311887	False	True
298386	Photobacterium profundum (strain SS9)	PHOPR	Bacteria	vibrionales_odb10	98.5	97.8	0.4	0.7	1.5	0.0743879062351885	False	True
882102	Vibrio anguillarum (strain ATCC 68554 / 775)	VIBA7	Bacteria	vibrionales_odb10	98.5	97.6	0	0.9	1.5	0.0638011257623814	False	True
150340	Vibrio antiquarius (strain Ex25)	VIBAE	Bacteria	vibrionales_odb10	99.6	98.6	0.1	1	0.4	0.0599032908355536	False	True
338187	Vibrio campbellii (strain ATCC BAA-1116 / BB120)	VIBCB	Bacteria	vibrionales_odb10	99.8	99.8	1.9	0	0.2	0.099217628215836	False	True
243277	Vibrio cholerae serotype O1 (strain ATCC 39315 / El Tor Inaba N16961)	VIBCH	Bacteria	vibrionales_odb10	98.7	98.6	0	0.1	1.3	0.0776635135283991	False	True
593588	Vibrio cholerae serotype O1 (strain MJ-1236)	VIBCJ	Bacteria	vibrionales_odb10	99.6	99.6	0	0	0.4	0.0634524501412571	False	True
345073	Vibrio cholerae serotype O1 (strain ATCC 39541 / Classical Ogawa 395 / O395)	VIBC3	Bacteria	vibrionales_odb10	99.5	99.4	0	0.1	0.5	0.0643971030808238	False	True
579112	Vibrio cholerae serotype O1 (strain M66-2)	VIBCM	Bacteria	vibrionales_odb10	99.5	99.5	0	0	0.5	0.0724411012916027	False	True
903510	Vibrio furnissii (strain DSM 14383 / NCTC 11218 / VL 6966)	VIBFN	Bacteria	vibrionales_odb10	98.8	97.6	0.1	1.2	1.2	0.0623746796167878	False	True
693	Vibrio nereis	VIBNE	Bacteria	vibrionales_odb10	99.9	99.8	0	0.1	0.1	0.0659671411517191	False	True
223926	Vibrio parahaemolyticus serotype O3:K6 (strain RIMD 2210633)	VIBPA	Bacteria	vibrionales_odb10	99.9	99.9	0.1	0	0.1	0.0679255619659103	False	True
701176	Vibrio sp. (strain N418)	VIBSN	Bacteria	vibrionales_odb10	99.6	99.3	0	0.3	0.4	0.0613886192494773	False	True
575788	Vibrio tasmaniensis (strain LGP32)	VIBTL	Bacteria	vibrionales_odb10	99.7	99.4	0.1	0.3	0.3	0.060058457735483	False	True
216895	Vibrio vulnificus (strain CMCP6)	VIBVU	Bacteria	vibrionales_odb10	98.7	96.9	0.1	1.8	1.3	0.0618734865527772	False	True
914127	Vibrio vulnificus (strain MO6-24/O)	VIBVM	Bacteria	vibrionales_odb10	99.5	99.2	0.1	0.3	0.5	0.0667715102551753	False	True
196600	Vibrio vulnificus (strain YJ016)	VIBVY	Bacteria	vibrionales_odb10	99.8	99.8	0.1	0	0.2	0.0781495656417373	False	True
767434	Frateuria aurantia (strain ATCC 33424 / DSM 6220 / NBRC 3245 / NCIMB 13370)	FRAAD	Bacteria	xanthomonadales_odb10	92	91.8	0.1	0.2	8	0.070250183130571	False	True
69	Lysobacter enzymogenes	LYSEN	Bacteria	xanthomonadales_odb10	99.6	99.3	0.3	0.3	0.4	0.0916059065628676	False	True
1045855	Pseudoxanthomonas spadix (strain BD-a59)	PSEUP	Bacteria	xanthomonadales_odb10	97.1	97	0.1	0.1	2.9	0.0622735630187154	False	True
743721	Pseudoxanthomonas suwonensis (strain 11-1)	PSEUU	Bacteria	xanthomonadales_odb10	98.9	98.7	0.1	0.2	1.1	0.0648463779189521	False	True
522373	Stenotrophomonas maltophilia (strain K279a)	STRMK	Bacteria	xanthomonadales_odb10	99.8	99.8	0.3	0	0.2	0.0720156018060078	False	True
391008	Stenotrophomonas maltophilia (strain R551-3)	STRM5	Bacteria	xanthomonadales_odb10	99.9	99.9	0.3	0	0.1	0.0701190698944362	False	True
380358	Xanthomonas albilineans (strain GPE PC73 / CFBP 7063)	XANAP	Bacteria	xanthomonadales_odb10	98.1	97.9	0.1	0.2	1.9	0.0658883253429794	False	True
314565	Xanthomonas campestris pv. campestris (strain 8004)	XANC8	Bacteria	xanthomonadales_odb10	99.8	99.6	0	0.2	0.2	0.0670077826325463	False	True
190485	Xanthomonas campestris pv. campestris (strain ATCC 33913 / DSM 3586 / NCPPB 528 / LMG 568 / P 25)	XANCP	Bacteria	xanthomonadales_odb10	100	99.7	0	0.3	0	0.0713892984268019	False	True
509169	Xanthomonas campestris pv. campestris (strain B100)	XANCB	Bacteria	xanthomonadales_odb10	100	99.8	0	0.2	0	0.0628917628001107	False	True
190486	Xanthomonas axonopodis pv. citri (strain 306)	XANAC	Bacteria	xanthomonadales_odb10	99.9	99.7	0	0.2	0.1	0.0715165539478574	False	True
316273	Xanthomonas campestris pv. vesicatoria (strain 85-10)	XANC5	Bacteria	xanthomonadales_odb10	99.8	99.3	0.2	0.5	0.2	0.064429972360255	False	True
291331	Xanthomonas oryzae pv. oryzae (strain KACC10331 / KXO85)	XANOR	Bacteria	xanthomonadales_odb10	97.7	96.5	0	1.2	2.3	0.065411366921441	False	True
342109	Xanthomonas oryzae pv. oryzae (strain MAFF 311018)	XANOM	Bacteria	xanthomonadales_odb10	99.2	98.9	0	0.3	0.8	0.0709463515888587	False	True
644282	Desulfarculus baarsii (strain ATCC 33931 / DSM 2075 / VKM B-1802 / 2st14)	DESB2	Bacteria	deltaproteobacteria_odb10	99.6	99.2	0.4	0.4	0.4	0.0714447608866846	False	True
439235	Desulfatibacillum alkenivorans (strain AK-01)	DESAA	Bacteria	desulfobacterales_odb10	98.7	98.7	1.2	0	1.3	0.0807021723240423	False	True
177437	Desulfobacterium autotrophicum (strain ATCC 43914 / DSM 3382 / HRM2)	DESAH	Bacteria	desulfobacterales_odb10	98.7	98.7	0.7	0	1.3	0.0715674716265239	False	True
651182	Desulfobacula toluolica (strain DSM 7467 / Tol2)	DESTT	Bacteria	desulfobacterales_odb10	99.2	99.2	1	0	0.8	0.0809687732415541	False	True
96561	Desulfococcus oleovorans (strain DSM 6200 / Hxd3)	DESOH	Bacteria	desulfobacterales_odb10	96.7	96.5	0	0.2	3.3	0.0863023475428149	False	True
577650	Desulfobulbus propionicus (strain ATCC 33891 / DSM 2032 / 1pr3)	DESPD	Bacteria	desulfobacterales_odb10	99.3	99.3	0	0	0.7	0.0771007778913161	False	True
1167006	Desulfocapsa sulfexigens (strain DSM 10523 / SB164P1)	DESSD	Bacteria	desulfobacterales_odb10	98.7	98	0.7	0.7	1.3	0.0721808916377267	False	True
177439	Desulfotalea psychrophila (strain LSv54 / DSM 12343)	DESPS	Bacteria	desulfobacterales_odb10	93.2	92.2	0.2	1	6.8	0.0644167456303337	False	True
589865	Desulfurivibrio alkaliphilus (strain DSM 19089 / UNIQEM U267 / AHT2)	DESAT	Bacteria	desulfobacterales_odb10	95.1	94.8	0.5	0.3	4.9	0.093268717400347	False	True
485915	Desulfohalobium retbaense (strain ATCC 49708 / DSM 5692 / JCM 16813 / HR100)	DESRD	Bacteria	desulfovibrionales_odb10	96.2	96.1	0.1	0.1	3.8	0.0645157537737721	False	True
525897	Desulfomicrobium baculatum (strain DSM 4028 / VKM B-1378)	DESBD	Bacteria	desulfovibrionales_odb10	99.3	99	0.3	0.3	0.7	0.0676470991641236	False	True
207559	Desulfovibrio alaskensis (strain G20)	DESAG	Bacteria	desulfovibrionales_odb10	99.4	99.1	0.1	0.3	0.6	0.0960672050475055	False	True
525146	Desulfovibrio desulfuricans (strain ATCC 27774 / DSM 6949)	DESDA	Bacteria	desulfovibrionales_odb10	99	99	0.3	0	1	0.0707867719639562	False	True
573370	Desulfovibrio magneticus (strain ATCC 700980 / DSM 13731 / RS-1)	DESMR	Bacteria	desulfovibrionales_odb10	99.8	99.5	0.4	0.3	0.2	0.0671282160544781	False	True
526222	Desulfovibrio salexigens (strain ATCC 14822 / DSM 2638 / NCIB 8403 / VKM B-1763)	DESAD	Bacteria	desulfovibrionales_odb10	99.7	99.7	0.1	0	0.3	0.0681798116492062	False	True
882	Desulfovibrio vulgaris (strain Hildenborough / ATCC 29579 / DSM 644 / NCIMB 8303)	DESVH	Bacteria	desulfovibrionales_odb10	99.7	99.2	0.1	0.5	0.3	0.0856677912573889	False	True
883	Desulfovibrio vulgaris (strain Miyazaki F / DSM 19637)	DESVM	Bacteria	desulfovibrionales_odb10	99.5	99.4	0.3	0.1	0.5	0.0840080661406097	False	True
573059	Desulfovibrio vulgaris (strain RCH1)	DESVR	Bacteria	desulfovibrionales_odb10	100	100	0.1	0	0	0.0649784499461385	False	True
391774	Desulfovibrio vulgaris subsp. vulgaris (strain DP4)	DESVV	Bacteria	desulfovibrionales_odb10	99.9	99.9	0.3	0	0.1	0.0715652822610337	False	True
643562	Pseudodesulfovibrio aespoeensis (strain ATCC 700646 / DSM 10631 / Aspo-2)	PSEA9	Bacteria	desulfovibrionales_odb10	99.7	99.7	0.6	0	0.3	0.0624392488972366	False	True
1322246	Pseudodesulfovibrio piezophilus (strain DSM 21447 / JCM 15486 / C1TLV30)	PSEP2	Bacteria	desulfovibrionales_odb10	99.3	99.3	0.3	0	0.7	0.0605276073488216	False	True
760142	Hippea maritima (strain ATCC 700847 / DSM 10411 / MH2)	HIPMA	Bacteria	deltaproteobacteria_odb10	95.8	95.8	0	0	4.2	0.0680571624242674	False	True
338963	Pelobacter carbinolicus (strain DSM 2380 / NBRC 103641 / GraBd1)	PELCD	Bacteria	desulfuromonadales_odb10	98.5	98.5	1.6	0	1.5	0.0647562960075196	False	True
338966	Pelobacter propionicus (strain DSM 2379 / NBRC 103807 / OttBd1)	PELPD	Bacteria	desulfuromonadales_odb10	96.5	96.2	2.1	0.3	3.5	0.066840824352734	False	True
404380	Geobacter bemidjiensis (strain Bem / ATCC BAA-1014 / DSM 16622)	GEOBB	Bacteria	desulfuromonadales_odb10	99.3	99.1	0.7	0.2	0.7	0.0625624569109764	False	True
316067	Geobacter daltonii (strain DSM 22248 / JCM 15807 / FRC-32)	GEODF	Bacteria	desulfuromonadales_odb10	99.7	99.6	0.1	0.1	0.3	0.0638374212616505	False	True
398767	Geobacter lovleyi (strain ATCC BAA-1151 / DSM 17278 / SZ)	GEOLS	Bacteria	desulfuromonadales_odb10	97	96.4	0.8	0.6	3	0.0641949938298406	False	True
269799	Geobacter metallireducens (strain GS-15 / ATCC 53774 / DSM 7210)	GEOMG	Bacteria	desulfuromonadales_odb10	99.5	99.5	0	0	0.5	0.0720045285300374	False	True
443143	Geobacter sp. (strain M18)	GEOS8	Bacteria	desulfuromonadales_odb10	99.5	99.5	0.3	0	0.5	0.0695864309136231	False	True
443144	Geobacter sp. (strain M21)	GEOSM	Bacteria	desulfuromonadales_odb10	99.6	99.6	0.3	0	0.4	0.0649102997949772	False	True
243231	Geobacter sulfurreducens (strain ATCC 51573 / DSM 12127 / PCA)	GEOSL	Bacteria	desulfuromonadales_odb10	98.9	98.7	0.1	0.2	1.1	0.0649399828355839	False	True
663917	Geobacter sulfurreducens (strain DL-1 / KN400)	GEOSK	Bacteria	desulfuromonadales_odb10	99.5	99.5	0	0	0.5	0.066835735161413	False	True
351605	Geobacter uraniireducens (strain Rf4)	GEOUR	Bacteria	desulfuromonadales_odb10	99.6	99.5	0.3	0.1	0.4	0.066106889652056	False	True
455488	Anaeromyxobacter dehalogenans (strain 2CP-1 / ATCC BAA-258)	ANAD2	Bacteria	deltaproteobacteria_odb10	98.9	98.9	1.2	0	1.1	0.0688693692395304	False	True
290397	Anaeromyxobacter dehalogenans (strain 2CP-C)	ANADE	Bacteria	deltaproteobacteria_odb10	98.9	98.9	0.4	0	1.1	0.0865512063593562	False	True
404589	Anaeromyxobacter sp. (strain Fw109-5)	ANADF	Bacteria	deltaproteobacteria_odb10	99.2	99.2	0.4	0	0.8	0.0849110266610083	False	True
447217	Anaeromyxobacter sp. (strain K)	ANASK	Bacteria	deltaproteobacteria_odb10	98.9	98.9	0.4	0	1.1	0.0754211048026314	False	True
378806	Stigmatella aurantiaca (strain DW4/3-1)	STIAD	Bacteria	deltaproteobacteria_odb10	99.7	99.3	1.2	0.4	0.3	0.097607770784535	False	True
1144275	Corallococcus coralloides (strain ATCC 25202 / DSM 2259 / NBRC 100086 / M2)	CORCM	Bacteria	deltaproteobacteria_odb10	99.3	98.5	0.4	0.8	0.7	0.103567117212891	False	True
483219	Myxococcus fulvus (strain ATCC BAA-855 / HW-1)	MYXFH	Bacteria	deltaproteobacteria_odb10	97.3	97.3	0	0	2.7	0.0790798235120449	False	True
[truncated: 327 more rows]
