# Supplementary material for: Protein length distribution is remarkably uniform across the tree of life
Source: Genome Biol. 2023 Jun 8;24:135. doi: 10.1186/s13059-023-02973-2 (PMC10251718; doi:10.1186/s13059-023-02973-2)
Supplement: Supplementary file 6 — Additional file 6: Table S6. Report of assessed features for proteins in the Drosophila genome, whether they are deprecated in the most recent annotationor not. [file 13059_2023_2973_MOESM6_ESM.csv]

Identifier	Length	Mean AlphaFold pLDDT	Protein feature	Number of orthologs	EST support	tBLASTn position - Assembly Prin_Dsim_3.1	Overlapping element - RefSeq Genome Browser	Label
B4NTL0	119	69.6119327731093		343	True	Unclear – no 100% hit		Dubious set
B4QAI0	143	51.7915384615385	Disordered	3	False	2L:19916780-19916920	Pseudogene	Dubious set
B4QBX5	85	38.6582352941176	Disordered	0	False	2R:21457920-21458174	None	Dubious set
B4QJW7	174	28.399367816092	Disordered	0	False	3L:6913389-6914402	Antisense to CDS:XP_039150258.1	Dubious set
B4QP97	87	49.8070114942529	Disordered	1	False	3L:10597230:10597490	Pseudogene:LOC27206238	Dubious set
B4Q4Z0	104	38.8140384615384		0	False	2L:6593069-6592345	UTR+CDS(Fragment):XP_002078396.1	Dubious set
B4Q4H9	499	79.5306012024048	NADH_4Fe-4S;Disordered	1539	True	2R:6035623-6037114	CDS:XP_016023715.1	Dubious set
B4QSZ6	92	61.2951086956522	Disordered	0	False	3R:13898886-13899059	None	Dubious set
B4QI18	85	61.4169411764706		1	True	2R:20006531-20006785	CDS,Fragment:XP_016029143.1	Dubious set
B4QVS9	88	37.0046590909091		0	False	3R:9035163-9035780	None	Dubious set
B4NVR3	130	74.8894615384616	Disordered	0	True	3L:23363252-23363641	Intron,antisense:XM_039294351.2	Dubious set
B4NV20	62	68.7308064516129		0	True	Unclear – multiple hits		Dubious set
B4QV42	85	49.0314117647059	Disordered	1	False	3R:8458054-8462574	Intron:XM_039294589.2	Dubious set
B4QX38	119	36.3804201680672	Disordered	2	False	3R:9816399-9816755	None	Dubious set
B4Q5X3	142	30.8621126760563		0	False	2L:14617161-14621277	None	Dubious set
B4NV67	413	63.3608716707022	Disordered	3	False	2R:1400633-1401941	None	Dubious set
B4Q9N5	86	77.6209302325581	BPTI/Kunitz inhibitor	21	True	2L:3683166-3683571	CDS: XP_002078061.2	Dubious set
B4QA09	121	46.0242975206612		0	False	2L:19291085-19291901	None	Dubious set
B4QYY6	51	61.8176470588235	Disordered	1	False	3R:3506233-3506233	None	Dubious set
B4Q5K1	174	31.5909770114942		0	False	2L:14376866-14369555	None	Dubious set
B4QV75	132	36.3931818181818	Disordered	0	False	3R:15655127-15655127	None	Dubious set
B4R2Y8	72	79.2345833333333	Disordered	4	True	X:19861730-19862020	Intron,antisense:XM_039296655.2	Dubious set
B4QSI6	91	41.7446153846154	Disordered	2	True	3R:20428860-20429012	UTR:XM_016174805.3	Dubious set
B4QD17	283	72.6857243816254	Protein kinase	317	False	2R:15884893-15892086	CDS,Fragment:XP_044778679.1	Dubious set
B4QQX2	113	49.5649557522124	Disordered	0	False	3L:19380511-19380735	None	Dubious set
B4NT52	326	54.0723312883436	NR LBD;Disordered	0	False	3L:17664992-17663950	CDS,Fragment:XP_016032381.2	Dubious set
B4QLY9	347	39.0420172910663	Disordered	11	True	3L:1238278-1239515	CDS:XP_016029785.1	Dubious set
B4R1D9	138	42.0554347826087		2	False	3R:19368483-19368896	None	Dubious set
B4QK06	111	62.2564864864865	Disordered	7	True	3L:14319920-14320234	CDS,antisense:XP_016031868.1	Dubious set
B4QUF4	55	47.6527272727273		2	True	3R:7880023-7880142	UTR:XM_039294773.2	Dubious set
B4QV57	73	42.4695890410959		1	False	3R:8616621-8616839	None	Dubious set
B4QCB1	92	43.3336956521739		0	False	2R:15415384-15415747	None	Dubious set
B4QIQ9	164	74.6884146341464		1	False	2R:20684099-20684623	CDS,Fragment:XP_016029249	Dubious set
B4Q499	62	70.2437096774194		1	False	2L:12694500-12701769	None	Dubious set
B4NSR5	81	43.7101234567901		0	True	Unclear – multiple hits		Dubious set
B4QIU4	83	47.4926506024096	Disordered	1	False	3L:5802699-5803247	UTR:XM_002083747.4	Dubious set
B4QXI8	112	33.9901785714286	Disordered	1	False	3R:2223431-2223652	None	Dubious set
B4Q3L0	95	40.0272631578947	Disordered	0	True	2L:5301023-5302609	UTR + Intron:XM_016178958.3	Dubious set
B4QBB2	66	50.9230303030303		1	False	2L:14869178-14869656	Partial overlap with longer proteinXP_039148316.1	Dubious set
B4R0S4	58	43.6565517241379		0	False	3R:19153413-19153413	Intron:XM_016177314.3	Dubious set
B4QKN1	126	32.4760317460318	Disordered	0	False	3L:21397267-21398025	None	Dubious set
B4R7N9	56	48.7126785714286		0	False	X:18706763-18707021	Intron:XM_016172364.2	Dubious set
B4NUA3	90	41.97	Disordered	0	False	X:10683645-10683914	CDS,antisense:XP_016038881.1	Dubious set
B4QZY0	110	55.7096363636364	Disordered	3	False	3R:18514950-18515153	UTR:XM_039295204.2	Dubious set
B4Q7H8	116	48.8390517241379	Disordered	0	True	2L:16628275-16628622	ncRNA (no Start): XR_005543443.2	Dubious set
B4QN77	173	83.4257225433526	Chitin-binding type-2	22	True	3L:9298765-9299763	None	Dubious set
B4QR89	121	51.9857851239669	Disordered	2	False	3L:12082226-12082588	None	Dubious set
B4QC30	98	49.4312244897959	Disordered	0	False	2L:2972928-2973221	None	Dubious set
B4QE10	105	48.4910476190476		0	False	2L:10531565-10531879	None	Dubious set
B4R6N1	97	51.8474226804124	Disordered	0	False	X:16905384-16905384	Intron:XM_016174107.3	Dubious set
B4Q509	119	67.2306722689076	Disordered	6	False			Control set
B4QA81	143	84.3001398601399	Disordered	167	True			Control set
B4Q921	85	86.469294117647		1	True			Control set
B4Q739	174	89.6531034482759		37	False			Control set
B4Q7P2	87	79.7854022988506		20	True			Control set
B4Q484	104	71.2526923076923		11	True			Control set
B4Q7V4	499	61.4478557114229	Ig-like;Disordered	9	True			Control set
B4Q6T1	92	89.2867391304348		23	True			Control set
B4Q778	85	88.43	RING-type	304	False			Control set
B4Q9N6	88	79.7214772727273	BPTI/Kunitz inhibitor	24	True			Control set
B4Q9P0	130	75.8067692307692	BPTI/Kunitz inhibitor;Disordered	15	True			Control set
B4Q7N4	62	93.0479032258064		16	True			Control set
B4Q7I2	85	92.2505882352941	Complex1_LYR_dom	247	True			Control set
B4Q6A9	119	63.4174789915967	Disordered	14	False			Control set
B4Q8H0	142	90.362323943662		333	True			Control set
B4Q5M6	413	91.7474092009684	CHK	55	True			Control set
B4Q969	86	44.8048837209302	Disordered	9	True			Control set
B4Q8M7	121	81.7104958677686	Sm	54	True			Control set
B4Q4V1	51	56.0013725490196		0	False			Control set
B4Q3M3	174	74.8008045977012	Disordered	3	False			Control set
B4Q824	132	72.1843181818182	Disordered	7	True			Control set
B4Q6K7	72	58.3572222222222	Disordered	0	True			Control set
B4Q9P2	91	84.2425274725275	BPTI/Kunitz inhibitor	32	True			Control set
B4Q8I7	283	80.2591166077738	Disordered	25	False			Control set
B4Q322	113	63.7300884955752		13	False			Control set
B4Q347	326	93.1130061349693		432	True			Control set
B4Q5N3	347	83.6258501440922		487	True			Control set
B4Q6P3	138	84.2738405797102	zf-U1	29	False			Control set
B4Q4N9	111	90.576936936937		485	True			Control set
B4QDG8	55	96.4341818181818		151	True			Control set
B4Q5X2	73	62.8706849315068		0	True			Control set
B4Q7A6	92	91.4536956521739	BPTI/Kunitz inhibitor	33	False			Control set
B4Q737	164	89.595487804878	UBC core	147	True			Control set
B4Q6X7	62	43.1248387096774		15	True			Control set
B4Q9M3	81	59.7503703703704	C2H2-type	37	True			Control set
B4Q8I8	83	36.6969879518072		0	False			Control set
B4Q638	112	69.1146428571428	Disordered	777	True			Control set
B4QA46	95	52.0075789473684		6	True			Control set
B4Q5E2	66	57.3690909090909	Disordered	2	False			Control set
B4QHV1	58	64.113275862069		1	False			Control set
B4Q7J0	126	61.3907142857143	Disordered	5	True			Control set
B4QB73	56	63.59125		2	True			Control set
B4Q8J9	90	95.6697777777778		1	False			Control set
B4Q6K8	110	80.6033636363637	Disordered	6	False			Control set
B4Q803	116	86.7194827586207		146	False			Control set
B4Q5Z4	173	88.3671676300578		13	False			Control set
B4Q412	121	58.9909090909091		24	True			Control set
B4Q935	98	57.9512244897959		0	False			Control set
B4Q7B1	105	69.9911428571428	Disordered	0	True			Control set
B4Q825	97	88.6705154639176	Robl_LC7	66	True			Control set
